# Supplementary material for: Learning From Others Without Sacrificing Privacy: Simulation Comparing Centralized and Federated Machine Learning on Mobile Health Data
Source: JMIR Mhealth Uhealth. 2021 Mar 30;9(3):e23728. doi: 10.2196/23728 (PMC8044739; doi:10.2196/23728)
Supplement: Multimedia Appendix 2 [file mhealth_v9i3e23728_app2.zip]

Archive with 21 entries (20 files):
- subject_feats_chest30/
- subject_feats_chest30/S14_feats_4.csv
- __MACOSX/subject_feats_chest30/._S14_feats_4.csv
- subject_feats_chest30/S2_feats_4.csv
- __MACOSX/subject_feats_chest30/._S2_feats_4.csv
- subject_feats_chest30/S7_feats_4.csv
- subject_feats_chest30/S11_feats_4.csv
- subject_feats_chest30/S4_feats_4.csv
- subject_feats_chest30/S17_feats_4.csv
- subject_feats_chest30/S8_feats_4.csv
- subject_feats_chest30/S10_feats_4.csv
- __MACOSX/subject_feats_chest30/._S10_feats_4.csv
- subject_feats_chest30/S6_feats_4.csv
- subject_feats_chest30/S3_feats_4.csv
- __MACOSX/subject_feats_chest30/._S3_feats_4.csv
- subject_feats_chest30/S15_feats_4.csv
- subject_feats_chest30/S9_feats_4.csv
- subject_feats_chest30/S16_feats_4.csv
- subject_feats_chest30/S5_feats_4.csv
- __MACOSX/subject_feats_chest30/._S5_feats_4.csv
- subject_feats_chest30/S13_feats_4.csv
