# Supplementary material for: Learning From Others Without Sacrificing Privacy: Simulation Comparing Centralized and Federated Machine Learning on Mobile Health Data
Source: JMIR Mhealth Uhealth. 2021 Mar 30;9(3):e23728. doi: 10.2196/23728 (PMC8044739; doi:10.2196/23728)
Supplement: Multimedia Appendix 2 [file mhealth_v9i3e23728_app2.zip › subject_feats_chest30/S14_feats_4.csv]

	EDA_mean	EDA_std	EDA_min	EDA_max	ECG_mean	ECG_std	ECG_min	ECG_max	EMG_mean	EMG_std	EMG_min	EMG_max	Resp_mean	Resp_std	Resp_min	Resp_max	Temp_mean	Temp_std	Temp_min	Temp_max	ACC_x_mean	ACC_x_std	ACC_x_min	ACC_x_max	ACC_y_mean	ACC_y_std	ACC_y_min	ACC_y_max	ACC_z_mean	ACC_z_std	ACC_z_min	ACC_z_max	0	1	2
0	2.8241066342308407	0.018446268400508083	2.4822235107421875	2.9994964599609375	0.0014645930698939731	0.2903851125705464	-0.7164459228515625	1.4994964599609375	-0.002785027640206473	0.011436557894536823	-0.1727142333984375	0.2827606201171875	0.1779267084030878	6.229989403390995	-16.09344482421875	26.89056396484375	32.91265757097517	0.03840236867543284	32.761871337890625	33.116058349609375	0.6850490298555011	0.04984692926287006	0.565000057220459	0.9953999519348145	-0.012676238176368532	0.05073345881195084	-0.370199978351593	0.12300002574920654	-0.6355388384830384	0.0900799553303277	-0.8388000130653381	-0.05419999361038208	0	1	0
0	2.801542227608817	0.013448077518301849	2.5318145751953125	2.9209136962890625	0.0006605682373046875	0.27990945643015225	-0.698272705078125	1.49945068359375	-0.0028282950265066963	0.0074108252047308905	-0.0472869873046875	0.0254974365234375	0.01746179489862351	2.6279296061577675	-5.303955078125	5.73883056640625	33.02408136858259	0.033060539447371834	32.920745849609375	33.1943359375	0.6793708010287511	0.004998111390397899	0.6557999849319458	0.7014000415802002	-0.001973047872384389	0.004470581850701561	-0.02460002899169922	0.01940000057220459	-0.6511403524733725	0.008285406812621418	-0.6877999901771545	-0.6136000156402588	0	1	0
0	2.782928321475074	0.01086882611953435	2.588653564453125	2.89764404296875	0.0016748897007533483	0.27588115209108455	-0.6780853271484375	1.4993133544921875	-0.0028115038190569194	0.007352971367398058	-0.0542449951171875	0.0243072509765625	0.030059305826822917	2.3116442310375875	-4.2724609375	4.45098876953125	33.11098990740095	0.02993088380513032	33.019866943359375	33.2877197265625	0.6858125321694782	0.00449591175610901	0.6649999618530273	0.7009999752044678	-0.0028463143621172225	0.004431571578108997	-0.019999980926513672	0.018399953842163086	-0.6438862289701189	0.00758798031889625	-0.6741999983787537	-0.6114000082015991	0	1	0
0	2.7776682717459544	0.010943407844263219	2.614593505859375	2.9239654541015625	0.0006334969656808035	0.28383990418220006	-0.7372283935546875	1.49945068359375	-0.002865291050502232	0.0121658939366371	-0.0977325439453125	0.1497802734375	0.6085245041620164	4.346347734915187	-9.31243896484375	14.16778564453125	33.18941720871698	0.028352854361845474	33.0980224609375	33.402374267578125	0.7021807333401271	0.024679553836074168	0.6649999618530273	0.8151999711990356	-9.504769813446772e-05	0.01968099035852048	-0.04180002212524414	0.0989999771118164	-0.621572590632098	0.03779582885984731	-0.6679999828338623	-0.4545999765396118	0	1	0
0	2.788773454938616	0.010225979697718256	2.6397705078125	2.93731689453125	0.0008159681047712053	0.2765724107176112	-0.7131500244140625	1.4994049072265625	-0.0027933720179966516	0.008763087654173668	-0.0829925537109375	0.0805206298828125	-0.5168482462565104	3.856093818732688	-13.54217529296875	7.57598876953125	33.2514604695638	0.024904008097881108	33.150665283203125	33.411468505859375	0.6817610764900843	0.018259280546106076	0.5592000484466553	0.7862000465393066	0.0036748374615396774	0.011172831963355096	-0.06459999084472656	0.09259998798370361	-0.6474787525165648	0.024939444159347828	-0.8113999962806702	-0.4986000061035156	0	1	0
0	2.789152090890067	0.010285321756295686	2.6782989501953125	2.96478271484375	0.0009941689627511162	0.28868607654713685	-0.701019287109375	1.49945068359375	-0.002836299351283482	0.009338205086080407	-0.0855560302734375	0.08258056640625	0.1245088123139881	3.745069899472214	-8.89129638671875	9.49249267578125	33.29461247471401	0.021618736993521195	33.1627197265625	33.5126953125	0.6865612952141534	0.018978704755237785	0.625	0.7585999965667725	0.007498990027677445	0.011039569554554565	-0.04559999704360962	0.07439994812011719	-0.6415038380622864	0.023888790662339874	-0.7202000021934509	-0.5329999923706055	0	1	0
0	2.7960765656970796	0.010186791171990544	2.6004791259765625	2.9102325439453125	0.0003955862862723214	0.2783417819372586	-0.630889892578125	1.4994049072265625	-0.0028396148681640626	0.007763104424763963	-0.0445404052734375	0.0480194091796875	0.021103123256138393	2.8830503295814984	-7.31964111328125	5.65338134765625	33.327759926932195	0.023258508808949255	33.242523193359375	33.518707275390625	0.6845508464801879	0.005532208452412739	0.660599946975708	0.7081999778747559	0.004296065659750076	0.005965272995998645	-0.017400026321411133	0.04100000858306885	-0.64506853332406	0.00883993708688689	-0.6814000010490417	-0.6061999797821045	0	1	0
0	2.7931133270263673	0.00971128529639741	2.693939208984375	2.9056549072265625	0.00012097385951450893	0.27816827694690915	-0.7150726318359375	1.4995880126953125	-0.0029274706159319198	0.0070478370962421925	-0.0406951904296875	0.0264129638671875	0.053571864536830355	2.8075407773859773	-6.8878173828125	6.10198974609375	33.367738881429034	0.02185838305490774	33.295257568359375	33.515716552734375	0.684470894234521	0.008297192713289634	0.5880000591278076	0.7036000490188599	0.001239390166032882	0.003782240988566484	-0.017799973487854004	0.014600038528442383	-0.6456380952312832	0.01050333839682214	-0.7064000368118286	-0.6105999946594238	0	1	0
0	2.7905336107526506	0.009630427317189272	2.6912689208984375	2.9598236083984375	0.0019120984758649554	0.28736002133122346	-0.6595001220703125	1.4993133544921875	-0.0028648441859654016	0.0069587527834701155	-0.0436248779296875	0.02508544921875	0.03317318870907738	2.346645378090374	-4.23431396484375	4.50592041015625	33.39438429478236	0.02144429011943358	33.290740966796875	33.60040283203125	0.6829579898175739	0.004780988498910335	0.6634000539779663	0.7000000476837158	-0.0015977041636194502	0.003596780224519552	-0.01660001277923584	0.013000011444091797	-0.6478754192675863	0.008160349892149749	-0.6798000335693359	-0.6114000082015991	0	1	0
0	2.7916192917596727	0.010334287109621981	2.5897979736328125	2.918243408203125	0.0012164088657924106	0.2832448930803423	-0.6385345458984375	1.4993133544921875	-0.0028285108293805805	0.007445765024359744	-0.050811767578125	0.0368499755859375	0.06484106154668899	2.517861800635516	-4.59747314453125	6.88018798828125	33.42863133312407	0.02375462228747847	33.29827880859375	33.58074951171875	0.6888435243992579	0.0136162732944069	0.6601999998092651	0.7461999654769897	-0.0032873623967170714	0.005278948945344824	-0.033399999141693115	0.026399970054626465	-0.6407005903295109	0.017856484443526766	-0.6886000037193298	-0.574400007724762	0	1	0
0	2.805968293689546	0.011179893488400488	2.6950836181640625	2.92205810546875	0.0006740068708147322	0.2796842377269323	-0.6511688232421875	1.4993133544921875	-0.0028688877650669643	0.007771535282472185	-0.0413360595703125	0.0441741943359375	-0.002725365048363095	2.402946491007245	-5.6976318359375	5.97076416015625	33.48014735339937	0.027634718539612028	33.3480224609375	33.632232666015625	0.7099542682397934	0.005422367428680514	0.6837999820709229	0.7314000129699707	-0.007911829383600326	0.004893722845082718	-0.023000001907348633	0.016199946403503418	-0.6151369329577401	0.00905927393232612	-0.6556000113487244	-0.5640000104904175	0	1	0
0	2.80557245526995	0.011105036501133472	2.701568603515625	2.9170989990234375	0.00037690298897879467	0.2926730133699511	-0.743408203125	1.49945068359375	-0.002900240216936384	0.008201828903193082	-0.06097412109375	0.04815673828125	0.25857936314174107	4.74238529811068	-10.6964111328125	10.53619384765625	33.52760070074172	0.02253923379710652	33.415985107421875	33.717071533203125	0.70463326834497	0.009785997998851588	0.6385999917984009	0.7453999519348145	-0.013556438488619668	0.009006148464507755	-0.0504000186920166	0.037799954414367676	-0.6225625236289842	0.013989163449461252	-0.6886000037193298	-0.5498000383377075	0	1	0
0	2.800464139665876	0.010058473899751305	2.5905609130859375	2.9285430908203125	0.0005087563650948661	0.28740661147377683	-0.650115966796875	1.49945068359375	-0.0028192051478794643	0.007219876692980825	-0.0384063720703125	0.0320892333984375	-0.13653390066964285	2.3901363434454423	-5.47943115234375	5.48553466796875	33.53767468697684	0.020931772433844323	33.385772705078125	33.744384765625	0.6995440681378047	0.005607431640285635	0.6790000200271606	0.7181999683380127	-0.01523574236744926	0.003658120933252022	-0.03240001201629639	-0.0004000067710876465	-0.6296548189634369	0.009861887378808014	-0.66839998960495	-0.5853999853134155	0	1	0
0	2.7955502283005487	0.0096121574953234	2.645111083984375	2.9117584228515625	0.0013719896589006696	0.2858133292713704	-0.62493896484375	1.4993133544921875	-0.0028206743512834823	0.007106178128293107	-0.0398712158203125	0.0247650146484375	0.08066616966610864	1.8899026202702889	-3.265380859375	3.47747802734375	33.55182865978423	0.022584718641943807	33.440155029296875	33.691314697265625	0.6984461634499686	0.005771623856379087	0.6784000396728516	0.7178000211715698	-0.014782265873182387	0.0033782766682478246	-0.028199970722198486	-0.0012000203132629395	-0.63102316177459	0.009745327715920524	-0.6669999957084656	-0.590399980545044	0	1	0
0	2.8000276838030134	0.00965328554865449	2.5989532470703125	2.91900634765625	0.0017647378104073662	0.2900397823169238	-0.6325836181640625	1.4993133544921875	-0.002988954816545759	0.007092325420654284	-0.0438079833984375	0.0282440185546875	0.08222859700520833	1.9857448329619856	-3.47442626953125	3.631591796875	33.58045235915411	0.022838174500044564	33.47186279296875	33.782318115234375	0.6975969626676468	0.006359429925745876	0.6773999929428101	0.7194000482559204	-0.014365799401487623	0.0033517314878411964	-0.028599977493286133	0.00020003318786621094	-0.6320781904827981	0.01013264409469619	-0.6712000370025635	-0.5853999853134155	0	1	0
0	2.81197391691662	0.013446528583631894	2.6519775390625	2.9541015625	-0.00023693411690848214	0.29169988690305587	-0.7182769775390625	1.4994049072265625	-0.0028204149518694195	0.01065566133940037	-0.1025848388671875	0.096771240234375	0.07266947428385416	4.669267327313394	-11.59210205078125	11.81640625	33.60073868524461	0.021996768648163422	33.47637939453125	33.739837646484375	0.7112338002409254	0.013769672844836153	0.660599946975708	0.7633999586105347	-0.009421333798340389	0.011969072884526607	-0.06480002403259277	0.06019997596740723	-0.6138884185751279	0.018670248557321363	-0.6854000091552734	-0.5401999950408936	0	1	0
0	2.8208343869163874	0.009870547883673433	2.712249755859375	2.95562744140625	0.0007641557965959822	0.2855462513696487	-0.621002197265625	1.4994964599609375	-0.0029546007428850446	0.008822493883531088	-0.0748443603515625	0.0603790283203125	-0.04052937825520833	2.814608548188216	-5.77239990234375	5.8502197265625	33.623805852980844	0.021654749316428364	33.527801513671875	33.765594482421875	0.7245086180369059	0.006270955221732192	0.6937999725341797	0.7502000331878662	-0.00420061959539141	0.008610963829085945	-0.048200011253356934	0.04519999027252197	-0.5960357713301977	0.00968837944642484	-0.6353999972343445	-0.5537999868392944	0	1	0
0	2.8163648332868303	0.01009950471204196	2.64892578125	2.94036865234375	0.000979339599609375	0.28913969882645896	-0.6261749267578125	1.4993133544921875	-0.0030009198869977677	0.008793273994865868	-0.0558013916015625	0.0432586669921875	0.08985704694475447	2.7485989974188527	-5.66864013671875	6.719970703125	33.6274025457473	0.02169219994563977	33.529327392578125	33.76409912109375	0.7267486948058719	0.006393503113382082	0.6734000444412231	0.7594000101089478	-0.008109895175411587	0.010737051690802588	-0.05900001525878906	0.042600035667419434	-0.5935973902515003	0.010134349163172266	-0.6360000371932983	-0.5454000234603882	0	1	0
0	2.808590153285435	0.009617342562564614	2.6287078857421875	2.9529571533203125	0.0011405726841517856	0.2817796673526941	-0.6054840087890625	1.49945068359375	-0.0028557303292410714	0.007888496993802988	-0.0429840087890625	0.0348358154296875	0.05983232770647321	2.5780436922782695	-5.33599853515625	5.99212646484375	33.62960753086635	0.02169639893127413	33.520263671875	33.803558349609375	0.7243488559609368	0.006662358635961223	0.6917999982833862	0.760200023651123	-0.010260152430761428	0.007759046939584481	-0.05739998817443848	0.029999971389770508	-0.5970368473529816	0.01024090608439428	-0.6850000023841858	-0.5468000173568726	0	1	0
0	2.8110824766613187	0.009904950625186325	2.642059326171875	2.9376983642578125	0.0009179164341517857	0.28170724068059144	-0.66741943359375	1.49945068359375	-0.0028733934674944196	0.008407329439874024	-0.0677947998046875	0.1035919189453125	0.15410984584263393	3.7741247768120907	-11.40594482421875	10.14556884765625	33.653562392461865	0.024510225798271543	33.541412353515625	33.83087158203125	0.709722649216652	0.01039647862855146	0.6430000066757202	0.7630000114440918	-0.013298180617037273	0.008277120053478533	-0.07539999485015869	0.04739999771118164	-0.6169429142446745	0.014803347145279056	-0.7157999873161316	-0.5424000024795532	0	1	0
0	2.8085226149786084	0.010334323334448425	2.4799346923828125	2.93426513671875	0.0008164324079241071	0.2824245336980539	-0.60205078125	1.4993133544921875	-0.0029460100446428573	0.007193875556025491	-0.0422515869140625	0.0428924560546875	-0.0347199212937128	2.26861406074099	-4.681396484375	5.04302978515625	33.69570528448196	0.02536155798159643	33.591339111328125	33.905303955078125	0.704299164613088	0.004443084850751422	0.6840000152587891	0.7250000238418579	-0.01621793308996019	0.004949519715166574	-0.03880000114440918	0.01100003719329834	-0.6243702092624845	0.007826694110818287	-0.6541999578475952	-0.5893999934196472	0	1	0
0	2.803193083263579	0.009788714468371932	2.7072906494140625	2.9697418212890625	0.0004299185616629464	0.279842530187601	-0.6078643798828125	1.4993133544921875	-0.002900536673409598	0.007224378524685743	-0.0421142578125	0.0285186767578125	-0.038704717726934526	2.0502477197370585	-3.96575927734375	4.02984619140625	33.73919095575242	0.025729636071262045	33.6534423828125	33.9403076171875	0.7093370021695182	0.004121128850698938	0.6881999969482422	0.7250000238418579	-0.017617999811967214	0.004212097946499467	-0.03659999370574951	-0.000599980354309082	-0.6181793994988714	0.007587455436008667	-0.6499999761581421	-0.5845999717712402	0	1	0
0	2.796055730183919	0.010070925035325334	2.503204345703125	2.9148101806640625	0.001850766863141741	0.28251137509938423	-0.61505126953125	1.4992218017578125	-0.0029127349853515627	0.007160867629206574	-0.0428924560546875	0.0239410400390625	0.16970730736142114	2.0330235301059334	-3.49578857421875	4.14581298828125	33.77187082781111	0.02339358115473517	33.67767333984375	33.920501708984375	0.7087270878496624	0.004536328906032852	0.6885999441146851	0.7245999574661255	-0.017515494934150153	0.003552810570228616	-0.0350000262260437	-0.0040000081062316895	-0.6190246569712957	0.007674401804034868	-0.6504000425338745	-0.5830000042915344	0	1	0
0	2.7932075863792782	0.009914391343763502	2.4669647216796875	2.9178619384765625	0.0008566414969308036	0.28490314393041355	-0.6156463623046875	1.4994964599609375	-0.0029383152553013395	0.007178002024484628	-0.0429840087890625	0.0252227783203125	0.02513674781436012	2.14128683526191	-3.80401611328125	4.58984375	33.79665757678804	0.02425916547259598	33.717071533203125	33.9342041015625	0.7137876575447264	0.004374196591042954	0.6893999576568604	0.7314000129699707	-0.01615576159954071	0.00425181755479626	-0.03280001878738403	0.005200028419494629	-0.612281275601614	0.007856259108051133	-0.6434000134468079	-0.5730000138282776	0	1	0
0	2.7902940477643696	0.00962124104235548	2.6706695556640625	2.9178619384765625	0.00018700735909598214	0.28472502342694445	-0.6117095947265625	1.4994964599609375	-0.0029244515555245537	0.007105012765451471	-0.0449981689453125	0.0263214111328125	-0.021386210123697916	2.5127056951668965	-4.290771484375	5.40618896484375	33.81485036650158	0.0233895864620429	33.6685791015625	33.950958251953125	0.7165025981267293	0.004645161236205371	0.6942000389099121	0.7345999479293823	-0.016460199858461106	0.004967874203047863	-0.03600001335144043	0.004999995231628418	-0.6089331135891732	0.008349487638544865	-0.6438000202178955	-0.5698000192642212	0	1	0
0	2.8090663364955355	0.024875718905188794	2.685546875	2.98919677734375	0.0009014173235212053	0.2927277280783469	-0.7265625	1.4994964599609375	-0.002881038120814732	0.010784308029084184	-0.1146697998046875	0.1439666748046875	-0.12964288620721726	7.155592204474305	-18.76068115234375	25.81939697265625	33.81861358206613	0.023281696843561538	33.689788818359375	33.953948974609375	0.7552731797638393	0.06944778028913151	0.6953999996185303	0.9545999765396118	-0.024148343330337888	0.0247869647448452	-0.14899998903274536	0.07920002937316895	-0.5082452945226714	0.20723802976116304	-0.649399995803833	0.08459997177124023	0	1	0
0	2.8039293380010695	0.009880248615744295	2.693939208984375	2.9544830322265625	0.0012584054129464286	0.2858048383778148	-0.6349639892578125	1.4993133544921875	-0.0028144727434430803	0.008758126628140928	-0.1398468017578125	0.1769256591796875	0.29204588390531994	3.3506717458741617	-6.67877197265625	10.943603515625	33.77041817220052	0.027983904783361803	33.570159912109375	34.055938720703125	0.7555929031769435	0.005520306921851706	0.7350000143051147	0.7898000478744507	-0.03952544783694403	0.005670811212140846	-0.07639998197555542	-0.0018000006675720215	-0.5551446285474868	0.009483601362600633	-0.5878000259399414	-0.4965999722480774	0	1	0
0	2.804083996727353	0.009898412926821835	2.66265869140625	2.9632568359375	0.0005213274274553572	0.27850647697571973	-0.6006317138671875	1.4994964599609375	-0.002874723161969866	0.007846683396070265	-0.0472869873046875	0.0310821533203125	0.02791021437872024	2.328251978032182	-4.547119140625	6.5948486328125	33.744263852074035	0.022676255406925052	33.626190185546875	33.884033203125	0.7570094938902627	0.00499496086497307	0.7345999479293823	0.7901999950408936	-0.03787738122258868	0.00581835284355251	-0.08139997720718384	0.023399949073791504	-0.5529556190910794	0.008450936843640787	-0.586400032043457	-0.4962000250816345	0	1	0
0	2.7981250944591705	0.010111385129405957	2.606964111328125	2.921295166015625	0.001285829816545759	0.2873521863900905	-0.63629150390625	1.4993133544921875	-0.0028592354910714286	0.0091417680472636	-0.0495758056640625	0.0537872314453125	-0.030877176920572916	2.9951415961497347	-8.31146240234375	6.68792724609375	33.73267671421596	0.02323999309550486	33.60040283203125	33.87646484375	0.7606531141031356	0.006018166146300678	0.7165999412536621	0.8007999658584595	-0.03462972384407407	0.007530315065174651	-0.10619997978210449	0.006800055503845215	-0.5472231616945494	0.009951949349003798	-0.6133999824523926	-0.48979997634887695	0	1	0
0	2.829374513171968	0.016876340989671303	2.6790618896484375	2.96173095703125	0.0006454598563058035	0.3002436980982546	-0.72564697265625	1.4993133544921875	-0.0028761531284877233	0.010818724254260286	-0.0845489501953125	0.0728302001953125	-0.7910148257300967	5.445909039025408	-13.86566162109375	13.05999755859375	33.74099213809059	0.025177849786586017	33.63372802734375	33.897735595703125	0.7004740960143861	0.016808327505645364	0.6318000555038452	0.8049999475479126	0.026131410019738333	0.015976363781865843	-0.08459997177124023	0.10920000076293945	-0.6239503904666219	0.02111059632388407	-0.7562000155448914	-0.4477999806404114	0	1	0
0	2.8219914935884023	0.011274001132176545	2.7057647705078125	2.9407501220703125	0.0007502506801060268	0.28523158030612716	-0.6401824951171875	1.4993133544921875	-0.0029340885707310267	0.010038515059752728	-0.12579345703125	0.188232421875	0.7768025716145833	3.302452526893412	-6.05621337890625	9.38873291015625	33.77866629754929	0.024275030174200588	33.67010498046875	33.941802978515625	0.6972763906206404	0.014752077944701849	0.6289999485015869	0.8905999660491943	0.007006123358295077	0.01570889525916242	-0.19919997453689575	0.11699998378753662	-0.6308132383482796	0.025006375134403947	-0.7161999940872192	-0.2710000276565552	0	1	0
0	2.845370846702939	0.02346135664434415	2.7309417724609375	3.0094146728515625	0.0021456800188337055	0.29460623908316796	-0.7189178466796875	1.4993133544921875	-0.0029216112409319196	0.013974872914414915	-0.1369171142578125	0.1638336181640625	0.25746009463355657	3.9061108866722125	-9.59014892578125	10.24017333984375	33.79211880202521	0.02291302120245641	33.657958984375	34.008758544921875	0.7085661630971091	0.08321108151109521	0.5721999406814575	0.9637999534606934	-0.0019165431346212115	0.03700257425215886	-0.19739997386932373	0.0822000503540039	-0.5850566954641115	0.1767985507239592	-0.7671999931335449	-0.008599996566772461	0	1	0
0	2.8202310289655412	0.009670180834182428	2.724456787109375	2.9449462890625	0.0007402561732700893	0.28604826519492454	-0.701202392578125	1.4993133544921875	-0.002910775320870536	0.00721656253499332	-0.0410614013671875	0.02838134765625	0.05046931675502232	2.907303029012017	-5.48248291015625	6.82220458984375	33.80813063412621	0.02532775801291236	33.726165771484375	33.957000732421875	0.6797605341899963	0.005878779580006384	0.6526000499725342	0.7031999826431274	0.013014371111279443	0.006904631813155754	-0.014999985694885254	0.04799997806549072	-0.6520819713132722	0.00842587880815724	-0.682200014591217	-0.6161999702453613	0	1	0
0	2.8206230890183224	0.009836140176067829	2.5569915771484375	2.977752685546875	0.0008911677769252233	0.2786506903179962	-0.611297607421875	1.4992218017578125	-0.0029265049525669645	0.007212074204689187	-0.0414276123046875	0.0265045166015625	0.005455671037946429	2.5891198972520995	-5.1239013671875	5.50079345703125	33.83751838320777	0.024324309025364976	33.7625732421875	33.99810791015625	0.6807826193060194	0.004725819991980951	0.6571999788284302	0.6993999481201172	0.007082732016131991	0.00557110497983881	-0.015799999237060547	0.03139996528625488	-0.6518938951719375	0.007355875173780828	-0.6779999732971191	-0.621399998664856	0	1	0
0	2.814206532069615	0.010161408297687812	2.675628662109375	2.9376983642578125	0.00022598048618861606	0.28276954508633817	-0.6176605224609375	1.4993133544921875	-0.0029496852329799106	0.007234547832577092	-0.0471038818359375	0.0270538330078125	0.06368967692057291	2.567480911697485	-3.81927490234375	5.0994873046875	33.85934251767113	0.02439234821416713	33.697357177734375	34.011810302734375	0.6840408938158126	0.004307051517018409	0.6654000282287598	0.7043999433517456	0.0035616563473429	0.005135002986302786	-0.021000027656555176	0.02799999713897705	-0.6485153622002828	0.007085044751865099	-0.68340003490448	-0.6133999824523926	0	1	0
0	2.8135017576671784	0.012681519728158402	2.7069091796875	2.93731689453125	0.0006269117082868304	0.2834632755601971	-0.61431884765625	1.4993133544921875	-0.0029870496477399553	0.00744091873775717	-0.0442657470703125	0.0454559326171875	0.19063255673363094	2.6461556331248532	-3.95050048828125	8.33892822265625	33.87888171677363	0.02448473992266784	33.773193359375	34.02703857421875	0.6922508950574058	0.005992116166731052	0.670199990272522	0.7345999479293823	-0.000748019297917684	0.006728255706668738	-0.055800020694732666	0.045799970626831055	-0.6389154286668414	0.00929352092225947	-0.673799991607666	-0.5685999989509583	0	1	0
0	2.828973897298177	0.0099639527752238	2.623748779296875	2.962493896484375	0.001017120361328125	0.2829365968703506	-0.6380767822265625	1.4993133544921875	-0.002984098161969866	0.007555230425020453	-0.0501251220703125	0.0461883544921875	-0.06881554013206845	3.251061796694477	-7.098388671875	7.391357421875	33.897968636649	0.025255624155393848	33.79595947265625	34.062042236328125	0.689260932740711	0.005218469393750751	0.6712000370025635	0.7242000102996826	0.0059107800324757894	0.006284396708502775	-0.01940000057220459	0.03340005874633789	-0.6420039144385429	0.008304743359746986	-0.6773999929428101	-0.5809999704360962	0	1	0
0	2.8298470633370534	0.012068102685757484	2.7187347412109375	3.008270263671875	0.001192781720842634	0.28852265577382813	-0.680511474609375	1.49945068359375	-0.002989079066685268	0.008544274529018356	-0.0604248046875	0.0832672119140625	0.01529388427734375	4.955011905799425	-14.190673828125	13.69476318359375	33.919483181908014	0.024485716171597713	33.83087158203125	34.092498779296875	0.6939556665477299	0.015923579130368615	0.6482000350952148	0.7821999788284302	0.0010318850505919683	0.017912831979387738	-0.125	0.059800028800964355	-0.6360851909092494	0.021690307281908964	-0.7261999845504761	-0.5026000142097473	0	1	0
0	2.852765673682803	0.011237077323492942	2.6447296142578125	2.99530029296875	0.0011744798932756696	0.2784223184080569	-0.6229248046875	1.4993133544921875	-0.003002256120954241	0.0076396049182287365	-0.04266357421875	0.03057861328125	0.13400762648809525	2.9410536956010502	-5.09185791015625	6.6986083984375	33.93245962088449	0.024547953420097652	33.839996337890625	34.072723388671875	0.6974537624972207	0.004774330678655623	0.6746000051498413	0.722599983215332	0.0048432173984391345	0.005044472975995833	-0.018999993801116943	0.023200035095214844	-0.6321407527639752	0.007291765122542667	-0.659600019454956	-0.6010000109672546	0	1	0
0	3.033450662522089	0.01059319662090587	2.9102325439453125	3.18450927734375	0.0010501229422433035	0.3968716206317787	-1.124725341796875	1.4993133544921875	-0.003073338099888393	0.019225653921512452	-0.1498260498046875	0.1724395751953125	-0.591225106375558	5.263521017812704	-11.95526123046875	17.04864501953125	34.000880121140256	0.025601061794690346	33.84759521484375	34.164154052734375	0.8328938670953114	0.03228161768685005	0.6809999942779541	0.9864000082015991	0.0025926376297360377	0.026485784700410648	-0.12279999256134033	0.15540003776550293	-0.406475590583824	0.04472033286465574	-0.5601999759674072	-0.21100002527236938	0	0	1
0	3.028756641206287	0.013506732742540049	2.8705596923828125	3.1703948974609375	0.0013105381556919643	0.4182007914098497	-1.1253662109375	1.4993133544921875	-0.0031684243338448662	0.019216347679073254	-0.13714599609375	0.1946868896484375	-0.37584228515625	8.182362835706785	-21.61407470703125	25.4058837890625	33.97443186296736	0.02448352225020229	33.838470458984375	34.118438720703125	0.8682004669223513	0.03668531876295906	0.7425999641418457	1.037600040435791	0.022025933092548734	0.04067696028869797	-0.15280002355575562	0.232200026512146	-0.2919604952704339	0.09303332860163332	-0.4965999722480774	0.021000027656555176	0	0	1
0	2.996779305594308	0.011483069460141365	2.8900146484375	3.1494140625	0.0010911669049944196	0.40039017758748086	-1.135345458984375	1.4993133544921875	-0.003179811750139509	0.014761179592376928	-0.0825347900390625	0.1089019775390625	0.6773154122488839	6.632288232876995	-7.89031982421875	24.09820556640625	33.97355433727446	0.024092712326701203	33.864288330078125	34.13519287109375	0.8589033237128031	0.023204117608063693	0.7402000427246094	0.9672000408172607	0.00957366628022421	0.021403368854243748	-0.0745999813079834	0.10699999332427979	-0.338915590152854	0.032532947487557806	-0.4657999873161316	-0.2128000259399414	0	0	1
0	2.9844575791131884	0.010009895625706856	2.7858734130859375	3.11431884765625	0.0009395359584263393	0.39007725606717875	-1.107696533203125	1.4994049072265625	-0.0030911298479352678	0.021004806469934703	-0.1869049072265625	0.20343017578125	-0.728293209984189	5.750475914798403	-8.04595947265625	14.910888671875	33.98048558262416	0.023813116087648273	33.86126708984375	34.136749267578125	0.8707612288111732	0.025428231935012646	0.7560000419616699	0.9733999967575073	0.01638496170157478	0.028476907476878557	-0.08880001306533813	0.1624000072479248	-0.29994401895432243	0.0347817881661124	-0.444599986076355	-0.14340001344680786	0	0	1
0	2.9815804799397787	0.011059742271053948	2.7667999267578125	3.125	0.0017823856898716518	0.40113391100067364	-1.16876220703125	1.4993133544921875	-0.0031378173828125	0.021300159226163972	-0.1881866455078125	0.1747283935546875	0.23607330322265624	7.7433570493300765	-12.85858154296875	27.19268798828125	33.99986524164109	0.02680623930534045	33.89617919921875	34.17333984375	0.8807657333782741	0.02938351358017011	0.739799976348877	1.0169999599456787	0.03070466657479604	0.045126740021949815	-0.16079998016357422	0.1929999589920044	-0.2530064569825218	0.05340703447528027	-0.4312000274658203	-0.0722000002861023	0	0	1
0	2.96589727855864	0.015365367443067714	2.8064727783203125	3.1116485595703125	-5.171857561383928e-05	0.4031655814488802	-1.1298980712890625	1.499359130859375	-0.0029668709891183037	0.0239174583017027	-0.1510162353515625	0.2032012939453125	0.6131787981305804	6.191444057005248	-7.2906494140625	15.04669189453125	34.02899529593331	0.024629986532936216	33.920501708984375	34.203826904296875	0.8634831521397546	0.02579664348655209	0.7022000551223755	1.0137999057769775	0.0813720573442323	0.0398601294141289	-0.06339997053146362	0.2266000509262085	-0.2938205902491297	0.04104169411161528	-0.43059998750686646	-0.1406000256538391	0	0	1
0	2.9518861316499256	0.013989821877372195	2.8453826904296875	3.08837890625	0.0012106672014508928	0.38934034311259724	-1.122802734375	1.4994964599609375	-0.0031348920549665177	0.017344083591100578	-0.1659393310546875	0.19647216796875	-0.0468688238234747	6.903801546485243	-15.67230224609375	22.52960205078125	34.05584974888393	0.026482075304734874	33.950958251953125	34.267974853515625	0.8591337334258216	0.02879941148640195	0.7422000169754028	1.088399887084961	0.019728561421235403	0.028065537438944826	-0.0910000205039978	0.18499994277954102	-0.33047599982080006	0.06488837592736547	-0.49140000343322754	0.014199972152709961	0	0	1
0	2.9562808263869513	0.011933223365792094	2.7408599853515625	3.131103515625	0.0015247541155133928	0.3891136438109241	-1.2642974853515625	1.4992218017578125	-0.0031874520438058035	0.014108158272269517	-0.0915069580078125	0.1159515380859375	-0.08673655192057292	5.699619104398642	-6.64520263671875	21.53778076171875	34.0873878813244	0.025769946023364555	33.984405517578125	34.22979736328125	0.8489962952364059	0.018649876197735574	0.746999979019165	0.9263999462127686	0.020307180634566716	0.020531757896713913	-0.14300000667572021	0.10899996757507324	-0.3634241902061871	0.029478084925470636	-0.48820000886917114	-0.23900002241134644	0	0	1
0	2.9600899287632534	0.015775055695636208	2.61077880859375	3.1223297119140625	0.0010837445940290178	0.3937696764986395	-1.10760498046875	1.4994049072265625	-0.003191192626953125	0.01411276546090318	-0.0998382568359375	0.155914306640625	0.04156530471075149	7.031240773691619	-15.33203125	23.99444580078125	34.10080183628627	0.025601018482067823	34.00567626953125	34.248138427734375	0.8634917904025032	0.026007873243240776	0.7738000154495239	0.9833999872207642	0.02923232367209026	0.027613629138304653	-0.07099997997283936	0.18239998817443848	-0.30865590471596943	0.08048976093029646	-0.4449999928474426	-0.03100001811981201	0	0	1
0	2.968211619059245	0.010281689821594792	2.803802490234375	3.1036376953125	0.0003637346540178571	0.4195060765188887	-1.433624267578125	1.49945068359375	-0.0030976998465401784	0.02351963606491885	-0.1718902587890625	0.1705169677734375	-0.01102847144717262	7.025893178397198	-11.58599853515625	19.61212158203125	34.10774028523763	0.02407674424587524	33.976806640625	34.263397216796875	0.8654819519406273	0.026033129342401647	0.7230000495910645	0.9722000360488892	0.09400735213643029	0.034982406569453534	-0.05299997329711914	0.1998000144958496	-0.2801801520813079	0.03924454825260583	-0.5174000263214111	-0.1021999716758728	0	0	1
0	2.9667935144333613	0.016486426852659105	2.77099609375	3.1398773193359375	0.0011048453194754464	0.38059994738275715	-1.092315673828125	1.4994964599609375	-0.0031547045026506697	0.011206448898488078	-0.0759429931640625	0.0889434814453125	-0.0838775634765625	6.298402554943905	-17.05780029296875	19.26116943359375	34.12276992361886	0.0260824060295133	34.023956298828125	34.266448974609375	0.8479228664296014	0.020345846505023465	0.7985999584197998	0.9450000524520874	0.05116941916942597	0.03634731532699687	-0.04119998216629028	0.1438000202178955	-0.3490929523507754	0.06629667510782841	-0.4721999764442444	-0.19499999284744263	0	0	1
0	2.9945996784028552	0.03474218225204291	2.8350830078125	3.1543731689453125	0.0005298440115792411	0.40755709302633825	-1.2736358642578125	1.4994049072265625	-0.003182915823800223	0.018836940338753185	-0.1986236572265625	0.1351776123046875	-0.10043879917689733	10.526348046300578	-23.75640869140625	35.91461181640625	34.152353364490324	0.02651695582860738	34.0391845703125	34.31689453125	0.8254809336946124	0.059933621549644905	0.5678000450134277	1.1793999671936035	0.02701459037406104	0.07439984841797549	-0.3205999732017517	0.3960000276565552	-0.2812200288772583	0.30234962534046245	-0.7035999894142151	0.6929999589920044	0	0	1
0	2.9747415270124162	0.013490652072409026	2.78472900390625	3.12652587890625	0.0006842193603515625	0.40953175196621827	-1.149444580078125	1.4993133544921875	-0.003327054704938616	0.00912790556081505	-0.0733795166015625	0.064178466796875	0.24513905843098957	6.2896210126422885	-30.39398193359375	17.53997802734375	34.16709584408714	0.026125642525774956	34.08489990234375	34.3321533203125	0.7970883241948628	0.07494503726373615	0.6948000192642212	0.9697999954223633	0.030659295544737862	0.03668224757173933	-0.0658000111579895	0.09819996356964111	-0.43758525721799757	0.1708557144415739	-0.6741999983787537	-0.05140000581741333	0	0	1
0	2.95788942972819	0.01406258739170357	2.8308868408203125	3.1124114990234375	0.0015003422328404017	0.39865298667484395	-1.1886749267578125	1.4992218017578125	-0.003275181361607143	0.00874893214325516	-0.0941619873046875	0.064453125	-0.30549468994140627	6.5638931093855595	-9.18426513671875	22.49298095703125	34.19814509945824	0.027897209528450234	34.092498779296875	34.335205078125	0.832397915034067	0.06658170942284304	0.6554000377655029	0.9742000102996826	0.016417095215547652	0.04166065682184685	-0.08960002660751343	0.12919998168945312	-0.36715993344499953	0.15664749631684635	-0.788599967956543	-0.04180002212524414	0	0	1
0	2.9422714596702937	0.01340445626504584	2.785491943359375	3.1017303466796875	0.0008398415701729911	0.40118113455404697	-1.0436553955078125	1.4993133544921875	-0.0032082388741629464	0.00779759206201617	-0.0407867431640625	0.0253143310546875	0.46436963762555805	3.5588767706796864	-6.88323974609375	12.11700439453125	34.210306832449774	0.025595287456879702	34.1214599609375	34.358154296875	0.7699364484378269	0.013401211955076778	0.7170000076293945	0.8345999717712402	0.06822412372770764	0.01118588013770719	0.025799989700317383	0.10479998588562012	-0.515889971542926	0.032730104698847795	-0.6477999687194824	-0.3686000108718872	0	0	1
0	2.9285592397054034	0.010014709916071106	2.81524658203125	3.1017303466796875	0.0007954297746930804	0.39248500074491705	-1.123443603515625	1.499359130859375	-0.0031509857177734373	0.00753986529153561	-0.0428009033203125	0.0237579345703125	-0.05374995640345982	3.306840558897505	-6.64215087890625	6.93206787109375	34.23048767525809	0.02757703724763683	34.142822265625	34.393310546875	0.7701050958122526	0.01114966418984903	0.7230000495910645	0.823199987411499	0.07016961873712994	0.010805121580158087	0.018599987030029297	0.10940003395080566	-0.5148839430071058	0.030278713397448018	-0.6402000188827515	-0.375	0	0	1
0	2.923615464710054	0.011828954999721473	2.782440185546875	3.1345367431640625	0.000596616472516741	0.3952012889153225	-1.06182861328125	1.4993133544921875	-0.0032305385044642857	0.008523213966831115	-0.11810302734375	0.1387481689453125	-0.8117883591424851	4.538411074387076	-14.71405029296875	7.794189453125	34.2625086117699	0.027720118529685752	34.127593994140625	34.408660888671875	0.7798825248990741	0.033136206014334424	0.7242000102996826	0.9673999547958374	0.06571659022853488	0.018689589233370257	-0.05180001258850098	0.10819995403289795	-0.4918785430221331	0.0822393308650428	-0.6470000147819519	-0.06739997863769531	0	0	1
0	2.9494808015369234	0.013779897290355217	2.8491973876953125	3.1352996826171875	0.0008433031354631697	0.3813798195665392	-1.0236053466796875	1.49945068359375	-0.0032316131591796876	0.0076200586439031425	-0.0477447509765625	0.0389556884765625	0.7764273507254464	7.591819481276693	-13.42620849609375	32.073974609375	34.28472975086031	0.028257122313019235	34.14434814453125	34.46221923828125	0.7268480003163929	0.02904714172306995	0.6233999729156494	0.9506000280380249	0.06272944816521236	0.017165561293710854	-0.0965999960899353	0.12259995937347412	-0.5815129426774525	0.0488166954358887	-0.7986000180244446	-0.25220000743865967	0	0	1
0	2.936460694812593	0.009518547086551367	2.82135009765625	3.0666351318359375	0.0014937962123325894	0.37887220434096386	-0.9814453124999999	1.4994049072265625	-0.003210213797433036	0.007414962905528034	-0.0425262451171875	0.024627685546875	0.25278480166480655	3.339504609008366	-8.880615234375	7.12432861328125	34.311960107712515	0.027672977030760458	34.2130126953125	34.46221923828125	0.7347529621635165	0.01034462209510528	0.6909999847412109	0.7793999910354614	0.06552411476203374	0.009108423820094419	0.026399970054626465	0.0989999771118164	-0.5716064662252154	0.02368589851015698	-0.6710000038146973	-0.4488000273704529	0	0	1
0	2.9327330453055245	0.009606231546159522	2.732086181640625	3.0548095703125	0.0004823390415736607	0.3663148213228469	-0.9402008056640625	1.4999542236328125	-0.003187170846121652	0.007043221795423878	-0.0409698486328125	0.0219268798828125	-0.001078215099516369	3.6479398378355947	-8.30230712890625	9.98687744140625	34.334802856445314	0.027278315630353676	34.242034912109375	34.511260986328125	0.7362332391398294	0.009058673010761091	0.6976000070571899	0.7805999517440796	0.06312605786891211	0.008352110643602969	0.02820003032684326	0.10020005702972412	-0.5701186852994419	0.021668582037962823	-0.6698000431060791	-0.4610000252723694	0	0	1
0	2.9463450840541294	0.020923132436131118	2.8278350830078125	3.092193603515625	0.0015951712472098215	0.3688561371437737	-0.9765472412109375	1.49945068359375	-0.0031744210379464287	0.008377887384559298	-0.0729217529296875	0.06463623046875	0.05349818638392857	5.39585066000713	-20.65887451171875	13.54217529296875	34.3458850562686	0.026514096568967558	34.2374267578125	34.47296142578125	0.7373450479734511	0.04381150010314377	0.6066000461578369	0.9946000576019287	0.043475057005882264	0.028326543068826242	-0.18620002269744873	0.15779995918273926	-0.5661319423544975	0.08008985553724607	-0.7706000208854675	-0.12720000743865967	0	0	1
0	2.952792231241862	0.010897767613309512	2.742767333984375	3.1036376953125	-0.0001943599155970982	0.3625383708441559	-0.9153900146484375	1.4993133544921875	-0.0031660243443080356	0.0070873185166984735	-0.0424346923828125	0.0219268798828125	0.00522184826078869	2.4435134029329855	-5.31463623046875	5.1849365234375	34.34261598568871	0.027071833037971893	34.185546875	34.526580810546875	0.7197389994859695	0.010401114779209708	0.6782000064849854	0.7682000398635864	0.03545863798686436	0.008250298501531281	0.001399993896484375	0.07280004024505615	-0.5992590664284569	0.022797268107682008	-0.6995999813079834	-0.4887999892234802	0	0	1
0	2.918363498506092	0.012453244284098615	2.8263092041015625	3.009796142578125	-0.0003907383510044643	0.298099899711182	-0.8561553955078125	1.4993133544921875	-0.0032343728201729913	0.008954846632327792	-0.051361083984375	0.0449066162109375	-0.2092370896112351	4.621064650329791	-12.21160888671875	13.116455078125	34.20045407104492	0.030635679496154658	34.08795166015625	34.35662841796875	0.8742731714986619	0.005616966900429377	0.8522000312805176	0.9149999618530273	0.08034380962167467	0.01391468802626262	0.02240002155303955	0.12740004062652588	-0.25872765738907316	0.018564111784249097	-0.32419997453689575	-0.1629999876022339	1	0	0
0	2.938113203502837	0.009024396947262387	2.68707275390625	3.0292510986328125	0.001558809552873884	0.30550404582320373	-0.8407745361328125	1.4992218017578125	-0.003286717006138393	0.008448034226291269	-0.0438995361328125	0.0324554443359375	-0.029443577357700892	3.6768850156848814	-7.49053955078125	8.18939208984375	34.24436932809012	0.027030112721487073	34.1580810546875	34.381134033203125	0.8756284384841011	0.004476304055984726	0.8573999404907227	0.8938000202178955	0.07995064580440521	0.007592648799363327	0.056800007820129395	0.11140000820159912	-0.253823218865054	0.015678040018718295	-0.31199997663497925	-0.18059998750686646	1	0	0
0	2.969673120407831	0.019601585779197194	2.8270721435546875	3.0773162841796875	-0.00024580819266183037	0.3032936681608583	-1.0495147705078125	1.4993133544921875	-0.0032308850969587056	0.009403822693367819	-0.0512237548828125	0.0402374267578125	0.19744836716424852	8.793842926887073	-20.76873779296875	32.3638916015625	34.247913546607606	0.026845041000241453	34.164154052734375	34.3841552734375	0.8734995996214094	0.013012457350382074	0.7591999769210815	0.9833999872207642	0.08105600861708323	0.022534110992517682	-0.016799986362457275	0.17219996452331543	-0.2595151810418992	0.04187305346396542	-0.6150000095367432	0.08340001106262207	1	0	0
0	2.985113271077474	0.00905967266295398	2.901458740234375	3.08990478515625	0.0015510428292410715	0.2979622460128328	-0.8765716552734375	1.49945068359375	-0.0032366115025111606	0.009338834963567194	-0.0436248779296875	0.0463714599609375	0.07350892566499256	6.43771619271292	-19.63653564453125	15.01312255859375	34.23579748244513	0.026458464806246404	34.11993408203125	34.371917724609375	0.874604218795186	0.004603660545946503	0.8486000299453735	0.8930000066757202	0.07793812236899421	0.008301184111086487	0.051200032234191895	0.1175999641418457	-0.2588471428950628	0.016120861308704375	-0.34460002183914185	-0.20399999618530273	1	0	0
0	2.9932030269077847	0.01008842829569103	2.9083251953125	3.0979156494140625	0.0008035191127232143	0.3004354029226375	-0.8273162841796875	1.4999542236328125	-0.0032428218296595983	0.009661294208756754	-0.06463623046875	0.05767822265625	0.0739712669735863	5.087328146367963	-11.35711669921875	11.810302734375	34.230323769705635	0.027647310960260962	34.13824462890625	34.365814208984375	0.8793170009113493	0.01196860186257229	0.805400013923645	1.0323998928070068	0.07013482833760125	0.02874234301592278	-0.08840000629425049	0.12619996070861816	-0.2433506763889676	0.023123848333320717	-0.379800021648407	-0.08020001649856567	1	0	0
0	3.010343460809617	0.009235818951965314	2.9331207275390625	3.1036376953125	0.00011030796595982143	0.3002864916616009	-0.8115234375	1.4994049072265625	-0.0033100258963448662	0.008924854651185187	-0.0480194091796875	0.03533935546875	-0.018448893229166666	3.860962943548065	-6.37359619140625	9.2071533203125	34.18691006324405	0.028503743237659685	34.095550537109375	34.342864990234375	0.8730917711825598	0.00482771166568579	0.8561999797821045	0.9041999578475952	0.04897244763941992	0.008877188559145282	0.005800008773803711	0.0745999813079834	-0.2800963142202014	0.015242875707975015	-0.33980000019073486	-0.21039998531341553	1	0	0
0	3.0158946082705542	0.008971192430697938	2.8392791748046875	3.1005859375	-0.000928070068359375	0.2966647263277884	-0.80438232421875	1.49945068359375	-0.0032741197858537946	0.008617759169782848	-0.0444488525390625	0.0352020263671875	0.010974193754650297	3.7702137936938755	-6.97174072265625	9.70611572265625	34.161515075683596	0.025913664328826906	34.078826904296875	34.2969970703125	0.8707768280279069	0.005051873756348842	0.8517999649047852	0.8941999673843384	0.05631803849765232	0.0075829124305854334	0.03139996528625488	0.08899998664855957	-0.2848514948316983	0.015341350678590217	-0.3482000231742859	-0.23500001430511475	1	0	0
0	3.020606449672154	0.009458470158468218	2.7950286865234375	3.1314849853515625	0.002277768816266741	0.305528500334468	-0.8631134033203125	1.49945068359375	-0.0032621329171316966	0.008661716299978616	-0.0466461181640625	0.0343780517578125	0.19545077369326636	3.812597486124872	-5.62896728515625	7.68890380859375	34.14755689493815	0.0256825271213726	34.06658935546875	34.2847900390625	0.871066913780712	0.0038805832779017376	0.854200005531311	0.8858000040054321	0.05787543881507147	0.00632425969820175	0.037600040435791016	0.08980000019073486	-0.28283783778122495	0.012546951799625696	-0.33980000019073486	-0.23400002717971802	1	0	0
0	3.0324241456531342	0.00982195004257237	2.95562744140625	3.1291961669921875	0.0005619397844587054	0.30860496868817106	-0.9727020263671875	1.49945068359375	-0.003289912632533482	0.008760903155923897	-0.0470123291015625	0.0294342041015625	0.13585263206845238	3.5879965966273852	-5.29937744140625	9.04083251953125	34.1360127112979	0.025390358240146443	34.028533935546875	34.271026611328125	0.8730639805453164	0.0037864716022959597	0.8586000204086304	0.888200044631958	0.061438752986135936	0.004748789413932634	0.04359996318817139	0.08099997043609619	-0.2738754857437951	0.012740805952834791	-0.32419997453689575	-0.22699999809265137	1	0	0
0	3.033351516723633	0.00923075590916917	2.8228759765625	3.128814697265625	0.00042110116141183036	0.30315176345961337	-0.8973541259765625	1.4994049072265625	-0.0033515254429408482	0.008479590657623381	-0.045318603515625	0.0293426513671875	-0.029498654320126487	3.9175890097214485	-6.37664794921875	7.769775390625	34.1305062226795	0.025412298116264033	34.010284423828125	34.263397216796875	0.8722692663272222	0.004470876389789987	0.8442000150680542	0.8949999809265137	0.06060801974364689	0.005165274080200096	0.039800047874450684	0.0822000503540039	-0.27725754261584507	0.014726156688386406	-0.33340001106262207	-0.22140002250671387	1	0	0
0	3.044036102294922	0.009760935030438718	2.8759002685546875	3.15093994140625	-0.004274254935128348	0.3037835934371179	-0.871124267578125	1.49945068359375	-0.003244478498186384	0.008753514106198635	-0.05072021484375	0.0319061279296875	0.18787398565383184	3.8072733079468515	-5.731201171875	10.595703125	34.13276137579055	0.025234331951334937	34.057464599609375	34.266448974609375	0.8773080769550232	0.004289641074919527	0.861799955368042	0.8940000534057617	0.05364967648755936	0.006100663466729318	0.03139996528625488	0.07659995555877686	-0.2619244000996862	0.014214993118981336	-0.3222000002861023	-0.21060001850128174	1	0	0
0	3.065376463390532	0.011818046934927452	2.8656005859375	3.179168701171875	0.0045528390066964285	0.30912354472343145	-0.9369049072265625	1.4994049072265625	-0.003262453351702009	0.010386960355310677	-0.06129455566406251	0.0561676025390625	-0.03788517543247768	8.841875977009401	-17.74749755859375	20.64971923828125	34.134426285516646	0.025879509175273346	34.04833984375	34.269500732421875	0.8745859431482497	0.018023014292589744	0.743399977684021	1.132200002670288	0.06104082774832135	0.02744019342745572	-0.08380001783370972	0.12820005416870117	-0.26466664767549153	0.03832341407151459	-0.4562000036239624	-0.07980000972747803	1	0	0
