# Supplementary material for: Learning From Others Without Sacrificing Privacy: Simulation Comparing Centralized and Federated Machine Learning on Mobile Health Data
Source: JMIR Mhealth Uhealth. 2021 Mar 30;9(3):e23728. doi: 10.2196/23728 (PMC8044739; doi:10.2196/23728)
Supplement: Multimedia Appendix 2 [file mhealth_v9i3e23728_app2.zip › subject_feats_chest30/S2_feats_4.csv]

	EDA_mean	EDA_std	EDA_min	EDA_max	ECG_mean	ECG_std	ECG_min	ECG_max	EMG_mean	EMG_std	EMG_min	EMG_max	Resp_mean	Resp_std	Resp_min	Resp_max	Temp_mean	Temp_std	Temp_min	Temp_max	ACC_x_mean	ACC_x_std	ACC_x_min	ACC_x_max	ACC_y_mean	ACC_y_std	ACC_y_min	ACC_y_max	ACC_z_mean	ACC_z_std	ACC_z_min	ACC_z_max	0	1	2
0	5.16033559526716	0.18056520807400617	4.8389434814453125	5.7567596435546875	0.0017706451416015625	0.13142362096170881	-0.4014129638671875	0.9792938232421875	-0.0026011505126953124	0.017331266074228174	-0.245819091796875	0.1305084228515625	0.093572998046875	3.241854046458847	-8.80584716796875	6.74285888671875	29.177288789295016	0.045157651302990535	29.072113037109375	29.408905029296875	0.8637744953291757	0.04574036522822294	0.641800045967102	0.9537999629974365	-0.15064984821989422	0.048077660399017196	-0.2778000235557556	0.003800034523010254	-0.29042715240660166	0.10388623340119531	-0.6926000118255615	-0.04460000991821289	0	1	0
0	4.702651160103934	0.10121974381083966	4.2156219482421875	4.9045562744140625	0.0020547136579241072	0.14706935999115794	-0.435882568359375	0.8294219970703125	-0.00271419198172433	0.00985475778815902	-0.0861053466796875	0.0471954345703125	0.06600247337704614	2.3294586777135122	-7.23724365234375	5.11932373046875	29.13582799275716	0.09184629495069975	28.954345703125	29.42620849609375	0.6543951895577567	0.09096210596218156	0.5390000343322754	1.145400047302246	-0.11074350521678017	0.02118279539176706	-0.20759999752044678	0.042999982833862305	-0.6343669715694019	0.2261679147699538	-0.8700000047683716	0.6109999418258667	0	1	0
0	4.295868028913225	0.12261008010681602	4.0500640869140625	4.5650482177734375	0.0006073630196707589	0.15352097842365392	-0.2999725341796875	0.83331298828125	-0.002702248709542411	0.008704270528149653	-0.0667877197265625	0.0463714599609375	0.004086449032738095	1.628744033008039	-2.9144287109375	3.05938720703125	28.91439688691639	0.04980784227071045	28.809478759765625	29.146881103515625	0.6193171239126296	0.006292987623514214	0.5808000564575195	0.6441999673843384	-0.11291403863543556	0.007335690724884974	-0.14459997415542603	-0.07120001316070557	-0.7156180953695661	0.0073464525851909615	-0.7594000101089478	-0.6809999942779541	0	1	0
0	3.9125574384416852	0.09202387370319033	3.72161865234375	4.1439056396484375	0.001059786115373884	0.15428604676065616	-0.3029022216796875	0.862701416015625	-0.002704158238002232	0.009287808213622415	-0.06756591796875	0.0463714599609375	0.09307287307012649	1.5435396885078438	-3.24249267578125	3.73077392578125	28.802107703799294	0.04323593004051114	28.717803955078125	29.0089111328125	0.62056279980001	0.006580283758148827	0.590999960899353	0.6446000337600708	-0.10271510371140072	0.005903411161299357	-0.13739997148513794	-0.07059997320175171	-0.7150863145561446	0.00781631332050808	-0.7473999857902527	-0.6754000186920166	0	1	0
0	3.6240166618710474	0.09074619341246147	3.3115386962890625	3.8501739501953125	0.0007689317975725446	0.20761610207354605	-1.4994049072265625	1.4157257080078125	-0.002576267787388393	0.009126913299417533	-0.0614776611328125	0.0395050048828125	0.0019684564499627974	1.4773286439621136	-2.740478515625	2.70538330078125	28.806966911679222	0.03581859892447599	28.7020263671875	28.988800048828125	0.6219591247638067	0.004320873823427973	0.6019999980926514	0.6396000385284424	-0.10528014193546205	0.003568964916331789	-0.12760001420974731	-0.09299999475479126	-0.7137044003719375	0.006110335452951558	-0.7505999803543091	-0.6798000335693359	0	1	0
0	3.3719380333310083	0.05138197638186339	3.255462646484375	3.55377197265625	0.0014155229840959822	0.15562223222245541	-0.4049835205078125	0.7828216552734375	-0.0025088697160993304	0.011603804785261886	-0.0846405029296875	0.0713653564453125	0.1072416759672619	2.2473759761814383	-6.646728515625	5.21697998046875	28.800687446230935	0.039825859801031885	28.640472412109375	29.010345458984375	0.6748758478334972	0.10156105472636459	0.5770000219345093	0.934999942779541	-0.11654271400258655	0.05979232774171409	-0.2896000146865845	0.09099996089935303	-0.5907491905235109	0.2588944724180365	-0.7878000140190125	0.16600000858306885	0	1	0
0	3.1561797005789622	0.08765712819064533	2.9632568359375	3.38897705078125	0.0015827462332589286	0.1435252849548817	-0.2729644775390625	0.7696380615234375	-0.0025556139264787947	0.009962576750573863	-0.06390380859375	0.0513153076171875	0.08419698079427083	1.5074120401204165	-2.716064453125	3.56292724609375	28.769852767217728	0.06466864056425113	28.58465576171875	29.023284912109375	0.6460610845940453	0.005634990701695295	0.6258000135421753	0.6706000566482544	-0.05674641025634039	0.006087304213709678	-0.10280001163482666	-0.021799981594085693	-0.6895330945281756	0.006962293215288048	-0.7281999588012695	-0.6521999835968018	0	1	0
0	2.890622293381464	0.07242044567195287	2.6363372802734375	3.0788421630859375	0.0015586678641183035	0.14584198293036857	-0.27978515625	0.77801513671875	-0.0024724535260881694	0.010195063565787036	-0.0664215087890625	0.0712738037109375	0.0038334437779017857	1.4198465932488125	-2.9449462890625	2.48870849609375	28.694679479689825	0.052227287555236264	28.44744873046875	28.950042724609375	0.6427248677128837	0.0045408358356938605	0.6202000379562378	0.6649999618530273	-0.05828592447155998	0.00729115610059579	-0.12559998035430908	-0.02640002965927124	-0.6932997232703936	0.006351492533275037	-0.7202000021934509	-0.6570000052452087	0	1	0
0	2.6728109632219588	0.057202314808159856	2.5432586669921875	2.8350830078125	0.00024366324288504465	0.14474725365118277	-0.27154541015625	0.77435302734375	-0.002489560808454241	0.009698622057005132	-0.063262939453125	0.0419769287109375	0.035023280552455356	1.3666273011977428	-2.75421142578125	3.02886962890625	28.56073361060733	0.0334332798988927	28.44744873046875	28.820953369140625	0.6407359452758516	0.0039869959508657	0.6238000392913818	0.6619999408721924	-0.06200513463077091	0.002937374129645938	-0.07499998807907104	-0.05180001258850098	-0.6957187423422223	0.006049058842634409	-0.7202000021934509	-0.662600040435791	0	1	0
0	2.493348148890904	0.050094231322209	2.1213531494140625	2.6584625244140625	0.0016311841692243304	0.14226363182111695	-0.2749786376953125	0.7787933349609375	-0.0024823281424386162	0.010297636264373645	-0.0803375244140625	0.0514984130859375	0.08968338739304316	1.5230827447938695	-3.240966796875	3.20587158203125	28.5843276163737	0.04184340105887828	28.487457275390625	28.786529541015625	0.6407397820495424	0.005584420420323687	0.6058000326156616	0.6862000226974487	-0.06667643778097061	0.00736639941092634	-0.11959999799728394	-0.022599995136260986	-0.6959953613451549	0.0069380780172189965	-0.7244000434875488	-0.6532000303268433	0	1	0
0	2.341754822503953	0.042291106841399584	2.179718017578125	2.5035858154296875	0.0005149318150111607	0.1420427129512308	-0.2682952880859375	0.7728424072265625	-0.002425162179129464	0.010066731709766784	-0.0663299560546875	0.0482940673828125	0.019412667410714287	1.4613097830952761	-2.51007080078125	2.88238525390625	28.560927510579425	0.039122997082322676	28.41741943359375	28.752166748046875	0.6360211253109432	0.006282710050275699	0.613800048828125	0.6584000587463379	-0.06462456189734596	0.00720005899551544	-0.09680002927780151	-0.027800023555755615	-0.7009721711476644	0.007626208156510886	-0.7305999994277954	-0.6687999963760376	0	1	0
0	2.2149262382870627	0.03608971320583804	2.1076202392578125	2.371978759765625	0.0017559967041015625	0.147182678252622	-0.2805633544921875	0.8064422607421875	-0.0024147491455078123	0.009548904785515375	-0.0625762939453125	0.0381317138671875	0.1079647972470238	1.4768284966986995	-2.87322998046875	3.22418212890625	28.470207356770832	0.03670740168878709	28.3089599609375	28.691986083984375	0.6319149536405291	0.005951914777894654	0.5978000164031982	0.6554000377655029	-0.06388033367622466	0.0057325625231998975	-0.09680002927780151	-0.03140002489089966	-0.7049869335378919	0.007456369218281321	-0.7394000291824341	-0.670199990272522	0	1	0
0	2.1034371875581286	0.03599472043327917	1.8680572509765625	2.2800445556640625	0.0009816196986607143	0.14635115697182935	-0.298004150390625	0.7588348388671875	-0.002420774187360491	0.009911141866743453	-0.065093994140625	0.0507659912109375	0.0573912847609747	1.4658366805955263	-3.08990478515625	2.95257568359375	28.419755176362536	0.03496075873462702	28.266143798828125	28.686279296875	0.6270093530643553	0.005385595469200542	0.6033999919891357	0.6488000154495239	-0.06210947693529583	0.0050868150799690355	-0.09039998054504395	-0.038600027561187744	-0.7100450101892154	0.00679979363357981	-0.739799976348877	-0.6715999841690063	0	1	0
0	1.9971062796456474	0.03308138909544288	1.8291473388671875	2.1282196044921875	0.0008255222865513393	0.14442516575000205	-0.26275634765625	0.7815399169921875	-0.002429755074637277	0.009864916122538633	-0.0609283447265625	0.0453643798828125	-0.007513791038876488	1.4865597097015473	-2.72369384765625	2.70843505859375	28.416913636707125	0.0386279979037928	28.270416259765625	28.614715576171875	0.6277108675411769	0.004987014451960409	0.5981999635696411	0.6585999727249146	-0.06317327676500593	0.0050287598422639425	-0.09460002183914185	-0.03140002489089966	-0.7098284006913503	0.006472988040940756	-0.7432000041007996	-0.6754000186920166	0	1	0
0	1.899363036382766	0.029702168600813986	1.799774169921875	2.031707763671875	0.0016714935302734376	0.1432738565316399	-0.269439697265625	0.793212890625	-0.0024095262799944195	0.009790024757708316	-0.06129455566406251	0.0475616455078125	0.06600378127325149	1.3736938392045184	-2.4658203125	2.44903564453125	28.50392849440802	0.03443927405329932	28.357452392578125	28.679107666015625	0.6272688957168943	0.0037987522204817694	0.6125999689102173	0.6438000202178955	-0.0633919433639163	0.002705959865221893	-0.07539999485015869	-0.05460000038146973	-0.7104166484361604	0.005745703469281152	-0.7445999979972839	-0.6801999807357788	0	1	0
0	1.8145239875430152	0.02821405253268808	1.728057861328125	1.9672393798828125	0.0009834551130022322	0.14189639514780525	-0.259552001953125	0.77435302734375	-0.002461238316127232	0.00992351576880574	-0.0628509521484375	0.0419769287109375	0.0989015851702009	1.415665188974634	-2.81219482421875	2.84423828125	28.499326115199498	0.033168388998075206	28.34320068359375	28.67626953125	0.6268567529746464	0.004340597236637009	0.6058000326156616	0.6469999551773071	-0.06387961940538316	0.004191686461916634	-0.09179997444152832	-0.04180002212524414	-0.7109765433442025	0.006355406051459515	-0.7419999837875366	-0.6818000078201294	0	1	0
0	1.7444539024716332	0.02303017044997771	1.5758514404296875	1.8451690673828125	0.0013413042340959822	0.141096435271464	-0.27392578125	0.7427215576171875	-0.002323146275111607	0.010596064114243488	-0.0688934326171875	0.04925537109375	0.037091427757626486	1.4989385461657787	-2.83050537109375	3.05023193359375	28.499293810163227	0.03299889612495158	28.396026611328125	28.7020263671875	0.6222070571581523	0.0082583651973576	0.5801999568939209	0.6754000186920166	-0.06427671433346611	0.008074486714657785	-0.12220001220703125	-0.022599995136260986	-0.7158199526667595	0.009244070704312013	-0.7734000086784363	-0.6812000274658203	0	1	0
0	1.6857909792945498	0.023020930184644614	1.4263153076171875	1.8280029296875	0.001199918474469866	0.14329639402633432	-0.2626190185546875	0.78863525390625	-0.002377659388950893	0.01072106302980098	-0.0633087158203125	0.0582733154296875	0.06101779029482887	1.3620377853989447	-2.38189697265625	2.63214111328125	28.44327339245024	0.03994257613742378	28.283233642578125	28.63616943359375	0.6200684476069042	0.004117896882828656	0.604200005531311	0.6377999782562256	-0.06771228545336497	0.004460151855181875	-0.08099997043609619	-0.05140000581741333	-0.7180247620826675	0.0059589677088458986	-0.7477999925613403	-0.6887999773025513	0	1	0
0	1.6319403330485025	0.022039933811345815	1.538848876953125	1.776123046875	0.0013632943289620535	0.14386241966817698	-0.2739715576171875	0.7694549560546875	-0.0024306161063058036	0.009693044832802538	-0.062164306640625	0.0388641357421875	0.041318475632440475	1.3764832867536467	-2.5787353515625	2.5360107421875	28.396486862909228	0.0331136560546939	28.33892822265625	28.568939208984375	0.6181554949680964	0.004513600615274275	0.6009999513626099	0.6374000310897827	-0.06427263874950863	0.004885092574316483	-0.09039998054504395	-0.05299997329711914	-0.7199031524118923	0.006216019065130448	-0.7497999668121338	-0.6872000098228455	0	1	0
0	1.5825346083868117	0.021462185581014436	1.409912109375	1.7215728759765625	0.0006518053327287947	0.143069927942151	-0.2838592529296875	0.7624053955078125	-0.0025005645751953126	0.009856973788691213	-0.0669708251953125	0.04046630859375	0.04733465285528274	1.4124328849299532	-2.984619140625	2.47802734375	28.37699518403553	0.03556521036929227	28.21337890625	28.557464599609375	0.6194695711760294	0.006101054348125209	0.6033999919891357	0.6461999416351318	-0.06448623915797189	0.0073987234709835354	-0.10100001096725464	-0.04339998960494995	-0.7184258574644724	0.0073223105967375164	-0.7473999857902527	-0.6800000071525574	0	1	0
0	1.5366447267078218	0.01973338393349325	1.4514923095703125	1.67236328125	0.0023360181535993303	0.14529787053636925	-0.2859649658203125	0.7893218994140625	-0.002556919642857143	0.009999521628387093	-0.06024169921875	0.04229736328125	0.08538883754185268	1.4285190900380997	-2.75726318359375	2.899169921875	28.360896180652436	0.034325523437052564	28.2261962890625	28.546051025390625	0.6256282578990573	0.005052841844739342	0.6044000387191772	0.649399995803833	-0.07003263734635852	0.006673531725201528	-0.10860002040863037	-0.02619999647140503	-0.7128523147900899	0.006765730380363629	-0.748199999332428	-0.6793999671936035	0	1	0
0	1.4974524361746653	0.020114402271602553	1.2447357177734375	1.6139984130859375	-0.00012302725655691964	0.1458177302318311	-0.2867889404296875	0.7781524658203125	-0.002454685756138393	0.00988144537816217	-0.0615692138671875	0.0482940673828125	0.014719499860491071	1.3433045625285238	-2.5482177734375	2.80303955078125	28.39675981648763	0.05030466822403686	28.247589111328125	28.626190185546875	0.6247216573215666	0.004085432547530337	0.6061999797821045	0.6424000263214111	-0.07103807533638817	0.0030671053999316595	-0.08980000019073486	-0.059800028800964355	-0.7140297812933013	0.006048344125503526	-0.7480000257492065	-0.6841999888420105	0	1	0
0	1.4611023857480003	0.019152999252547695	1.1898040771484375	1.5705108642578125	0.0014810878208705357	0.14419747350395445	-0.266143798828125	0.7902374267578125	-0.002494718279157366	0.00980438431653417	-0.0583648681640625	0.0513153076171875	0.08720964704241072	1.326612106546477	-2.37274169921875	2.34222412109375	28.455731159028552	0.034348815000698425	28.270416259765625	28.68194580078125	0.6262461152701151	0.004036975198179664	0.6069999933242798	0.6519999504089355	-0.06873598931800752	0.003842757425322633	-0.08939999341964722	-0.027800023555755615	-0.7124650767530714	0.005982022363167677	-0.7414000034332275	-0.6765999794006348	0	1	0
0	1.4289991832914806	0.018963166194466752	1.35955810546875	1.532745361328125	0.0016222752162388392	0.1422014085296657	-0.264129638671875	0.8088226318359375	-0.002434411185128348	0.010076664674632021	-0.063079833984375	0.0422515869140625	0.04557277134486607	1.409832130422643	-2.58331298828125	3.14788818359375	28.42513829985119	0.045766307931417546	28.313232421875	28.660491943359375	0.6261899432000659	0.003736550396458348	0.6122000217437744	0.6433999538421631	-0.0691998655114855	0.002760280588502781	-0.08039999008178711	-0.06000000238418579	-0.7124969049890836	0.0058055066868169915	-0.7418000102043152	-0.6854000091552734	0	1	0
0	1.3952098846435548	0.019379984889351845	1.270294189453125	1.528167724609375	0.001747988019670759	0.14262031048643745	-0.281158447265625	0.7897796630859375	-0.0024405997140066965	0.010681624602862837	-0.0688018798828125	0.061431884765625	0.05337647937593006	1.5430026592187867	-3.204345703125	3.0303955078125	28.36712924194336	0.034221046359852875	28.20196533203125	28.53887939453125	0.6196274279185704	0.008857153597644782	0.5922000408172607	0.645799994468689	-0.0688119420494352	0.004896378992034569	-0.10100001096725464	-0.033399999141693115	-0.719024580844811	0.009650893284969576	-0.7598000168800354	-0.6823999881744385	0	1	0
0	1.3586867377871559	0.019987505343642777	1.28021240234375	1.4759063720703125	0.0005493883405412946	0.14339952518004992	-0.2678375244140625	0.8030548095703125	-0.002418698992047991	0.009597356642775709	-0.0630340576171875	0.04522705078125	0.03974144345238095	1.4747002298135208	-2.7008056640625	3.01361083984375	28.321030628022694	0.03526230122189309	28.21337890625	28.511749267578125	0.6119210164887564	0.004336504783783446	0.5961999893188477	0.6330000162124634	-0.060483180537110284	0.006698260567649322	-0.07539999485015869	-0.037400007247924805	-0.7265520561082023	0.006271897310107055	-0.7572000026702881	-0.6953999996185303	0	1	0
0	1.321017601376488	0.019654071765315393	1.238250732421875	1.42974853515625	0.001188326154436384	0.14226512864238472	-0.2814788818359375	0.8060760498046875	-0.0024458160400390623	0.009371607169275537	-0.0640411376953125	0.0485687255859375	0.08790174211774554	1.3933300435557456	-2.66265869140625	2.55889892578125	28.28240411522275	0.04073875054417108	28.133575439453125	28.476043701171875	0.613015112275169	0.0051705957212758585	0.5920000076293945	0.6322000026702881	-0.055062257502760205	0.003745442046935138	-0.07599997520446777	-0.037199974060058594	-0.7254790471224558	0.0068683782986649015	-0.7558000087738037	-0.6949999928474426	0	1	0
0	1.2880139850434802	0.01926485109355169	1.2104034423828125	1.410675048828125	0.0013294634137834822	0.1455022413454808	-0.2969512939453125	0.768310546875	-0.0024524448939732143	0.00952386428894344	-0.0714569091796875	0.0499420166015625	0.010729907807849702	1.3882009930880743	-2.40020751953125	2.435302734375	28.188577011835008	0.039689625283865985	28.045257568359375	28.393157958984375	0.6104059686887832	0.0042533980258687145	0.5925999879837036	0.6289999485015869	-0.05695663883288701	0.0027921913572731727	-0.0690000057220459	-0.04559999704360962	-0.7281338945712362	0.005975922130395874	-0.7608000040054321	-0.6998000144958496	0	1	0
0	1.2477338700067429	0.020417858649137925	1.1669158935546875	1.3706207275390625	0.0007691606794084821	0.14832307312105228	-0.2780914306640625	0.8181610107421875	-0.002487644740513393	0.010484692982638487	-0.0641326904296875	0.04925537109375	0.06370682489304315	1.4415388081415228	-2.69012451171875	2.58941650390625	28.219434624081565	0.046528920661911145	28.07659912109375	28.43597412109375	0.6192330950612114	0.0053958373866408345	0.5961999893188477	0.6426000595092773	-0.06236872470662708	0.0034760980382373243	-0.08300000429153442	-0.047200024127960205	-0.7196519332159134	0.006862697169520133	-0.7540000081062317	-0.6898000240325928	0	1	0
0	1.2192734309605189	0.01782081403989954	1.042938232421875	1.3324737548828125	0.0010557468959263392	0.1487766668041738	-0.2835845947265625	0.8051605224609375	-0.002618068150111607	0.01254686118021308	-0.0816192626953125	0.0547027587890625	0.09945329938616071	1.633434073358554	-3.85894775390625	4.25262451171875	28.298851879301527	0.03418432546443741	28.18060302734375	28.557464599609375	0.6216885517211187	0.008981087784779667	0.5961999893188477	0.6598000526428223	-0.07245531403166908	0.010170658477706334	-0.11779999732971191	-0.04180002212524414	-0.7172117907745498	0.010046791354829119	-0.753000020980835	-0.6643999814987183	0	1	0
0	1.1997076307024275	0.019176973700909466	0.9777069091796875	1.3153076171875	0.0008075212751116072	0.14682032137485174	-0.247833251953125	0.9906463623046875	-0.002514138357979911	0.01039959804183661	-0.072418212890625	0.0568084716796875	-0.0309051513671875	3.079242222120591	-10.64453125	10.43243408203125	28.32775008573986	0.03427912321596217	28.22479248046875	28.5074462890625	0.62453310525985	0.006516367608535178	0.5861999988555908	0.6552000045776367	-0.0794069830973943	0.00692271072972881	-0.12980002164840698	-0.06019997596740723	-0.7148136193354925	0.0075220574792724945	-0.7613999843597412	-0.6807999610900879	0	1	0
0	1.1895315987723214	0.01824369938572113	1.07269287109375	1.3294219970703125	0.0019621451241629466	0.14914829808382046	-0.2790069580078125	0.8049774169921875	-0.0024607042585100447	0.010036355318237182	-0.0639495849609375	0.0452728271484375	0.09842115129743303	1.3884015765225095	-2.65350341796875	2.88848876953125	28.321027712867373	0.03793845267445307	28.169189453125	28.5274658203125	0.6291109821342287	0.0063990746675649185	0.5793999433517456	0.6828000545501709	-0.08828906619548797	0.004110874532946285	-0.10780000686645508	-0.06940001249313354	-0.7102597151313509	0.0070638307197944785	-0.7494000196456909	-0.6801999807357788	0	1	0
0	1.1675400688534692	0.01754153409603679	1.0967254638671875	1.2905120849609375	0.0012315717424665178	0.14864342809154474	-0.27630615234375	0.8341827392578125	-0.0025178266252790177	0.010022282731711544	-0.06573486328125	0.04193115234375	0.06744827997116816	1.4165580905437067	-2.39410400390625	2.60772705078125	28.38039663841611	0.050145591301427345	28.243316650390625	28.6175537109375	0.6309987442947569	0.004384893621821139	0.6131999492645264	0.649399995803833	-0.08810198974325543	0.0029224865835638402	-0.10060000419616699	-0.07859998941421509	-0.708635981403646	0.006132769567368814	-0.7430000305175781	-0.6801999807357788	0	1	0
0	1.1617200034005302	0.020564866821019042	0.927734375	1.294708251953125	0.0013195234026227678	0.14939835290440598	-0.3525238037109375	0.8137664794921875	-0.0024759063720703124	0.010844751484478754	-0.07891845703125	0.0600128173828125	0.07013055710565476	1.5129738524608625	-3.09600830078125	2.85491943359375	28.53106447492327	0.05786928974988308	28.41888427734375	28.762176513671875	0.635234324937775	0.007941813181732447	0.5351999998092651	0.6729999780654907	-0.09677941890557606	0.010047900691085666	-0.14340001344680786	-0.028599977493286133	-0.7041150855478786	0.008959148194045134	-0.7523999810218811	-0.6592000126838684	0	1	0
0	1.1450477781749906	0.01723707525338197	0.913238525390625	1.26495361328125	0.00022393798828125	0.15237038201129818	-0.3783416748046875	0.7858428955078125	-0.002381096976143973	0.010236686609996366	-0.0791473388671875	0.1978912353515625	-0.01604091099330357	1.8490597863906022	-4.22515869140625	4.1534423828125	31.169161580403646	1.2104027667326724	28.553192138671875	32.842803955078125	0.6278374677555901	0.0044098341298005085	0.6025999784469604	0.6526000499725342	-0.09448376319521949	0.006519056031872178	-0.16060000658035278	-0.04780000448226929	-0.7115404291181338	0.006776111288109531	-0.7572000026702881	-0.6696000099182129	0	1	0
0	1.1359354836600168	0.017080285619990247	1.001739501953125	1.253509521484375	0.001927004132952009	0.14759908714762324	-0.294342041015625	0.80438232421875	-0.002445249285016741	0.008820851468597991	-0.06175231933593749	0.0391387939453125	0.11212579636346726	1.6140010123643225	-2.85491943359375	2.95562744140625	33.49825939941406	0.39137163682759385	32.69451904296875	34.148895263671875	0.629836686866624	0.004157801980088607	0.6073999404907227	0.6604000329971313	-0.08044310505901064	0.005581208070511531	-0.10740000009536743	-0.05419999361038208	-0.7095004102786382	0.006256916331945277	-0.7394000291824341	-0.6759999990463257	0	1	0
0	1.1218308948335194	0.017321119065248292	0.9372711181640625	1.235198974609375	0.0008829781668526786	0.1515017560484402	-0.3107757568359375	0.7952728271484375	-0.002319547380719866	0.010890317345418942	-0.123046875	0.0661468505859375	0.024554443359375	1.8473390965419096	-4.7637939453125	4.266357421875	33.60788365246001	0.6778261252075983	32.09088134765625	34.370391845703125	0.6407266678469522	0.04736661793206172	0.5867999792098999	0.917199969291687	-0.09383780948888688	0.03174429678041692	-0.28780001401901245	-0.03979998826980591	-0.6898249627238228	0.09228426230817849	-0.751800000667572	-0.08420002460479736	0	1	0
0	1.1006717500232515	0.024570754875945705	1.0162353515625	1.2176513671875	0.0013152531215122768	0.134605875039254	-0.3196563720703125	0.8559722900390625	-0.0023319549560546875	0.012182624558470578	-0.0911407470703125	0.1737213134765625	0.28955325172061014	5.250404989398978	-19.024658203125	13.66729736328125	30.765550009591237	0.6326783548742148	29.83074951171875	32.197845458984375	0.696274238489923	0.10676854342273574	0.5642000436782837	0.9570000171661377	-0.07037521943308059	0.052433321265071275	-0.28759998083114624	0.09800004959106445	-0.5817252000967662	0.2248699249319676	-0.8136000037193298	-0.038600027561187744	0	1	0
0	1.2371812184651694	0.025594777904394704	1.143646240234375	1.355743408203125	0.001594907488141741	0.12954235645765397	-0.3471221923828125	0.8715362548828125	-0.0023995470319475446	0.011044612737337426	-0.0722808837890625	0.04852294921875	0.5608899071103051	5.3327539297584785	-7.69805908203125	13.61846923828125	31.30657523164295	0.05429340999638267	31.17083740234375	31.519683837890625	0.8800641242095403	0.013052395875431397	0.8157999515533447	0.9595999717712402	-0.10330666675737926	0.013509258589912206	-0.14980000257492065	-0.03659999370574951	-0.2731206381264187	0.021976026292690087	-0.36260002851486206	-0.18699997663497925	0	0	1
0	1.1878096989222935	0.01755819573186026	0.968170166015625	1.28326416015625	0.0014449724469866071	0.12488853087843096	-0.2913665771484375	0.7941741943359375	-0.002472226824079241	0.010693378784773989	-0.0634002685546875	0.0426177978515625	-0.30389338902064733	3.814162478822944	-6.170654296875	9.31854248046875	31.36257025437128	0.023093802828239543	31.27520751953125	31.531494140625	0.8776716576303755	0.011427752411712764	0.8242000341415405	0.9332000017166138	-0.11848402869133723	0.010259492653430315	-0.15299999713897705	-0.08099997043609619	-0.2794337236710957	0.02000330073434973	-0.35979998111724854	-0.20139998197555542	0	0	1
0	1.1805481865292504	0.01956820894199513	1.114654541015625	1.3225555419921875	-0.0008837062290736607	0.13257619065180537	-0.43597412109375	0.9201507568359375	-0.0022923976353236607	0.011175430571211637	-0.079833984375	0.065643310546875	0.553314208984375	6.384907834661701	-7.98492431640625	19.27032470703125	31.33554194277809	0.03206585640747363	31.1517333984375	31.506378173828125	0.8807173623016903	0.01617091217802011	0.8121999502182007	0.9869999885559082	-0.12724441938457035	0.011197405195043138	-0.20080000162124634	-0.06480002403259277	-0.26471548567783265	0.036771037634783066	-0.366599977016449	-0.1531999707221985	0	0	1
0	1.286452138991583	0.024161317025304066	1.201629638671875	1.422119140625	0.002490663800920759	0.13015719288536562	-0.3446502685546875	0.9081573486328125	-0.002358422415597098	0.01082833350596119	-0.0689849853515625	0.0438079833984375	-0.10794685000465029	3.6572200341581254	-6.365966796875	11.76910400390625	31.202568209693545	0.02812921507872319	31.05926513671875	31.37969970703125	0.8813183246453603	0.013677842695253172	0.8042000532150269	0.9490000009536743	-0.13739056238957814	0.012674633846469148	-0.18540000915527344	-0.07599997520446777	-0.26072256169432684	0.029903312485876004	-0.3489999771118164	-0.1687999963760376	0	0	1
0	1.2742774418422154	0.018158557932259456	1.1962890625	1.3805389404296875	0.0011101967947823661	0.13187416279035186	-0.3521575927734375	0.8809661865234375	-0.002458014351981027	0.010552477030444466	-0.0707244873046875	0.0427093505859375	0.07856067475818453	3.4413700711016464	-5.29937744140625	13.42315673828125	31.292478703090122	0.02692065606475568	31.188446044921875	31.46807861328125	0.8808681533223107	0.010405759214671425	0.8206000328063965	0.930400013923645	-0.13544016190369923	0.011065418298094227	-0.1818000078201294	-0.07499998807907104	-0.2641474571852457	0.01614859815901633	-0.35199999809265137	-0.19620001316070557	0	0	1
0	1.262547138759068	0.017174012594644916	0.9716033935546875	1.3866424560546875	0.0020024348667689734	0.1393189406495365	-0.4215087890625	0.9506378173828125	-0.002438232421875	0.01156741462415139	-0.1354522705078125	0.052459716796875	-0.1269869849795387	2.342548433025122	-5.97381591796875	7.18536376953125	31.299588338216147	0.028782370114134672	31.209014892578125	31.494598388671875	0.8784323724621819	0.012169687103666685	0.7826000452041626	0.9437999725341797	-0.1430127527117729	0.014759541430901909	-0.22460001707077026	-0.06000000238418579	-0.27116020954506737	0.01764608242435862	-0.4025999903678894	-0.20499998331069946	0	0	1
0	1.354520016624814	0.06451606855918889	0.984954833984375	1.52435302734375	0.0007589830671037946	0.13680469407627074	-0.4566192626953125	0.8899383544921875	-0.0024237888881138395	0.010555304951498016	-0.0652313232421875	0.056488037109375	0.03690890357607887	3.0278454464096347	-8.36639404296875	9.39788818359375	31.391081277029855	0.01571080748479555	31.2943115234375	31.549163818359375	0.8865714100542522	0.019246981347927215	0.7782000303268433	0.9961999654769897	-0.12937357163713092	0.023073516213669112	-0.25300002098083496	-0.021000027656555176	-0.23678287638936724	0.04979065052286829	-0.38020002841949463	-0.05779999494552612	0	0	1
0	1.4224071321033296	0.018319198476558825	1.21002197265625	1.5110015869140625	0.001288421630859375	0.13437129965719466	-0.3376007080078125	0.8886566162109375	-0.0024287370954241072	0.011089547872992444	-0.0726470947265625	0.0487518310546875	0.104412841796875	3.7086465210529758	-7.15789794921875	14.32342529296875	31.393433839343842	0.023841887289621083	31.263427734375	31.57574462890625	0.895195010735875	0.013386496648807153	0.7849999666213989	1.003000020980835	-0.1267777624470847	0.014435575542073517	-0.20880001783370972	-0.058600008487701416	-0.20291771441981907	0.025697039318053685	-0.3208000063896179	-0.08939999341964722	0	0	1
0	1.4290993100120908	0.02910126320130581	1.245880126953125	1.556396484375	0.0007618582589285714	0.1328010357555069	-0.3838348388671875	0.9245452880859375	-0.002493593488420759	0.010578484817825872	-0.07122802734375	0.0575408935546875	0.13508685884021576	4.077479297755079	-6.53228759765625	13.67340087890625	31.299074003673734	0.10550083994784384	31.11505126953125	31.580169677734375	0.8901411730561938	0.024882950800924262	0.7417999505996704	1.0631999969482422	-0.12897199097985312	0.023290117467026594	-0.23659998178482056	-0.013599991798400879	-0.22397820956366402	0.04017708570145106	-0.35920000076293945	-0.010999977588653564	0	0	1
0	1.5049757276262556	0.04893609968529057	1.3858795166015625	1.7009735107421875	0.001382904052734375	0.13300243143157497	-0.251312255859375	0.9462432861328125	-0.002446406773158482	0.009721332362756867	-0.0593719482421875	0.0417022705078125	-0.0856446765718006	3.410159400708954	-7.09686279296875	10.90850830078125	31.06869453066871	0.03257646668339446	30.92730712890625	31.269287109375	0.8813828204416093	0.011407513124997144	0.7949999570846558	0.937000036239624	-0.1321612297665505	0.008148822999898398	-0.17299997806549072	-0.10180002450942993	-0.2623008856319246	0.021153358732073278	-0.3962000012397766	-0.14920002222061157	0	0	1
0	1.501896286010742	0.02027704246895581	1.294708251953125	1.61285400390625	0.0003408573695591518	0.13174602150071693	-0.2638092041015625	0.9233551025390625	-0.0024327305385044642	0.009517019155958083	-0.0558013916015625	0.03497314453125	0.009354509626116071	1.8419038368243388	-4.07562255859375	3.46221923828125	31.069317406063988	0.02694356702505849	30.987396240234375	31.2354736328125	0.8754130006631216	0.010288613387769173	0.8062000274658203	0.920199990272522	-0.12827577190172104	0.010029384308299376	-0.19019997119903564	-0.07300001382827759	-0.2846870474190939	0.01630511867909213	-0.3984000086784363	-0.18540000915527344	0	0	1
0	1.5781650724865142	0.12466200170197031	1.40533447265625	1.9683837890625	0.0018491080147879464	0.12558549368803776	-0.2283782958984375	0.9125518798828125	-0.0024549364362444195	0.00943401039500906	-0.06211853027343749	0.0391387939453125	0.28584863571893604	3.2562708672158136	-6.44073486328125	11.47308349609375	31.072445542108444	0.02225019234509004	31.019622802734375	31.24871826171875	0.8696017417453584	0.007096678993912142	0.8082000017166138	0.9378000497817993	-0.12505802871783575	0.005874610346305476	-0.14639997482299805	-0.0965999960899353	-0.3045748566871598	0.012734961117258302	-0.350600004196167	-0.24620002508163452	0	0	1
0	1.785069111415318	0.06499643864942774	1.456451416015625	1.9886016845703125	0.001148372105189732	0.1290311657647945	-0.2519073486328125	1.0103759765625	-0.002524507795061384	0.009519262917015499	-0.06175231933593749	0.0373077392578125	-0.011817350841703869	1.812136996680867	-4.42047119140625	3.91998291015625	31.079123142787388	0.016126112749894894	30.971282958984375	31.234039306640625	0.8663681035552706	0.013411386869828418	0.7527999877929688	0.9723999500274658	-0.1360470486907732	0.02478889977359434	-0.3109999895095825	-0.10780000686645508	-0.31112886653343835	0.03455692962878224	-0.44419997930526733	-0.038600027561187744	0	0	1
0	1.8523705618722097	0.06926426901423177	1.7253875732421875	2.0656585693359375	0.002328310285295759	0.1300747684470083	-0.2929229736328125	1.0219573974609375	-0.0025145111083984375	0.009746389257658031	-0.059600830078125	0.040374755859375	0.12699185325985862	2.3157628616858026	-4.31060791015625	5.61065673828125	31.185093593052457	0.06006628075366031	31.04901123046875	31.403228759765625	0.8803508488053368	0.012972546140795292	0.8098000288009644	0.9916000366210938	-0.13970779064723424	0.015111972463697406	-0.18480002880096436	0.013399958610534668	-0.26149550496680396	0.026140466071986262	-0.3921999931335449	-0.07740002870559692	0	0	1
0	2.019716044834682	0.1681442168104429	1.8215179443359375	2.385711669921875	4.917689732142857e-05	0.13194905099386156	-0.243072509765625	1.01019287109375	-0.002469578334263393	0.009554640559349585	-0.06005859375	0.0371246337890625	-0.09642515636625744	2.5526260168031456	-5.13763427734375	6.78558349609375	31.28899124726795	0.018703506934063897	31.163482666015625	31.457733154296875	0.873501961350441	0.006430260807454506	0.8414000272750854	0.906999945640564	-0.14144879012448447	0.0045616611468788405	-0.15759998559951782	-0.11919999122619629	-0.2883222952768916	0.012035667381940472	-0.3361999988555908	-0.23019999265670776	0	0	1
0	2.3674576895577566	0.07459839290073937	2.2247314453125	2.6092529296875	0.0009614127022879465	0.12937945700487846	-0.243988037109375	1.0522613525390625	-0.002597470964704241	0.009396388601279221	-0.0640411376953125	0.0357513427734375	0.05077739897228423	2.6475686393256055	-4.87823486328125	8.39996337890625	31.2733837890625	0.018836586358593314	31.1531982421875	31.4400634765625	0.8761345339729673	0.0063461714915709075	0.8401999473571777	0.9057999849319458	-0.14387485745691117	0.004771813199462888	-0.1621999740600586	-0.12459999322891235	-0.2783128758725666	0.012373877670940918	-0.3447999954223633	-0.22579997777938843	0	0	1
0	2.5707328796386717	0.10505646884025341	2.3410797119140625	2.87017822265625	-0.00036098153250558034	0.13859400702859667	-0.2872467041015625	1.0351409912109375	-0.0026474413190569197	0.009663946885978368	-0.0553436279296875	0.044403076171875	0.08387872605096726	3.166580752553714	-6.37359619140625	7.91778564453125	31.209678000313897	0.07231202195561252	31.035797119140625	31.41943359375	0.8781479336704526	0.02032762316248244	0.7073999643325806	1.145400047302246	-0.13747763863063994	0.01760513367451414	-0.22060000896453857	-0.018999993801116943	-0.2711561619185266	0.029889578004460626	-0.3895999789237976	-0.1557999849319458	0	0	1
0	2.6787541707356772	0.06897857526596975	2.5177001953125	2.9296875	0.0030956856863839284	0.13402819586203	-0.3318328857421875	0.9932098388671874	-0.00264107186453683	0.009477934164201713	-0.0648651123046875	0.0387725830078125	0.28997381301153274	2.7129843759850147	-4.21600341796875	7.97576904296875	31.072718237014044	0.024976520144032358	31.0050048828125	31.263427734375	0.8730717046431132	0.007683463195826915	0.8381999731063843	0.9127999544143677	-0.1267256003192493	0.006306653059213229	-0.15679997205734253	-0.10180002450942993	-0.2925142378665152	0.013413398807450983	-0.3483999967575073	-0.22420001029968262	0	0	1
0	2.8567286718459357	0.14017621711660144	2.5791168212890625	3.1978607177734375	0.0014109693254743304	0.1348837839805251	-0.2931060791015625	1.0104217529296875	-0.002726313999720982	0.00922998976232826	-0.0584564208984375	0.0397796630859375	-0.09489920479910714	2.4872572048150117	-4.6600341796875	7.17315673828125	31.120438074021113	0.018582030806391918	30.977142333984375	31.298736572265625	0.8720192281688963	0.0068199411415676495	0.8317999839782715	0.9021999835968018	-0.1270265624381247	0.006351199186972843	-0.16540002822875977	-0.0997999906539917	-0.29633167592400594	0.011472804951681756	-0.3425999879837036	-0.22619998455047607	0	0	1
0	2.9164574032738093	0.04207462425619673	2.8095245361328125	3.1093597412109375	-1.7209734235491072e-05	0.1336276268726204	-0.239593505859375	1.0433807373046875	-0.0027983333042689734	0.009278973894566432	-0.0652313232421875	0.0353851318359375	-0.01989622570219494	2.2153325289005226	-4.89044189453125	4.93927001953125	31.10907967703683	0.01779324782557337	31.0108642578125	31.263427734375	0.8720890757242838	0.006539774711155196	0.8273999691009521	0.9033999443054199	-0.12915924855924787	0.005669199698967891	-0.15539997816085815	-0.10460001230239868	-0.2957313904932567	0.00999949637506353	-0.3877999782562256	-0.24779999256134033	0	0	1
0	0.7527348291306268	0.022469657858855227	0.640106201171875	0.8823394775390625	0.0012720707484654018	0.1112981778610451	-0.2156524658203125	1.0000762939453125	-0.0023680223737444195	0.009203941453674461	-0.0594635009765625	0.044219970703125	0.07418467203776041	1.8668338721072688	-3.20892333984375	4.02069091796875	31.694862881615048	0.04034507196633041	31.501953125	31.957366943359375	0.9096212009305046	0.0026541178485892706	0.8966000080108643	0.9265999794006348	-0.15456401848225365	0.0034643009212882224	-0.16699999570846558	-0.14099997282028198	-0.0869118475658553	0.008713761964886622	-0.12139999866485596	-0.03680002689361572	1	0	0
0	0.7754005613781157	0.02381876977325229	0.5794525146484375	0.9296417236328125	0.0015809260777064733	0.11390123790150655	-0.2061309814453125	0.9870758056640624	-0.002449826921735491	0.009439246042869342	-0.0668792724609375	0.042755126953125	0.05757330031622024	1.746880550334305	-3.04107666015625	3.82843017578125	31.863935513450986	0.040828520135703136	31.7559814453125	32.076019287109375	0.9107046288138344	0.00256321470739405	0.8954000473022461	0.923799991607666	-0.1492503921786944	0.003610806221136432	-0.16180002689361572	-0.13440001010894775	-0.07710414325339454	0.008257882657613862	-0.11180001497268677	-0.042999982833862305	1	0	0
0	0.8165863763718378	0.030522841390149696	0.7305145263671875	0.9510040283203125	0.0007218606131417411	0.1139111388034805	-0.20599365234375	0.9136505126953125	-0.0022334398542131696	0.009462894445384376	-0.0661468505859375	0.04010009765625	0.042429969424293154	1.9788100441664	-3.96881103515625	4.67071533203125	32.08997737630208	0.055947395103381314	31.9188232421875	32.406280517578125	0.9116711808953967	0.002847448078234702	0.899399995803833	0.93340003490448	-0.14339245720136734	0.0037320523658331338	-0.15719997882843018	-0.11540001630783081	-0.0703636096857843	0.009109090927006566	-0.11379998922348022	-0.03280001878738403	1	0	0
0	0.8725642613002232	0.02703834340107815	0.7740020751953125	1.0009765625	0.001091644287109375	0.11392456901760288	-0.2739715576171875	0.8936004638671875	-0.0023590545654296876	0.009622641006292905	-0.0638580322265625	0.0428009033203125	0.017349025181361607	2.638253352619301	-8.93402099609375	8.18328857421875	32.20727551705497	0.03708530450658955	32.105743408203125	32.406280517578125	0.9118112092983155	0.008184094411365582	0.8594000339508057	1.0025999546051025	-0.14379207626694723	0.004774191830758814	-0.1687999963760376	-0.10460001230239868	-0.06540945727768399	0.01689840331605973	-0.15820002555847168	0.034600019454956055	1	0	0
0	0.8317068735758464	0.029141904357110362	0.75225830078125	0.946807861328125	0.0014251491001674107	0.11195834543300583	-0.21331787109375	1.0021820068359375	-0.002414731706891741	0.009438570544123106	-0.0653228759765625	0.0401458740234375	0.1209593273344494	1.9804923922795292	-2.90374755859375	3.79791259765625	31.978235339936756	0.06699208152796446	31.8048095703125	32.248443603515625	0.9121978469462622	0.002682747410594088	0.8977999687194824	0.9278000593185425	-0.1451394389725867	0.0031726380513597083	-0.16019999980926514	-0.13200002908706665	-0.05870060973508017	0.007855833737156329	-0.08740001916885376	-0.023800015449523926	1	0	0
0	0.7761686779203869	0.024332143870890253	0.5901336669921875	0.8914947509765625	0.0012236131940569195	0.11000067245656675	-0.2081451416015625	0.9455108642578125	-0.002424168178013393	0.009416393200078295	-0.0634002685546875	0.0395050048828125	0.019099498930431547	1.9522845407561178	-3.03802490234375	3.863525390625	31.946134098597934	0.04055177793515866	31.76043701171875	32.239532470703125	0.9124491420246306	0.002596258086167624	0.8990000486373901	0.9287999868392944	-0.143282466451327	0.003019517714504418	-0.15619999170303345	-0.1281999945640564	-0.05718058138801938	0.007687944501114618	-0.08740001916885376	-0.020799994468688965	1	0	0
0	0.7354402996244884	0.024728425522586736	0.6732940673828125	0.8914947509765625	0.0012090955461774554	0.11411391387587995	-0.2130889892578125	1.0103302001953125	-0.0023952527727399554	0.009559687516265281	-0.0652313232421875	0.0446319580078125	0.03977297828311012	1.9317225656916757	-3.17840576171875	3.95050048828125	32.11203996785482	0.05341487248555528	31.95440673828125	32.31396484375	0.9125479996772039	0.002671582986888858	0.8969999551773071	0.9278000593185425	-0.14302114280348732	0.0031656090591361636	-0.16019999980926514	-0.13099998235702515	-0.05607592433691025	0.008384539394003384	-0.0942000150680542	-0.01660001277923584	1	0	0
0	0.7074264889671689	0.023906717778139176	0.6160736083984375	0.8129119873046875	0.001373441423688616	0.1096306863170344	-0.2069549560546875	0.9410247802734375	-0.002379002162388393	0.00936784115019663	-0.0644073486328125	0.0384979248046875	0.05423416864304315	2.081775383348932	-3.30352783203125	3.72772216796875	32.1853983081636	0.07824046751882503	31.97369384765625	32.46893310546875	0.9124217135395323	0.0025299323157377002	0.8990000486373901	0.9271999597549438	-0.1451447912426222	0.0029695130892687807	-0.15880000591278076	-0.1340000033378601	-0.054580657808553604	0.008372648094811754	-0.08020001649856567	-0.01660001277923584	1	0	0
0	0.7058486756824311	0.03038855686763598	0.630950927734375	0.8235931396484375	0.0011188419886997768	0.11375024724839175	-0.3691864013671875	0.903717041015625	-0.0023138667515345984	0.011875461510388418	-0.11151123046875	0.078460693359375	0.13268904913039434	2.3177837528992296	-4.82025146484375	4.83245849609375	32.332362019856774	0.023690644343771747	32.17706298828125	32.61376953125	0.9063391142742975	0.009653193900026313	0.8509999513626099	0.9529999494552612	-0.13518347666944777	0.02741794860345215	-0.18279999494552612	0.005800008773803711	-0.11320778122118541	0.06687362452507845	-0.2882000207901001	-0.0073999762535095215	1	0	0
0	0.697879373459589	0.028314758101050178	0.6256103515625	0.8342742919921875	0.0010936388288225447	0.10627331604458573	-0.198394775390625	0.9152069091796875	-0.0023264683314732143	0.010626692752542915	-0.0779571533203125	0.0549774169921875	-0.0016180855887276786	2.063407677275664	-3.44085693359375	4.09393310546875	32.47535183425177	0.07634107992516383	32.3377685546875	32.743927001953125	0.899570826229595	0.002660491502432792	0.884600043296814	0.912600040435791	-0.14745561057045345	0.004071850492365696	-0.16280001401901245	-0.1348000168800354	-0.17630516198135557	0.007650915276919232	-0.2053999900817871	-0.13999998569488525	1	0	0
0	0.6101614815848214	0.044304881305718	0.4573822021484375	0.7598876953125	0.0019781646728515624	0.11214497635100105	-0.3705596923828125	0.9033966064453125	-0.002342524937220982	0.011232745646565467	-0.0751190185546875	0.05255126953125	0.0144012451171875	2.35433857774127	-8.44879150390625	5.474853515625	32.662229954310824	0.033107326081359745	32.509246826171875	32.839813232421875	0.8994976361876442	0.008476884322866106	0.8270000219345093	1.0093998908996582	-0.1486122972227278	0.004542811062555916	-0.18000000715255737	-0.11239999532699585	-0.17563929527146477	0.01309334899973468	-0.29019999504089355	-0.03020000457763672	1	0	0
0	0.5760918753487724	0.02362783014808567	0.4451751708984375	0.68817138671875	0.00047596304757254463	0.10931853038132623	-0.1934967041015625	0.9534759521484375	-0.0023553488595145088	0.010738706357671643	-0.0664215087890625	0.090087890625	0.09199749174572172	2.0080136951684184	-3.40423583984375	4.833984375	32.74939457775297	0.03916547589087291	32.604827880859375	33.045379638671875	0.8997096640268961	0.0030539358038664875	0.878600001335144	0.9191999435424805	-0.15503724699360985	0.003763813578263148	-0.16699999570846558	-0.1313999891281128	-0.171919418882756	0.0076308921958162445	-0.20459997653961182	-0.13859999179840088	1	0	0
