# Supplementary material for: Learning From Others Without Sacrificing Privacy: Simulation Comparing Centralized and Federated Machine Learning on Mobile Health Data
Source: JMIR Mhealth Uhealth. 2021 Mar 30;9(3):e23728. doi: 10.2196/23728 (PMC8044739; doi:10.2196/23728)
Supplement: Multimedia Appendix 2 [file mhealth_v9i3e23728_app2.zip › subject_feats_chest30/S7_feats_4.csv]

	EDA_mean	EDA_std	EDA_min	EDA_max	ECG_mean	ECG_std	ECG_min	ECG_max	EMG_mean	EMG_std	EMG_min	EMG_max	Resp_mean	Resp_std	Resp_min	Resp_max	Temp_mean	Temp_std	Temp_min	Temp_max	ACC_x_mean	ACC_x_std	ACC_x_min	ACC_x_max	ACC_y_mean	ACC_y_std	ACC_y_min	ACC_y_max	ACC_z_mean	ACC_z_std	ACC_z_min	ACC_z_max	0	1	2
0	13.00225118001302	0.04281927611215635	12.8662109375	13.130569458007812	0.0020932072230747767	0.2755996246750923	-0.8488311767578125	1.4992218017578125	-0.0029227818080357145	0.023074582373239474	-0.1605377197265625	0.2873382568359375	0.052171180361793155	3.041660066369666	-6.16912841796875	6.66046142578125	34.21679617454892	0.02649005372949848	34.080352783203125	34.35662841796875	0.9054593613374801	0.015252535977667686	0.7937999963760376	1.0297999382019043	-0.051887486276172456	0.03256924372357567	-0.18220001459121704	0.0756000280380249	-0.15457624781131746	0.027962111120843666	-0.24500000476837158	-0.013000011444091797	0	1	0
0	12.857941454932803	0.06950209081472038	12.693023681640625	13.039016723632812	0.0010110822405133928	0.2548286164581975	-0.82818603515625	1.4992218017578125	-0.0030670100620814734	0.009525810029389984	-0.0877532958984375	0.0513153076171875	-0.026552545456659225	3.365218758994158	-7.00531005859375	8.33282470703125	34.27331411307199	0.03198268047112661	34.1580810546875	34.411712646484375	0.9112147332486652	0.009659647867217002	0.8483999967575073	0.9773999452590942	-0.05708583869252886	0.026270701264740043	-0.13940000534057617	0.020200014114379883	-0.10836662851344972	0.022502812168377587	-0.21939998865127563	0.028599977493286133	0	1	0
0	12.585131145658947	0.07090889600960686	12.432098388671875	12.805557250976562	0.0016522303989955358	0.26440432360926364	-0.8570709228515625	1.4992218017578125	-0.0030780378069196427	0.013641996457237335	-0.10125732421875	0.1054229736328125	0.25710667201450893	2.8047914102911924	-4.64324951171875	6.77337646484375	34.31436138625372	0.026711591971390575	34.217559814453125	34.445404052734375	0.9090341904617492	0.012370782282967627	0.8137999773025513	1.0153999328613281	-0.07065729563009171	0.019219456803882037	-0.18199998140335083	0.05200004577636719	-0.13029045726855595	0.029162464222854043	-0.23799997568130493	0.06640005111694336	0	1	0
0	12.364794195265997	0.05138619403981262	12.22991943359375	12.545394897460938	0.001042694091796875	0.26862030448966456	-0.795684814453125	1.4829254150390625	-0.00328269522530692	0.007897015826113279	-0.0479278564453125	0.0318145751953125	-0.06886058989025298	2.3120042421598215	-3.63616943359375	4.65850830078125	34.32142321632022	0.026589675033899352	34.22216796875	34.445404052734375	0.9110147429137003	0.004768208613252417	0.875	0.9437999725341797	-0.07097460995401655	0.006673123526493535	-0.09780001640319824	-0.0350000262260437	-0.11480047631831396	0.018643772446692852	-0.20499998331069946	-0.03880000114440918	0	1	0
0	12.189978935605003	0.042869407356747685	12.06817626953125	12.33062744140625	0.0016027592250279017	0.27441534303027154	-0.8016815185546875	1.4963836669921875	-0.0033201250348772323	0.009862612704586455	-0.0659637451171875	0.09136962890625	0.07518499465215774	2.112745754027512	-5.40313720703125	4.412841796875	34.34980071440197	0.03103187560133235	34.252716064453125	34.48980712890625	0.9115444473595846	0.004915485841041618	0.8885999917984009	0.9345999956130981	-0.06557658089342572	0.008532669746448882	-0.10579997301101685	-0.02799999713897705	-0.10812971440667198	0.024311323531509336	-0.20099997520446777	-0.023000001907348633	0	1	0
0	12.079639271327428	0.0423951616495238	11.969757080078125	12.228012084960938	0.0009679739815848215	0.2630556028844983	-0.7987060546875	1.4991302490234375	-0.003329524448939732	0.010989193000107077	-0.23822021484375	0.1983489990234375	0.16572461809430802	2.0174433616756566	-3.83148193359375	3.900146484375	34.39346620250883	0.030773721035059546	34.2496337890625	34.535797119140625	0.9141730951354617	0.004447423903716493	0.8910000324249268	0.9345999956130981	-0.06306752374058679	0.007582363651054381	-0.08579999208450317	-0.010200023651123047	-0.07593186697505769	0.02256183936776806	-0.18839997053146362	-0.006200015544891357	0	1	0
0	11.947672853015717	0.037042115674949895	11.8316650390625	12.088394165039062	0.0015390298025948661	0.27101169566832345	-0.8103790283203125	1.4943695068359375	-0.003385399954659598	0.01472278934719446	-0.1357269287109375	0.2017364501953125	0.116522216796875	2.3999367695974954	-4.736328125	6.19659423828125	34.40033119128999	0.027083061939940103	34.29241943359375	34.53118896484375	0.9127178281715937	0.005168305344984378	0.8858000040054321	0.9342000484466553	-0.06772054266929627	0.009818946421923158	-0.10519999265670776	-0.025399982929229736	-0.09065085732653028	0.036379387647108935	-0.1937999725341797	0.01100003719329834	0	1	0
0	11.839574614025297	0.035021470015914935	11.71875	11.966323852539062	0.0014241550990513393	0.26204421233412445	-0.7952728271484375	1.4962005615234375	-0.0034244384765625	0.012946899561219001	-0.0942535400390625	0.09906005859375	-0.11996525355747768	1.8159522326080728	-3.26080322265625	4.78668212890625	34.41876197160993	0.02865610960467561	34.307708740234375	34.549591064453125	0.9111126474312373	0.004370919152232423	0.8905999660491943	0.9318000078201294	-0.04737121000460216	0.012040680310386239	-0.07419997453689575	0.001000046730041504	-0.11117841924372174	0.021033888874932096	-0.1966000199317932	-0.03579998016357422	0	1	0
0	11.707904161725725	0.034561950400038684	11.576080322265625	11.84539794921875	0.0010640345982142858	0.26353708774390755	-0.807769775390625	1.4978485107421875	-0.003445042201450893	0.015594564714789361	-0.1315155029296875	0.1236419677734375	0.0796877179827009	1.9896139624797617	-3.99169921875	4.3609619140625	34.42276413690476	0.02760415909365461	34.3260498046875	34.560333251953125	0.9043733991043909	0.011215829943511021	0.8098000288009644	0.9939999580383301	-0.013724876576945896	0.019772835165640594	-0.08499997854232788	0.0615999698638916	-0.15471151435942876	0.027793330114033305	-0.25779998302459717	-0.006600022315979004	0	1	0
0	11.64564109075637	0.020157140871006434	11.563873291015625	11.74774169921875	0.0017167096819196428	0.2532279014378931	-0.7877197265625	1.48736572265625	-0.003471708025251116	0.021851011707952592	-0.1023101806640625	0.15545654296875	0.13459690638950894	2.1036006123682536	-3.34320068359375	5.0079345703125	34.45342874000186	0.030460795509640367	34.313812255859375	34.60174560546875	0.9015282184907368	0.0062707785894428525	0.8730000257492065	0.930400013923645	-0.01701361933492479	0.011375433456793762	-0.0878000259399414	0.018399953842163086	-0.17515687627735593	0.02577356307573604	-0.29839998483657837	-0.10039997100830078	0	1	0
0	11.603939419700986	0.015048110732541599	11.489105224609375	11.717605590820312	0.0013105730329241072	0.26794174089766315	-0.805206298828125	1.4903411865234375	-0.003481148856026786	0.022346019327795674	-0.1255645751953125	0.1280364990234375	0.020247395833333334	1.899135382327437	-3.3111572265625	4.1259765625	34.46079202851795	0.0274097686818237	34.35052490234375	34.59564208984375	0.8954018776473545	0.009988043918187875	0.8342000246047974	1.0074000358581543	-0.027701114822001684	0.022679008020406777	-0.14539998769760132	0.07519996166229248	-0.2117929524126507	0.0212143199974682	-0.28619998693466187	-0.12199997901916504	0	1	0
0	11.554433059692382	0.034681968458629184	11.431503295898438	11.680984497070312	0.0011522064208984374	0.25523084172458377	-0.80511474609375	1.4962921142578125	-0.0035086822509765624	0.016687712326101427	-0.0912322998046875	0.0937042236328125	0.08825625465029761	1.7505978170384813	-3.52935791015625	3.75518798828125	34.46329312279111	0.0328482751378973	34.344390869140625	34.60943603515625	0.8987534561157227	0.009290659426382956	0.812000036239624	0.9617999792098999	-0.036310248088269007	0.01636491618309255	-0.11900001764297485	0.03799998760223389	-0.19722220960117523	0.018330273452002267	-0.2853999733924866	-0.03380000591278076	0	1	0
0	11.487269574119932	0.01796140667268258	11.387252807617188	11.60888671875	0.001106203351702009	0.25435033685271585	-0.7857513427734375	1.4907989501953125	-0.003504612513950893	0.016166270554981838	-0.1099090576171875	0.12474060058593751	0.07895420619419642	1.8808353961132225	-3.33251953125	4.07562255859375	34.429390895298546	0.027504808133672842	34.31072998046875	34.561859130859375	0.9020968842392876	0.004281113895739886	0.8830000162124634	0.9221999645233154	-0.05341284766935167	0.007337374372293227	-0.08420002460479736	0.000800013542175293	-0.18174627621400924	0.014681283441737334	-0.2598000168800354	-0.1258000135421753	0	1	0
0	11.442049080984933	0.02147173677600251	11.3128662109375	11.563491821289062	0.002029301234654018	0.2664921398220463	-0.8407745361328125	1.4989471435546875	-0.0035254625592912947	0.021464457852908337	-0.124420166015625	0.1352691650390625	0.03348512195405506	2.335224462728702	-3.93524169921875	6.3629150390625	34.449544249035064	0.03392622448935229	34.3260498046875	34.61712646484375	0.896411467739514	0.012882307489642707	0.8013999462127686	1.0034000873565674	-0.04623261005821682	0.024662850668953868	-0.14160001277923584	0.0626000165939331	-0.2093759905667532	0.027941215227910883	-0.29500001668930054	-0.07740002870559692	0	1	0
0	11.373748742966425	0.029612976037547187	11.217880249023438	11.482620239257812	0.0006572418212890625	0.24674111839499652	-0.8241119384765625	1.4966583251953125	-0.0035660945347377234	0.01631807290044362	-0.0916900634765625	0.1359100341796875	0.018361918131510415	1.7290702133338225	-3.11126708984375	3.61785888671875	34.50041457693917	0.02754000312759056	34.408660888671875	34.6324462890625	0.8998022376298904	0.010069980753005203	0.8381999731063843	0.985200047492981	-0.03925560976777758	0.01589420738498683	-0.10579997301101685	0.07299995422363281	-0.1911768001176062	0.026503881250168334	-0.30000001192092896	-0.10259997844696045	0	1	0
0	11.333056404477073	0.012752264894378194	11.25640869140625	11.442947387695312	0.0018417445591517856	0.25412220756716125	-0.7863006591796875	1.48626708984375	-0.003546816144670759	0.01766652539147417	-0.083587646484375	0.089447021484375	0.15127403622581845	2.2504217835854545	-4.10614013671875	7.1807861328125	34.49538341849191	0.027093733342893667	34.4010009765625	34.62939453125	0.8997959887867882	0.007305821668230912	0.8525999784469604	0.9809999465942383	-0.057984581518740884	0.015698315226815335	-0.13520002365112305	0.003399968147277832	-0.19525414293152946	0.01697118170911665	-0.2680000066757202	-0.07940000295639038	0	1	0
0	11.322763951619466	0.015357652849454565	11.254119873046875	11.420059204101562	0.001511875697544643	0.25920803847792023	-0.8039703369140625	1.4853057861328125	-0.00355810546875	0.017748822133127114	-0.1183319091796875	0.1160430908203125	-0.0023268926711309526	1.504634482509526	-3.1158447265625	3.668212890625	34.514556251162574	0.028749117299775334	34.414764404296875	34.666229248046875	0.8992356940507888	0.004880025775032361	0.8805999755859375	0.9321999549865723	-0.059553124257496426	0.008524127894573968	-0.11540001630783081	-0.023800015449523926	-0.1982696762964839	0.01789061024146879	-0.267799973487854	-0.10860002040863037	0	1	0
0	11.30696058727446	0.01665602731305303	11.168289184570312	11.41815185546875	0.000822845458984375	0.270371143458554	-0.8727264404296875	1.4991302490234375	-0.0035946895054408483	0.02069610009597325	-0.1392059326171875	0.1291351318359375	0.01853245326450893	2.0583353215350795	-3.70330810546875	6.09283447265625	34.50741773042225	0.02917230139648752	34.390289306640625	34.65087890625	0.8970876867827915	0.019171810236066834	0.777400016784668	1.0794000625610352	-0.03928049559252603	0.03197760582230413	-0.15859997272491455	0.1555999517440796	-0.20419853367124285	0.03916338753409607	-0.3294000029563904	0.05620002746582031	0	1	0
0	11.277244313557942	0.017191195682234647	11.188507080078125	11.38763427734375	0.0013864920479910714	0.24670724938645233	-0.889801025390625	1.4891510009765625	-0.0036623077392578126	0.010830469646832774	-0.0645904541015625	0.070587158203125	0.12231285458519345	2.632372839614507	-4.96826171875	6.91986083984375	34.500457132975264	0.02880775118145337	34.393310546875	34.64166259765625	0.9037875230993543	0.01638274263756934	0.812999963760376	1.0357999801635742	-0.036961685915788016	0.03028365035806291	-0.11500000953674316	0.0764000415802002	-0.16522054297583444	0.03382177418790179	-0.256600022315979	-0.042999982833862305	0	1	0
0	11.24152857462565	0.016329447839444663	11.16943359375	11.354446411132812	0.0015896235874720982	0.2528753583874093	-0.8692474365234375	1.4980316162109375	-0.003600738525390625	0.021548699323277232	-0.2556610107421875	0.2327728271484375	0.003228541782924107	2.7107424673048794	-5.072021484375	5.841064453125	34.48297607276553	0.032494114672515444	34.374969482421875	34.62939453125	0.9020870469751812	0.00881387799248897	0.8450000286102295	0.9534000158309937	-0.019819419494697024	0.023915172796037668	-0.10339999198913574	0.05060005187988281	-0.17136015253691447	0.034704297776156016	-0.3062000274658203	-0.0745999813079834	0	1	0
0	11.201076089768183	0.014448826313241682	11.09466552734375	11.311721801757812	0.0014233115059988839	0.268796542589028	-0.83367919921875	1.4946441650390625	-0.003585148402622768	0.017312044430172247	-0.1492767333984375	0.2076873779296875	0.16700577508835565	2.5238772417567756	-4.3792724609375	6.76116943359375	34.461249950590584	0.027666359252966292	34.353546142578125	34.59869384765625	0.9006179422707785	0.013651736321649477	0.7769999504089355	0.9859999418258667	-0.03576770525319236	0.022315264978970493	-0.1462000012397766	0.06700003147125244	-0.1879923143897738	0.02370591689751086	-0.26899999380111694	-0.09299999475479126	0	1	0
0	11.211269723801387	0.014909212309282008	11.074447631835938	11.299514770507812	0.0013107343401227679	0.26173162038813474	-0.791748046875	1.491302490234375	-0.003585745675223214	0.01571029036734482	-0.10455322265625	0.11224365234375	0.15497465587797618	2.375790330218127	-4.35333251953125	4.99114990234375	34.50182272048224	0.031288486093501884	34.370391845703125	34.647796630859375	0.8997956656785239	0.006114606450361406	0.8766000270843506	0.9509999752044678	-0.052158705095450085	0.01174138393657616	-0.11440002918243408	-0.008599996566772461	-0.19541798101152694	0.01985981676502918	-0.2710000276565552	-0.11260002851486206	0	1	0
0	11.169061697097051	0.01754779297764333	11.037445068359375	11.275100708007812	0.0010856519426618303	0.2648050958993234	-0.7743072509765625	1.4864044189453125	-0.003681610107421875	0.013152327242171082	-0.0702667236328125	0.0718231201171875	-0.10658387683686756	1.9728331553300325	-3.87725830078125	4.8187255859375	34.53041013445173	0.028107507542199855	34.44232177734375	34.66009521484375	0.9007771230822518	0.005738084262250518	0.8747999668121338	0.9249999523162842	-0.053028571872484116	0.008475902639989185	-0.09619998931884766	-0.010800004005432129	-0.19015120006175268	0.02368688555478232	-0.26899999380111694	-0.10740000009536743	0	1	0
0	11.183623777117049	0.014309063990647193	11.107254028320312	11.305618286132812	0.001463871547154018	0.265074978694427	-0.7763214111328125	1.4841156005859375	-0.0036619131905691964	0.011712052413689939	-0.1503753662109375	0.10601806640625	0.08568529401506697	1.8763819420075138	-3.76739501953125	5.07659912109375	34.53677702694848	0.027729393585287893	34.4407958984375	34.666229248046875	0.9013203036728359	0.005190551492081682	0.8561999797821045	0.9293999671936035	-0.053899066411313555	0.010204521604225462	-0.1194000244140625	-0.03100001811981201	-0.18743608576627005	0.017437699896468865	-0.2760000228881836	-0.12440001964569092	0	1	0
0	11.220100729806083	0.024318778494978405	10.98785400390625	11.321640014648438	0.0012804412841796876	0.2653534509955605	-0.78369140625	1.4992218017578125	-0.0035764552525111605	0.012469247749416119	-0.1046905517578125	0.0812530517578125	0.015909540085565475	2.857046226249719	-8.65020751953125	7.87200927734375	34.52083995564779	0.030047472436421772	34.408660888671875	34.6585693359375	0.9022114754347574	0.008606496295795338	0.8614000082015991	0.9528000354766846	-0.034821695625782016	0.030865148923787528	-0.10979998111724854	0.04620003700256348	-0.17488718108619963	0.03170494761351522	-0.27539998292922974	-0.048799991607666016	0	1	0
0	11.210079738071986	0.01788569256783747	10.982894897460938	11.327743530273438	0.0012467782156808035	0.24651054144511625	-0.7812652587890625	1.4954681396484375	-0.003580723353794643	0.011681318772391014	-0.0779571533203125	0.1049652099609375	0.12978021530877976	1.9597749209183855	-2.95257568359375	7.17620849609375	34.59967716616676	0.046078972393939245	34.451507568359375	34.760040283203125	0.9142668954190754	0.0039874935246183895	0.8921999931335449	0.9342000484466553	-0.054893409223783586	0.009684351875567895	-0.09200000762939453	-0.028199970722198486	-0.07697235259555635	0.02428108459900163	-0.18540000915527344	-0.0045999884605407715	0	1	0
0	11.165328816005163	0.018590652601247218	11.075592041015625	11.275863647460938	0.0012532479422433036	0.2663236551331492	-0.8166046142578125	1.4912567138671875	-0.0036266392299107142	0.01807626506480598	-0.1315155029296875	0.1193389892578125	-0.03192778087797619	2.3765755955699235	-4.6051025390625	7.64007568359375	34.6153357355027	0.032837587705871835	34.50665283203125	34.77081298828125	0.9054819815783274	0.009006771440358411	0.8578000068664551	0.962399959564209	-0.03907357152019228	0.021844267552755384	-0.11460000276565552	0.07819998264312744	-0.15556403833627702	0.03551038572685948	-0.2832000255584717	-0.02319997549057007	0	1	0
0	11.176578957693918	0.013667196662364493	11.081695556640625	11.275863647460938	0.0019789886474609374	0.25771646516391084	-0.7680816650390625	1.4992218017578125	-0.0036673322405133928	0.017243894360064554	-0.0787811279296875	0.09539794921875	0.1509822300502232	1.6979053705060023	-2.79693603515625	4.13970947265625	34.58874317278181	0.027633191880302853	34.494415283203125	34.72772216796875	0.9068339232206345	0.004455701577174809	0.8858000040054321	0.9293999671936035	-0.0420470100357419	0.009249923230206474	-0.09880000352859497	-0.014199972152709961	-0.15122313354412714	0.01645950739398835	-0.23180001974105835	-0.08560001850128174	0	1	0
0	11.167983790806362	0.016644779803242797	11.02294921875	11.278915405273438	0.0007920946393694196	0.2642686705590404	-0.8182525634765625	1.4929962158203125	-0.0036117139543805805	0.016601928538154318	-0.094940185546875	0.0774993896484375	0.14540005638485864	1.8203503029011945	-3.2928466796875	4.41741943359375	34.57914235287621	0.03364312660713503	34.460693359375	34.73236083984375	0.905861856636547	0.010015165641602342	0.8398000001907349	0.9952000379562378	-0.0508733240876879	0.0197794264572246	-0.14800000190734863	0.03919994831085205	-0.15830900970810935	0.02438579871109687	-0.27399998903274536	-0.07620000839233398	0	1	0
0	11.160831015450613	0.014443420560742368	11.05804443359375	11.272811889648438	0.001346437726702009	0.25909985679192854	-0.8106536865234375	1.4902496337890625	-0.0036359732491629466	0.022466415684107628	-0.1731719970703125	0.2408294677734375	-0.01690099807012649	2.04395464880503	-3.44696044921875	4.7454833984375	34.557813916887554	0.02913557016329414	34.4010009765625	34.693878173828125	0.8988165332022168	0.00748665965511195	0.8531999588012695	0.9498000144958496	-0.05479480027017139	0.014388519891937748	-0.1517999768257141	0.03620004653930664	-0.2022295521781558	0.021484360685220825	-0.2821999788284302	-0.016799986362457275	0	1	0
0	11.189275959559849	0.014326329055414646	11.043548583984375	11.282730102539062	0.0016731066022600447	0.2577481033468352	-0.86590576171875	1.4992218017578125	-0.0036140289306640623	0.01630394659469907	-0.10272216796875	0.108856201171875	0.05907069614955357	2.1157560658063095	-5.90057373046875	4.486083984375	34.478729608444944	0.03058468159385316	34.371917724609375	34.644744873046875	0.9020402084872836	0.005400087565231326	0.8705999851226807	0.9306000471115112	-0.04798160022781009	0.009879141564479218	-0.09460002183914185	-0.000599980354309082	-0.1840864762777374	0.0166001610566603	-0.25940001010894775	-0.11739999055862427	0	1	0
0	11.165890430268787	0.02171488332719174	11.062240600585938	11.306381225585938	0.0008064727783203125	0.26941796463735973	-0.844390869140625	1.4992218017578125	-0.003638824462890625	0.02193533482201859	-0.1523895263671875	0.2348785400390625	0.029760306222098215	2.187039541077708	-4.82025146484375	4.864501953125	34.49123951648531	0.033361105798246374	34.341339111328125	34.64166259765625	0.9049241618201846	0.006401890352177983	0.8797999620437622	0.9509999752044678	-0.05732759998525892	0.021888402842210403	-0.13220000267028809	-0.002200007438659668	-0.1652012857340631	0.02461199496958612	-0.28060001134872437	-0.07819998264312744	0	1	0
0	11.140266472952707	0.020102919304819285	11.06414794921875	11.238479614257812	0.0013195975167410714	0.2655548390682245	-0.7993927001953125	1.4813690185546875	-0.0036526925223214286	0.01562153289205168	-0.1172332763671875	0.0868377685546875	0.02753114246186756	2.1802564076391877	-4.50897216796875	4.35638427734375	34.535861005510604	0.027626354045154754	34.43621826171875	34.663177490234375	0.9061234759716761	0.005086624797634737	0.8818000555038452	0.9326000213623047	-0.05150697178783871	0.010820657113731202	-0.11260002851486206	-0.016799986362457275	-0.15836021945873896	0.018196470055307216	-0.22899997234344482	-0.08219999074935913	0	1	0
0	11.18982667468843	0.013544818742418183	11.060333251953125	11.28997802734375	0.0015074092320033483	0.2784051362141114	-0.7994842529296875	1.4889678955078125	-0.003636319841657366	0.015061416956512055	-0.0699005126953125	0.0844573974609375	0.05136653355189732	2.072366746951049	-4.21295166015625	4.49066162109375	34.546535660516646	0.026943751646883042	34.449981689453125	34.6739501953125	0.9061655989204134	0.004816399063053214	0.888200044631958	0.9263999462127686	-0.05049960020042601	0.011792110528282808	-0.10140001773834229	-0.01260000467300415	-0.15791329548188618	0.0190238487125704	-0.22259998321533203	-0.078000009059906	0	1	0
0	11.182013611566452	0.013875802370142762	11.10992431640625	11.275863647460938	0.001964595249720982	0.26858231661016296	-0.774627685546875	1.4888763427734375	-0.003588097708565848	0.01693977024301798	-0.1050567626953125	0.14813232421875	0.06570572626023065	2.201662800124204	-4.83245849609375	4.44183349609375	34.53379945446196	0.03455702759608582	34.38568115234375	34.693878173828125	0.9094938862096695	0.013522516652979745	0.7826000452041626	1.0625998973846436	-0.0499258671544847	0.017585080443527155	-0.1574000120162964	0.04700005054473877	-0.13031849536157789	0.029943979430421416	-0.24500000476837158	0.007200002670288086	0	1	0
0	11.218545713878813	0.015450484378668037	11.109542846679688	11.312484741210938	0.0008381827218191965	0.252571720811492	-0.775726318359375	1.49066162109375	-0.0035804443359375	0.01509899922300225	-0.0861968994140625	0.1168212890625	0.10326937720889137	2.2882883390456294	-5.08880615234375	6.61468505859375	34.5481764831543	0.03583098954194754	34.42547607421875	34.71234130859375	0.9112227529627936	0.004308220329643512	0.8913999795913696	0.9298000335693359	-0.05168399044161751	0.02059241226146719	-0.09380000829696655	-0.0026000142097473145	-0.1110424670009386	0.032247631814628856	-0.1995999813079834	0.009400010108947754	0	1	0
0	11.189846165974934	0.012374376796100485	11.0595703125	11.268997192382812	0.000992061070033482	0.2514448438300805	-0.7814483642578125	1.49871826171875	-0.0036264168875558035	0.012504703021860821	-0.0707244873046875	0.0587310791015625	0.032956659226190475	1.80160408532006	-2.84576416015625	4.78515625	34.607622831798736	0.028264081506729755	34.509765625	34.7523193359375	0.9119935520717076	0.004207368290164948	0.8954000473022461	0.9362000226974487	-0.027969972278390612	0.006985412529283914	-0.055599987506866455	-0.0054000020027160645	-0.09943270497378849	0.021457692668081563	-0.19260001182556152	-0.02219998836517334	0	1	0
0	11.185149801345098	0.014216939431323185	10.999679565429688	11.269760131835938	0.0023665335518973213	0.2715412408561926	-0.8387603759765625	1.4991302490234375	-0.003596823556082589	0.01728779126025446	-0.1882781982421875	0.142547607421875	0.1135439918154762	1.8904959120258655	-4.40826416015625	4.63104248046875	34.579388471330915	0.035001218617259966	34.4346923828125	34.7523193359375	0.9077990188201268	0.013501173805740747	0.7949999570846558	1.0583999156951904	-0.05918924743788583	0.02836880164073536	-0.13940000534057617	0.0997999906539917	-0.14408702889794395	0.03147486959219464	-0.2932000160217285	0.0055999755859375	0	1	0
0	11.194456699916294	0.011832562483208643	11.052322387695312	11.299514770507812	0.00024017116001674108	0.24555308076682447	-0.801544189453125	1.4834747314453125	-0.0035711887904575895	0.011593885446486105	-0.0861968994140625	0.1209869384765625	0.050822085425967264	1.9587968473226844	-3.78570556640625	4.08477783203125	34.60576515125093	0.03023489983721106	34.497467041015625	34.747711181640625	0.9108884194805509	0.004191401329574436	0.8866000175476074	0.9387999773025513	-0.07292665711754845	0.008496589649127721	-0.11479997634887695	-0.046999990940093994	-0.12254641910394033	0.013717032641926806	-0.18159997463226318	-0.06459999084472656	0	1	0
0	15.493778337751117	0.10975518357470104	15.169906616210938	15.72723388671875	0.0011265193394252233	0.3234921244050516	-0.9797515869140625	1.4994964599609375	0.0005091029575892857	0.014711877966095027	-0.1527557373046875	0.12483215332031249	0.408489263625372	6.791991049297208	-20.28656005859375	14.67132568359375	34.74485624767485	0.03013023604154064	34.614044189453125	34.87237548828125	0.9040674859285355	0.026227102038215377	0.7288000583648682	1.0717999935150146	-0.01982669538259506	0.01993689404222534	-0.1340000033378601	0.07280004024505615	-0.1594581432314146	0.05798842848360918	-0.44940000772476196	0.21480000019073486	0	0	1
0	15.705635561261857	0.11493949536897502	15.482711791992188	15.961074829101562	0.0014086347307477678	0.30759289402617435	-0.9840087890625	1.4992218017578125	0.0007964739118303571	0.016207143804566934	-0.253509521484375	0.2266387939453125	-0.2892525809151786	5.0578904539548555	-12.22076416015625	12.26959228515625	34.75643842279344	0.03253651229813049	34.635528564453125	34.890869140625	0.8984071912765503	0.02385081606880033	0.7250000238418579	1.0845999717712402	-0.023013257333210538	0.020035086718842864	-0.11860001087188721	0.07260000705718994	-0.19873567614101229	0.04415274065833997	-0.3677999973297119	0.06060004234313965	0	0	1
0	16.044679750714984	0.06991345623682856	15.819931030273438	16.289901733398438	0.00046864754813058035	0.30253138340997693	-1.0118865966796875	1.4992218017578125	0.0011844700404575893	0.01977863269706839	-0.1759185791015625	0.1471710205078125	0.05265415736607143	4.170021213307097	-9.259033203125	9.490966796875	34.76361998930432	0.030782110852788744	34.65704345703125	34.901641845703125	0.8919098861671629	0.023074153371252168	0.7671999931335449	1.0285999774932861	-0.031332619479724336	0.021735205130156067	-0.1096000075340271	0.045799970626831055	-0.23248224799405962	0.04085391615688179	-0.4065999984741211	-0.0437999963760376	0	0	1
0	16.402576337541852	0.12137934857948385	16.091537475585938	16.719436645507812	0.002113436017717634	0.30292489260309025	-1.0177459716796875	1.4992218017578125	0.001624880109514509	0.020447139394369682	-0.2312164306640625	0.1966094970703125	-0.1668215070452009	6.811049992388928	-21.710205078125	10.96954345703125	34.80847754923503	0.045144362351673004	34.669342041015625	34.974151611328125	0.8935978195553734	0.026629997717052465	0.7361999750137329	1.0736000537872314	-0.036256162336894444	0.021401473918703128	-0.14480000734329224	0.03579998016357422	-0.224480285965261	0.04910955555021841	-0.4562000036239624	0.013000011444091797	0	0	1
0	16.640793718610492	0.08201082509691697	16.347122192382812	16.955184936523438	0.000518460954938616	0.3004323434669111	-1.0220489501953125	1.49945068359375	0.0018456835065569195	0.015141363557521086	-0.1482696533203125	0.1821441650390625	0.1569369361514137	5.7032178897648675	-27.13470458984375	10.50567626953125	34.8461751273019	0.04780496433561919	34.7138671875	35.04364013671875	0.8937127915620804	0.015729982213689767	0.8049999475479126	1.0088000297546387	-0.027001219496840523	0.01992116147393261	-0.1565999984741211	0.07980000972747803	-0.22160235234101613	0.04218590690141063	-0.39340001344680786	-0.04119998216629028	0	0	1
0	16.741572443644205	0.08108486560432265	16.519546508789062	17.003250122070312	0.001957325526646205	0.29569927951607144	-1.086090087890625	1.4992218017578125	0.001921201433454241	0.023432732678790348	-0.190338134765625	0.24526977539062503	0.0710509527297247	5.97549358640779	-22.48077392578125	12.5518798828125	34.94324022129604	0.034286226697701164	34.806182861328125	35.093048095703125	0.8869966862258457	0.030376378282796556	0.6574000120162964	1.0797998905181885	-0.028949886109147754	0.023911755318739365	-0.1714000105857849	0.08659994602203369	-0.25311265723478227	0.049556656952311914	-0.5198000073432922	0.013599991798400879	0	0	1
0	16.91652459644136	0.10012251378398612	16.497039794921875	17.253494262695312	0.0011086512974330357	0.2915631690767264	-1.05340576171875	1.4992218017578125	0.0020464586530412948	0.02148639553313389	-0.17156982421875	0.15472412109375	0.09402814592633929	4.7908127769849065	-12.6739501953125	13.92669677734375	34.90885047694615	0.034307853394601455	34.776947021484375	35.0899658203125	0.8927734198059355	0.025787042520884852	0.746999979019165	1.018399953842163	-0.030288400439989	0.021434218232819137	-0.1273999810218811	0.07959997653961182	-0.22445566671802883	0.055841552138310525	-0.49299997091293335	0.03939998149871826	0	0	1
0	17.34515219188872	0.11513108066492656	17.047500610351562	17.689895629882812	0.001259857177734375	0.30043811236728873	-0.9885406494140625	1.4992218017578125	0.002313868931361607	0.017634212344371417	-0.321075439453125	0.33599853515625	0.40398966471354164	7.394943932424643	-19.158935546875	17.37518310546875	34.90816094389416	0.03594215410103831	34.7677001953125	35.082244873046875	0.89319503899983	0.02084642242543058	0.7882000207901001	1.0090000629425049	-0.025355267070588612	0.028939499244574486	-0.22259998321533203	0.11539995670318604	-0.22200079036326636	0.05218130460830201	-0.4631999731063843	-0.022599995136260986	0	0	1
0	17.67945471264067	0.08255965016928894	17.428207397460938	17.980575561523438	0.0020048762730189734	0.28680638942576897	-0.994720458984375	1.4992218017578125	0.002392486572265625	0.02520863071114828	-0.2330474853515625	0.325286865234375	0.07432003929501488	4.905021325881928	-12.09259033203125	10.13336181640625	34.962073662167505	0.03969335071892847	34.806182861328125	35.137908935546875	0.8916929244711286	0.031351569272229284	0.6654000282287598	1.1110000610351562	-0.03072538153330485	0.02138779958510182	-0.23259997367858887	0.07299995422363281	-0.2331142001066889	0.046664217067133786	-0.4431999921798706	-0.010999977588653564	0	0	1
0	17.858670116606213	0.14986337506843947	17.603302001953125	18.461990356445312	0.0008736594063895089	0.2783273910070317	-1.03546142578125	1.49945068359375	0.002390603201729911	0.03144236026782466	-0.1942291259765625	0.2511749267578125	-1.1222766694568453	6.539857303439752	-19.11468505859375	14.55841064453125	34.90924341546921	0.038076475355749505	34.740020751953125	35.076080322265625	0.8907629336232231	0.02737119481833458	0.7730000019073486	1.0116000175476074	-0.021171362028235483	0.025060816223805127	-0.14300000667572021	0.07780003547668457	-0.22882365703866595	0.06896491375804355	-0.47860002517700195	0.08099997043609619	0	0	1
0	18.090317935035344	0.09174763937935423	17.871856689453125	18.303298950195312	0.0010621773856026786	0.27193128150651186	-0.9602508544921875	1.4992218017578125	0.002454380580357143	0.007959547058686648	-0.0514984130859375	0.0402374267578125	0.86075439453125	3.5062457821350024	-6.37054443359375	8.83331298828125	34.835292846679685	0.036622776875102674	34.723114013671875	35.000396728515625	0.8845045344602493	0.005431741930639867	0.8553999662399292	0.9146000146865845	-0.018058667140347616	0.005903726908689409	-0.040199995040893555	0.009400010108947754	-0.2631983428569067	0.01759632155345336	-0.3399999737739563	-0.16399997472763062	0	0	1
0	18.37112450372605	0.11640104879421191	18.109893798828125	18.684768676757812	0.0018612540108816965	0.35482671412717093	-0.9784698486328125	1.4992218017578125	0.002432333809988839	0.009620055149998278	-0.0567626953125	0.0657806396484375	-0.07852725074404762	4.358421266049169	-9.808349609375	10.66436767578125	34.87950970749628	0.0386938981472147	34.758453369140625	35.04052734375	0.8900097057535534	0.016915924130256065	0.8048000335693359	0.9794000387191772	-0.019176257814679826	0.010342678030877912	-0.06180000305175781	0.03059995174407959	-0.23834057140350343	0.05354247911752968	-0.48240000009536743	0.15339994430541992	0	0	1
0	18.586172176542735	0.15352661353354813	18.283843994140625	18.935012817382812	0.0010124053955078126	0.3469675470920586	-1.0129852294921875	1.4994049072265625	0.0023154645647321427	0.012494283987878874	-0.0898590087890625	0.0940704345703125	0.1536714099702381	5.289836562710995	-14.776611328125	13.88702392578125	34.94450681413923	0.042805640676798554	34.826171875	35.116241455078125	0.8951543335744313	0.019337580485818864	0.8184000253677368	0.9761999845504761	-0.0212015529189791	0.022963730027481238	-0.17259997129440308	0.09539997577667236	-0.21380395252080192	0.058811254966928704	-0.5270000100135803	0.20819997787475586	0	0	1
0	18.9480842590332	0.12569534910272961	18.70269775390625	19.371414184570312	0.0014625919886997768	0.33217847124497624	-0.9721527099609375	1.4992218017578125	0.0022688794817243303	0.011407734635958353	-0.0635833740234375	0.0514984130859375	-0.0005855015345982143	3.21126049617283	-5.96771240234375	8.209228515625	34.93001741972424	0.0459443385326352	34.792327880859375	35.0946044921875	0.8996251716897601	0.015679702681330978	0.8137999773025513	0.9875999689102173	-0.020879962759358543	0.00857845763834752	-0.05299997329711914	0.026600003242492676	-0.19118130486635934	0.05249327445149869	-0.5047999620437622	0.14020001888275146	0	0	1
0	19.19749659583682	0.10360716186890256	18.946075439453125	19.43817138671875	-6.798662458147322e-05	0.3210651773931929	-0.9988861083984374	1.4992218017578125	0.002198665073939732	0.010684781611102126	-0.0765838623046875	0.0580902099609375	0.07652369907924107	3.6114421951734816	-13.81988525390625	7.68280029296875	34.979406893775575	0.03408787865460505	34.8631591796875	35.1224365234375	0.9010230000132606	0.013746400482629036	0.8250000476837158	0.9651999473571777	-0.021483562600044977	0.009216350851133091	-0.06160002946853638	0.026200056076049805	-0.18520407636960348	0.04306820953349005	-0.4049999713897705	0.12179994583129883	0	0	1
0	19.415369342622302	0.14653009430672997	19.159698486328125	19.847488403320312	0.0011222032819475447	0.3028947949261466	-1.1644134521484375	1.4992218017578125	0.002055485316685268	0.011567756287484842	-0.0684356689453125	0.06060791015625	0.004865591866629464	5.431985348897483	-18.75762939453125	20.61920166015625	34.93556961931501	0.032487966265472165	34.832366943359375	35.066802978515625	0.9012582760368074	0.014663512775300392	0.7818000316619873	1.0123999118804932	-0.027536286390963054	0.012313898638939981	-0.11860001087188721	0.0578000545501709	-0.18380468597014746	0.04489617701519305	-0.49379998445510864	0.2231999635696411	0	0	1
0	19.66380718776158	0.1453448182428025	19.449615478515625	20.103836059570312	0.0019546879359654016	0.3189292192681776	-0.9637298583984375	1.4993133544921875	0.0019065726143973215	0.013598241127625718	-0.08074951171875	0.064544677734375	0.10819825671968006	2.760064983869438	-11.08551025390625	8.39385986328125	34.99190764072963	0.03409788605941224	34.87701416015625	35.14715576171875	0.9019775142612911	0.013249596561493684	0.8306000232696533	1.003000020980835	-0.029604390973136538	0.02000968279190131	-0.07700002193450928	0.06659996509552002	-0.17941576191924868	0.04177078830944979	-0.3378000259399414	0.07739996910095215	0	0	1
0	19.77208201090495	0.07810290604041469	19.537353515625	20.080184936523438	0.0008988080705915178	0.31753542785036243	-0.975311279296875	1.4992218017578125	0.0017803562709263394	0.010383301887746827	-0.0541534423828125	0.0569000244140625	0.06121244884672619	5.228468343978701	-19.879150390625	12.54425048828125	35.004789590018135	0.03501776944969196	34.890869140625	35.1595458984375	0.9018251811776843	0.013613765471384194	0.8001999855041504	0.957800030708313	-0.022934657582214902	0.010751903984975934	-0.0722000002861023	0.027199983596801758	-0.17998181921527498	0.03788740321106824	-0.3385999798774719	0.06420004367828369	0	0	1
0	19.913022177559988	0.09514918194644498	19.754791259765625	20.271682739257812	0.0023980647495814734	0.3043724038601257	-0.9923858642578126	1.4992218017578125	0.0017362452915736608	0.009900300421509809	-0.0699920654296875	0.0558929443359375	-0.004475766136532738	5.90596795787282	-15.75775146484375	18.93463134765625	34.974074361165364	0.03407874895547893	34.853912353515625	35.10699462890625	0.8948638387350809	0.013161096923792618	0.8281999826431274	0.9630000591278076	-0.025931076875754765	0.015548767926132322	-0.07740002870559692	0.026600003242492676	-0.2182103619149753	0.036854736336954644	-0.4174000024795532	0.04400002956390381	0	0	1
0	19.890736498151508	0.056957141179353195	19.680404663085938	20.101547241210938	0.00025915091378348213	0.3033763689941899	-0.9662933349609375	1.4992218017578125	0.0016835152762276785	0.010269798513099821	-0.0761260986328125	0.0772247314453125	0.03942086356026786	2.9438655280866493	-10.284423828125	6.57806396484375	35.00764476376488	0.041158716186434116	34.8677978515625	35.1502685546875	0.8965592014562516	0.009884450635134726	0.8466000556945801	0.940000057220459	-0.028871590818677628	0.009641417377014542	-0.06940001249313354	0.018399953842163086	-0.21131791449728465	0.02865638414985152	-0.33980000019073486	-0.022599995136260986	0	0	1
0	20.093665241059803	0.13256697803236103	19.841766357421875	20.433425903320312	0.0010706721714564733	0.2945500651712934	-0.978790283203125	1.4992218017578125	0.0016289215087890625	0.011311930319533819	-0.0682525634765625	0.080841064453125	0.14039975120907738	2.1615064646624003	-4.9530029296875	6.0516357421875	35.02532369995117	0.03545257640329738	34.904754638671875	35.17193603515625	0.897668152593431	0.010609380959918003	0.8408000469207764	0.9565999507904053	-0.030975676610356287	0.011289715506479945	-0.08060002326965332	0.023399949073791504	-0.20580691432101386	0.029159668473404083	-0.32340002059936523	-0.015200018882751465	0	0	1
0	11.855624480474562	0.025191966583588483	11.68975830078125	11.971664428710938	0.0009396427699497768	0.24907733250655606	-0.8423309326171875	1.4889678955078125	-0.0035993521554129465	0.007155208651900068	-0.0537872314453125	0.042572021484375	0.2594871157691592	2.4354039736629183	-4.19158935546875	6.207275390625	34.43905397542318	0.02906410562132979	34.336761474609375	34.572601318359375	0.833528657510167	0.006618634482254447	0.8042000532150269	0.8589999675750732	0.0025602862125351316	0.005508301738206236	-0.018599987030029297	0.026600003242492676	-0.40884723833912895	0.01520961133932154	-0.4819999933242798	-0.3367999792098999	1	0	0
0	11.79588504972912	0.017703906520287204	11.503219604492188	11.897659301757812	0.0020325796944754464	0.24651097179337375	-0.8512115478515625	1.4879608154296875	-0.0036019505092075893	0.007913992679129072	-0.06903076171875	0.04376220703125	-0.19362400599888394	2.17392118418374	-3.924560546875	5.938720703125	34.42038242158436	0.02924833119302958	34.32147216796875	34.55572509765625	0.8344689052502314	0.007722581757390916	0.7934000492095947	0.8733999729156494	-0.00043110406966436474	0.0045069741024841	-0.01819998025894165	0.029999971389770508	-0.4068481047210239	0.01775318448011981	-0.5045999884605408	-0.2954000234603882	1	0	0
0	11.955509767078219	0.042314824820930616	11.830520629882812	12.117385864257812	0.0008624332972935268	0.2523973650534816	-0.87139892578125	1.4992218017578125	-0.0035416412353515623	0.007925221286050364	-0.05731201171875	0.0285186767578125	0.3665431431361607	3.0158209419593036	-7.00836181640625	7.891845703125	34.44317707170759	0.03160684774634932	34.3321533203125	34.603302001953125	0.8354275148936681	0.008044459372516402	0.7869999408721924	0.9010000228881836	-0.001587601017384302	0.006517416596142529	-0.03140002489089966	0.017400026321411133	-0.4046480287086396	0.017283268436099373	-0.5127999782562256	-0.2978000044822693	1	0	0
0	11.98689584277925	0.01616393251548857	11.71112060546875	12.099838256835938	0.0011665823800223213	0.24885454885725417	-0.8237457275390625	1.4882354736328125	-0.0035633653913225444	0.007432477193561037	-0.0504913330078125	0.0292510986328125	-0.02672511509486607	2.5902706572200525	-4.37164306640625	5.49774169921875	34.464074133010136	0.027711106601422352	34.374969482421875	34.59564208984375	0.8403467345805395	0.00589453797040262	0.8106000423431396	0.8630000352859497	-0.006450944491795131	0.003984617904082082	-0.022599995136260986	0.017799973487854004	-0.393952876329422	0.013653920364567328	-0.4585999846458435	-0.3274000287055969	1	0	0
0	11.930229804629372	0.02703144754265472	11.826324462890625	12.065505981445312	0.0016631099155970982	0.24433807053725504	-0.8225555419921875	1.479034423828125	-0.0035423540387834822	0.007484865088539716	-0.0556640625	0.0264129638671875	0.07882479713076637	2.0217209844251327	-5.02166748046875	5.13458251953125	34.44741379946754	0.027610948055401537	34.35662841796875	34.581817626953125	0.8431867060207185	0.005821031646722762	0.8145999908447266	0.8722000122070312	-0.005821506145454588	0.003363507478334968	-0.02219998836517334	0.010800004005432129	-0.3866338193785577	0.013468723895851527	-0.4657999873161316	-0.32239997386932373	1	0	0
0	11.858153552100772	0.02074459747639199	11.764144897460938	11.96746826171875	0.001073423113141741	0.24383029014808094	-0.80694580078125	1.4790802001953125	-0.0035966273716517855	0.007601662081052932	-0.0566253662109375	0.0369415283203125	0.03561008998325893	2.196479409630552	-4.58526611328125	5.6060791015625	34.43619373139881	0.0272808745035259	34.315338134765625	34.564910888671875	0.8435808392195474	0.005979086541795408	0.7937999963760376	0.8650000095367432	-0.0061983251514888945	0.004032626732443003	-0.024399995803833008	0.01900005340576172	-0.38582837191649844	0.01338342823840616	-0.47280001640319824	-0.3173999786376953	1	0	0
0	11.793069385346913	0.02538668768993123	11.6973876953125	11.894607543945312	0.0013001905168805803	0.24847496019055657	-0.8301544189453125	1.47967529296875	-0.0035922982352120537	0.007509950894888878	-0.06202697753906251	0.0267791748046875	0.07459237234933036	2.1933031446273836	-4.11224365234375	5.94024658203125	34.42811281476702	0.02762312853346612	34.339813232421875	34.560333251953125	0.8437600869962147	0.005641985092681451	0.8118000030517578	0.8664000034332275	-0.0026315997328077044	0.004334716626568513	-0.021000027656555176	0.023399949073791504	-0.384852371652921	0.013187703070110747	-0.4498000144958496	-0.3230000138282776	1	0	0
0	11.725068010602678	0.018997192479526952	11.634063720703125	11.845779418945312	0.0012862766810825892	0.24154099002271318	-0.8584442138671875	1.4725799560546875	-0.0036157488141741073	0.007759673784282972	-0.0631256103515625	0.0332794189453125	0.12752503894624256	1.816816904134206	-3.83453369140625	4.93621826171875	34.42494202677409	0.027469397351690107	34.338287353515625	34.560333251953125	0.8451731339636304	0.005430298773506637	0.8071999549865723	0.8744000196456909	0.000819838129338764	0.004313935903627015	-0.017199993133544922	0.024399995803833008	-0.38061307679187684	0.012124388523834862	-0.45740002393722534	-0.3181999921798706	1	0	0
0	11.656818208240328	0.025896223410053702	11.3922119140625	11.8133544921875	0.0014710693359375	0.2490564767364905	-0.8261260986328125	1.4864044189453125	-0.0035903080531529017	0.009136323277911989	-0.0944366455078125	0.0969085693359375	-0.059638541085379464	2.3349211998937993	-4.010009765625	4.71954345703125	34.42447327968053	0.02731997490511359	34.324493408203125	34.55419921875	0.8494252106973104	0.005949870861472429	0.8248000144958496	0.8789999485015869	0.001509523366178785	0.005477506514317776	-0.03179997205734253	0.03799998760223389	-0.3695329523228464	0.013935916308984463	-0.4358000159263611	-0.3009999990463257	1	0	0
0	11.611548796154203	0.014545715405669951	11.54022216796875	11.73553466796875	0.0014079023088727678	0.24748686598097291	-0.791107177734375	1.4866790771484375	-0.0036288408551897323	0.00822740734297187	-0.06211853027343749	0.0295257568359375	0.15976816813151043	2.3046812827249346	-4.23126220703125	4.67681884765625	34.435976947602775	0.02773350069270172	34.336761474609375	34.568023681640625	0.8537540562550227	0.005004966407120029	0.8317999839782715	0.8741999864578247	-0.005394468060561589	0.0031431355412045205	-0.019800007343292236	0.008999943733215332	-0.3596435328665234	0.012354589159218499	-0.4174000024795532	-0.2986000180244446	1	0	0
0	11.57845082964216	0.018981405787249668	11.498260498046875	11.71417236328125	0.001345853533063616	0.2404760613845117	-0.81500244140625	1.4833831787109375	-0.0036694248744419643	0.007899555475552881	-0.056488037109375	0.0265960693359375	-0.034263174874441964	3.3750141241642453	-8.52508544921875	16.8731689453125	34.452985081263954	0.027452722202151485	34.35968017578125	34.583343505859375	0.8424568960155759	0.009377107009381871	0.8104000091552734	0.8849999904632568	-0.008051800793125516	0.006699051231224098	-0.05620002746582031	0.015799999237060547	-0.3887777428797313	0.0234142646846138	-0.45980000495910645	-0.256600022315979	1	0	0
0	11.539070656186059	0.01189609060764273	11.435317993164062	11.642837524414062	0.0018206983293805803	0.23990506832898392	-0.813446044921875	1.4776153564453125	-0.0036858542306082587	0.007671462671456571	-0.0627593994140625	0.0341033935546875	0.1187744140625	1.8321379489747125	-3.662109375	4.18243408203125	34.416088609967915	0.028521500707406278	34.309234619140625	34.55572509765625	0.8461495149022057	0.005960089722980067	0.7890000343322754	0.8990000486373901	-0.0076575823511396135	0.004310114506747557	-0.059800028800964355	0.009999990463256836	-0.37981717163608186	0.014150667381792473	-0.4742000102996826	-0.2986000180244446	1	0	0
