# Supplementary material for: Learning From Others Without Sacrificing Privacy: Simulation Comparing Centralized and Federated Machine Learning on Mobile Health Data
Source: JMIR Mhealth Uhealth. 2021 Mar 30;9(3):e23728. doi: 10.2196/23728 (PMC8044739; doi:10.2196/23728)
Supplement: Multimedia Appendix 2 [file mhealth_v9i3e23728_app2.zip › subject_feats_chest30/S11_feats_4.csv]

	EDA_mean	EDA_std	EDA_min	EDA_max	ECG_mean	ECG_std	ECG_min	ECG_max	EMG_mean	EMG_std	EMG_min	EMG_max	Resp_mean	Resp_std	Resp_min	Resp_max	Temp_mean	Temp_std	Temp_min	Temp_max	ACC_x_mean	ACC_x_std	ACC_x_min	ACC_x_max	ACC_y_mean	ACC_y_std	ACC_y_min	ACC_y_max	ACC_z_mean	ACC_z_std	ACC_z_min	ACC_z_max	0	1	2
0	6.6044970194498696	0.044632154352553174	6.3495635986328125	6.7638397216796875	0.0008467363630022322	0.2687075257705351	-0.5199737548828125	1.4992218017578125	-0.00344415283203125	0.012278703660488772	-0.0725555419921875	0.0655059814453125	0.24038645426432292	3.7540917555825817	-17.63763427734375	10.19439697265625	33.712237192789715	0.03508664771618098	33.59588623046875	33.86578369140625	0.8928038777964455	0.008952664392763553	0.7934000492095947	0.9553999900817871	0.0433113523040499	0.018906628433581714	-0.08819997310638428	0.14820003509521484	-0.18598702878043766	0.04050198777506238	-0.32899999618530273	0.08619999885559082	0	1	0
0	6.451605515252976	0.03389163014111295	6.3140869140625	6.5914154052734375	0.0016929125104631695	0.2655025877570543	-0.521209716796875	1.4992218017578125	-0.0034177529471261163	0.01142088034429225	-0.0700836181640625	0.0845489501953125	-0.09220152355375744	2.8171839471593754	-5.38482666015625	5.81817626953125	33.763300622849236	0.039709446657551245	33.621612548828125	33.94940185546875	0.8815590679702304	0.008187549350657014	0.8414000272750854	0.9409999847412109	0.051993837796506424	0.018756214911319978	-0.024200022220611572	0.11699998378753662	-0.2382422285931451	0.013464274209086665	-0.3133999705314636	-0.14319998025894165	0	1	0
0	6.37086188906715	0.021173525464090487	6.1565399169921875	6.5006256103515625	0.0009375108991350446	0.26735315028497475	-0.481201171875	1.4993133544921875	-0.0034598519461495536	0.009388355860027415	-0.0594635009765625	0.09429931640625	0.061975533621651785	2.495324111583336	-5.41229248046875	4.73175048828125	33.86192883300781	0.023884279407993973	33.72467041015625	34.002655029296875	0.8781008862654368	0.007228447557139106	0.8042000532150269	0.9869999885559082	0.05836958984533946	0.007174561951294297	0.003000020980834961	0.08500003814697266	-0.24961539984884717	0.010396512876722382	-0.2906000018119812	-0.19220000505447388	0	1	0
0	6.281253905523391	0.03418097899054491	6.1275482177734375	6.43463134765625	0.0006053575788225446	0.2742087861040647	-0.5138397216796875	1.4992218017578125	-0.003480398995535714	0.012366347123647089	-0.0746612548828125	0.0589141845703125	0.03915550595238095	2.249155858072191	-4.80804443359375	4.180908203125	33.88825329589844	0.0287845191149975	33.802001953125	34.040740966796875	0.8885074691488629	0.006051141950663518	0.8605999946594238	0.9373999834060669	0.08303499175821032	0.027403774145813378	0.013200044631958008	0.138200044631958	-0.18109983814897992	0.018562543917056758	-0.24720001220703125	-0.07179999351501465	0	1	0
0	6.2001829238165	0.01726631049715866	6.090545654296875	6.34002685546875	0.001289494105747768	0.2708820639596496	-0.474700927734375	1.4993133544921875	-0.0034119458879743303	0.009905340376001328	-0.0504913330078125	0.0347442626953125	0.001494198753720238	1.9761294988521412	-3.40118408203125	3.52935791015625	33.94718474179223	0.027292322116647727	33.80657958984375	34.09405517578125	0.8847640109005428	0.0033800821151974644	0.8722000122070312	0.8985999822616577	0.10114830780029296	0.002952010792208064	0.09060001373291016	0.113800048828125	-0.18794654295841853	0.008020660567576063	-0.2149999737739563	-0.16019999980926514	0	1	0
0	6.164941170102074	0.017747149553127988	6.0230255126953125	6.2808990478515625	0.0016031603131975447	0.27173484910672563	-0.4863739013671875	1.4992218017578125	-0.003412894112723214	0.010258213562193159	-0.073516845703125	0.0397796630859375	0.08929908389136905	2.485819210702865	-6.61773681640625	6.70318603515625	34.00307394263858	0.031052399742944027	33.864288330078125	34.148895263671875	0.8787541143780663	0.00709978983058175	0.8487999439239502	0.906000018119812	0.11421171610128313	0.017032127516471728	0.0801999568939209	0.1937999725341797	-0.20416718116828372	0.01546650825231395	-0.24620002508163452	-0.14579999446868896	0	1	0
0	6.111552338373094	0.012773338799489754	5.893707275390625	6.2320709228515625	0.0002641448974609375	0.26981286699832707	-0.5043182373046875	1.4992218017578125	-0.003423980712890625	0.011537219301701374	-0.1023101806640625	0.10345458984375	-0.07447335379464286	2.2196659711525495	-5.596923828125	4.68597412109375	34.06550593784877	0.028939467099645504	33.97222900390625	34.2191162109375	0.8786910004218419	0.0075818863073555875	0.8509999513626099	0.9315999746322632	0.10467578074761799	0.03136878201160456	-0.00019997358322143555	0.15139997005462646	-0.21157157132455282	0.021641666444349405	-0.27219998836517334	-0.11619997024536133	0	1	0
0	6.0639405750093	0.01951006886882172	5.960845947265625	6.1862945556640625	0.0013226143973214285	0.28302383317801927	-0.5365447998046875	1.49945068359375	-0.003351749965122768	0.012353522205619529	-0.083953857421875	0.0812530517578125	0.09188167027064732	2.4011436612950696	-4.80499267578125	4.76837158203125	34.06451201375326	0.028681440504936324	33.97528076171875	34.22216796875	0.8773389052947362	0.009422142737565607	0.8386000394821167	0.9101999998092651	0.05656569603795097	0.019113150858768024	-0.02740001678466797	0.10619997978210449	-0.25207394266696204	0.02944805974147428	-0.32760000228881836	-0.1629999876022339	0	1	0
0	6.03442747933524	0.010003654912323948	5.8582305908203125	6.1695098876953125	0.0014654650006975447	0.2761306570870419	-0.5121002197265625	1.4994049072265625	-0.0033439854213169642	0.010583965908146795	-0.0502166748046875	0.0436248779296875	0.12424192882719494	2.591207350774601	-5.27801513671875	5.3497314453125	34.061456322079614	0.023957036992619096	33.957000732421875	34.191650390625	0.8665926940327598	0.006343566462380586	0.8259999752044678	0.895799994468689	0.0482330188807987	0.011623339306638834	-0.004999995231628418	0.07500004768371582	-0.2965175903467905	0.014259167426348623	-0.3863999843597412	-0.26179999113082886	0	1	0
0	6.013323356991722	0.01139109053728721	5.91583251953125	6.1527252197265625	0.000653261457170759	0.2758884466877456	-0.5023956298828125	1.4994049072265625	-0.003369938441685268	0.010668375884937081	-0.0644989013671875	0.0510406494140625	0.04884876069568452	2.7599149375473533	-4.510498046875	6.59027099609375	34.08669459606352	0.030956555838251812	33.990478515625	34.2618408203125	0.8703829991874241	0.01075379421238535	0.8445999622344971	0.9187999963760376	0.03652871353569485	0.008640738277217844	-0.018999993801116943	0.07500004768371582	-0.28766396169719244	0.03162791678788136	-0.34859997034072876	-0.21039998531341553	0	1	0
0	5.984265935988653	0.011879909012607468	5.670928955078125	6.1309814453125	0.0010049569266183036	0.272844163018629	-0.47259521484375	1.4993133544921875	-0.0033984767368861607	0.008132193835521096	-0.0475616455078125	0.0516815185546875	0.09607921781994047	2.2419142917108497	-3.59954833984375	4.17022705078125	34.16974444289435	0.027234549838469322	34.068115234375	34.304656982421875	0.8837858294816244	0.003805640848103001	0.8696000576019287	0.8985999822616577	0.03874196054254259	0.004299857937277596	0.020200014114379883	0.06019997596740723	-0.238433657177857	0.007003042087923993	-0.26440000534057617	-0.2093999981880188	0	1	0
0	5.970961470831008	0.009034253762539088	5.872344970703125	6.10809326171875	0.0013786424909319197	0.279035690340289	-0.49589538574218756	1.4993133544921875	-0.0034003753662109376	0.009275439187245754	-0.08770751953125	0.0739288330078125	-0.06255544026692708	2.3254558451734635	-3.94134521484375	4.03594970703125	34.198693554106214	0.02617143440422825	34.06658935546875	34.348968505859375	0.8819620296387445	0.00496188440707376	0.8442000150680542	0.951200008392334	0.04068867412067595	0.005602647532801702	0.00279998779296875	0.09140002727508545	-0.24523209503718785	0.008325367201217283	-0.2972000241279602	-0.18800002336502075	0	1	0
0	5.987543760027204	0.010696479055666093	5.69000244140625	6.11724853515625	0.001178194318498884	0.2813629660526896	-0.52606201171875	1.4993133544921875	-0.0034332776750837053	0.011960973092318711	-0.05364990234375	0.0592803955078125	0.1662872314453125	3.6585459448614115	-9.27276611328125	7.99713134765625	34.19419065202985	0.02574661627449141	34.115386962890625	34.335205078125	0.87963204847631	0.006722820795816016	0.8466000556945801	0.9265999794006348	0.05928997170357477	0.019698708521052228	-0.02619999647140503	0.14479994773864746	-0.24434101913088843	0.013183732928227896	-0.29019999504089355	-0.16140002012252808	0	1	0
0	5.981077430361793	0.009379700544831941	5.8818817138671875	6.1115264892578125	0.0009899335588727679	0.27847191682590916	-0.5284881591796875	1.4993133544921875	-0.0034206760951450894	0.02214095379747605	-0.3175506591796875	0.2697601318359375	0.08245152064732143	2.248277590155164	-4.37469482421875	4.8095703125	34.239868639264785	0.02885121876589414	34.0711669921875	34.411712646484375	0.8717085045121965	0.00822581370634927	0.8334000110626221	0.9149999618530273	0.08013867560454778	0.023982342634132472	-0.0034000277519226074	0.14020001888275146	-0.26211571417536056	0.017276171045646025	-0.33880001306533813	-0.16460001468658447	0	1	0
0	5.960654140654064	0.009542358864643162	5.8055877685546875	6.1206817626953125	0.0010872279575892857	0.2728846197166135	-0.5123748779296875	1.4993133544921875	-0.0034191741943359376	0.009158046540962955	-0.0446319580078125	0.0421600341796875	-0.020478021530877976	2.164635721976694	-3.6407470703125	4.327392578125	34.270719437372115	0.027258965432443185	34.183990478515625	34.41632080078125	0.8674290465627398	0.005156351053212787	0.8400000333786011	0.9033999443054199	0.08971081891514006	0.007582052833314634	0.05900001525878906	0.13380002975463867	-0.2733302663167318	0.01258668639835727	-0.31859999895095825	-0.218999981880188	0	1	0
0	5.958098329816546	0.009338230364760391	5.6262969970703125	6.0779571533203125	0.0004744066510881696	0.2730078806515183	-0.505096435546875	1.4994049072265625	-0.003404650006975446	0.00936661741254296	-0.0459136962890625	0.0445404052734375	0.10982004801432292	2.318811970376796	-4.28466796875	4.46014404296875	34.28648278663272	0.02718555583383917	34.2008056640625	34.413238525390625	0.8658435021127974	0.005538031785533173	0.8381999731063843	0.906999945640564	0.08750757036890303	0.006953943190880221	0.05460000038146973	0.11500000953674316	-0.28013412362620943	0.014152885313360302	-0.30900001525878906	-0.20440000295639038	0	1	0
0	5.950284812563941	0.011855000685722651	5.7010650634765625	6.08062744140625	0.0012875300816127231	0.2741632338022494	-0.5197906494140625	1.499359130859375	-0.0034134586879185267	0.010218612735477044	-0.0686187744140625	0.0826263427734375	0.022552490234375	2.1549982730320054	-4.54559326171875	4.12139892578125	34.272507619222004	0.026284270684825528	34.187042236328125	34.404052734375	0.8643852069094068	0.007126433113506777	0.8317999839782715	0.9191999435424805	0.10705999925023034	0.022250137061986964	0.056599974632263184	0.1809999942779541	-0.27090447614306495	0.02437137768196751	-0.3270000219345093	-0.17580002546310425	0	1	0
0	5.981116994222005	0.01761571691965092	5.76019287109375	6.0955047607421875	0.0009581189836774553	0.2717250045409533	-0.4977264404296875	1.49945068359375	-0.0034600612095424107	0.010479509903584336	-0.085235595703125	0.074615478515625	0.015000116257440476	2.7018594847235726	-5.25054931640625	10.53009033203125	34.299758678617934	0.03041380426229663	34.196197509765625	34.43621826171875	0.8870010877336775	0.013089655073604432	0.8522000312805176	0.9332000017166138	0.0910945025966281	0.03204450336826109	0.007200002670288086	0.1801999807357788	-0.18171636188597906	0.03203771932393462	-0.256600022315979	-0.08899998664855957	0	1	0
0	5.990131160191127	0.014101290327836722	5.8773040771484375	6.11114501953125	0.001417236328125	0.27432603082307716	-0.5012054443359375	1.49945068359375	-0.003443228585379464	0.011145305783408329	-0.0747528076171875	0.0640411376953125	0.05863712855747768	2.030928907773255	-5.65948486328125	3.80706787109375	34.3342606695266	0.027065713219211345	34.211456298828125	34.471405029296875	0.8921741561435518	0.004943592810417893	0.8552000522613525	0.9279999732971191	0.05424092288812001	0.03234794571263601	-0.051599979400634766	0.0875999927520752	-0.18648782867477054	0.024016264077395294	-0.27920001745224	-0.13580000400543213	0	1	0
0	6.0034898667108445	0.01018049532327152	5.892181396484375	6.128692626953125	0.0005562547956194197	0.27145520883416363	-0.5212554931640625	1.4994964599609375	-0.003491605486188616	0.0110790631973819	-0.07012939453125	0.0660552978515625	-0.07530030750093006	2.347536204431754	-4.71038818359375	4.73175048828125	34.37925109281994	0.040037677857474877	34.19775390625	34.543487548828125	0.8886602417344138	0.007564903887209273	0.7869999408721924	0.9526000022888184	0.036222465588932946	0.026591656193847	-0.053799986839294434	0.14579999446868896	-0.2175856288955325	0.014165679192783	-0.2802000045776367	-0.12019997835159302	0	1	0
0	6.012257330758231	0.008322258040602198	5.841827392578125	6.1374664306640625	0.0016689954485212054	0.27504782480366036	-0.514892578125	1.4993133544921875	-0.003474853515625	0.010532526298521019	-0.0541534423828125	0.0471954345703125	0.22681230817522322	1.9757361596779417	-3.33099365234375	4.78973388671875	34.46081726800828	0.03331348484304711	34.34747314453125	34.604827880859375	0.8793651438383829	0.004606056343162778	0.8481999635696411	0.9107999801635742	0.08204275060835339	0.009933602035178103	0.05620002746582031	0.12460005283355713	-0.232386076209091	0.011228417511557252	-0.2710000276565552	-0.1624000072479248	0	1	0
0	6.038227826073056	0.013385939038271958	5.9234619140625	6.1626434326171875	0.0005300619942801339	0.27244205155848417	-0.518829345703125	1.4993133544921875	-0.0034700775146484374	0.012572124637117913	-0.0865631103515625	0.1068878173828125	-0.14135575067429315	2.5143262477488175	-5.54046630859375	5.06439208984375	34.47783693440755	0.03061224866248462	34.3780517578125	34.62017822265625	0.8802360962231954	0.008853166440657135	0.8142000436782837	0.9406000375747681	0.07657387629009428	0.04726054724982268	-0.021600008010864258	0.19659996032714844	-0.22745097153243565	0.019038105335607822	-0.2978000044822693	-0.1348000168800354	0	1	0
0	6.047671345302037	0.013601583172597282	5.823516845703125	6.1756134033203125	0.0011397596086774554	0.2809637855554999	-0.53155517578125	1.4994049072265625	-0.003473611014229911	0.01211247949261984	-0.0722808837890625	0.0842742919921875	0.10820188976469494	2.3720071021004356	-4.85687255859375	5.34210205078125	34.476930713471916	0.027672360496889963	34.388763427734375	34.60174560546875	0.8830102483431498	0.010880732936569116	0.858199954032898	0.9213999509811401	0.035054143025761555	0.031741921485590054	-0.04860001802444458	0.07360005378723145	-0.24117743815410705	0.031657952143209586	-0.2924000024795532	-0.13239997625350952	0	1	0
0	6.023054340907506	0.009060124968038392	5.9192657470703125	6.1492919921875	0.0012817818777901785	0.2753909465174077	-0.5259246826171875	1.49945068359375	-0.003515897478376116	0.011394199358073776	-0.07928466796875	0.0897216796875	0.18115881057012648	2.5423746133036023	-4.901123046875	5.45501708984375	34.49044626581101	0.028073717385441056	34.367340087890625	34.64166259765625	0.8794240870419002	0.007367205578305551	0.8478000164031982	0.9431999921798706	0.05582741969540005	0.009360875074718162	0.008800029754638672	0.10020005702972412	-0.24887880022752853	0.018826297979015878	-0.30299997329711914	-0.1672000288963318	0	1	0
0	6.01544189453125	0.00865418439552131	5.9051513671875	6.14166259765625	0.0013613608224051338	0.2699986194535983	-0.49237060546875	1.49945068359375	-0.0034476776123046875	0.010103017933768249	-0.0544281005859375	0.0452728271484375	-0.007207815987723214	2.243986010244535	-3.93218994140625	4.73175048828125	34.559144432431175	0.03257717062800593	34.381134033203125	34.704681396484375	0.8825408299139568	0.0048075364983900535	0.8633999824523926	0.9074000120162964	0.05487434273674374	0.008795434293321224	0.011399984359741211	0.07299995422363281	-0.2375953523317973	0.01172313993500499	-0.2685999870300293	-0.1948000192642212	0	1	0
0	6.014052563621885	0.014355431071771499	5.902862548828125	6.14166259765625	0.0005909772600446428	0.2693476256660274	-0.5211181640625	1.4993133544921875	-0.0034684622628348215	0.011866192116080539	-0.08551025390625	0.09283447265625	0.09650275820777529	2.4276445782935796	-4.77447509765625	4.32281494140625	34.60760553995768	0.03041926381142289	34.50054931640625	34.75079345703125	0.8773611336889721	0.007635927181194895	0.8193999528884888	0.9127999544143677	0.08264324766681308	0.020513013860258406	0.014199972152709961	0.13300001621246338	-0.24003619036788032	0.026940930880520568	-0.32340002059936523	-0.16619998216629028	0	1	0
0	6.0349894024076915	0.008607262177763772	5.92498779296875	6.1550140380859375	0.0016496146065848214	0.27342202086697903	-0.52532958984375	1.4993133544921875	-0.0035161873953683037	0.01092876838165564	-0.0719146728515625	0.0763092041015625	0.05279599144345238	2.2985903679135884	-4.18243408203125	5.32989501953125	34.59849618094308	0.028850172679307555	34.45306396484375	34.72772216796875	0.8731790377582822	0.007207926484729451	0.8337999582290649	0.9362000226974487	0.07436847607862382	0.014360803647350371	0.01900005340576172	0.14040005207061768	-0.26348548581770487	0.019242990410367602	-0.3274000287055969	-0.19019997119903564	0	1	0
0	6.04893673488072	0.012647397970106352	5.9284210205078125	6.1969757080078125	0.0005037405831473215	0.2746433313673345	-0.5147552490234375	1.4994049072265625	-0.0034734170096261162	0.011189225514134782	-0.0688934326171875	0.0753021240234375	0.03938569568452381	3.9503361233553402	-12.53204345703125	9.83428955078125	34.622170251755485	0.028361964380811813	34.45458984375	34.749237060546875	0.8785094006061553	0.008564614183436584	0.8408000469207764	0.9376000165939331	0.04949699061257499	0.02778333476797414	-0.05239999294281006	0.11860001087188721	-0.25606251437607264	0.01892350071933203	-0.3230000138282776	-0.13359999656677246	0	1	0
0	6.059476579938616	0.009999595309883183	5.957794189453125	6.18743896484375	0.0015002267020089285	0.2729755980802851	-0.5088958740234375	1.49945068359375	-0.003549312046595982	0.011380045738834344	-0.0699005126953125	0.0579986572265625	0.05132053920200893	2.312921716278574	-4.23736572265625	4.97894287109375	34.630631399972096	0.0289703242705114	34.540374755859375	34.78924560546875	0.8770711148977279	0.007075664521069631	0.8273999691009521	0.9486000537872314	0.017799114170528593	0.01658773148740996	-0.047599971294403076	0.08659994602203369	-0.27633116179137	0.009860501509092234	-0.3173999786376953	-0.22420001029968262	0	1	0
0	6.057114573887416	0.009484194094463357	5.8330535888671875	6.1824798583984375	0.000524869646344866	0.27120829159251514	-0.5439605712890625	1.4993133544921875	-0.003511757986886161	0.011378422024274916	-0.09649658203125	0.0849151611328125	0.05932035900297619	2.6776643890217766	-6.207275390625	9.41619873046875	34.653371573311944	0.030023207671277766	34.548065185546875	34.779998779296875	0.8919110017504011	0.009334983488187561	0.8348000049591064	0.9550000429153442	0.014455647394770668	0.008211133800987338	-0.0437999963760376	0.06739997863769531	-0.21414314270303364	0.031215036033110894	-0.36419999599456787	-0.08840000629425049	0	1	0
0	6.0681763240269255	0.01068964226321285	5.9673309326171875	6.21490478515625	0.0018771798270089287	0.27480308064862996	-0.498046875	1.4994049072265625	-0.0035814644949776786	0.010427492000279922	-0.0757598876953125	0.0546112060546875	0.04301583426339286	2.8383578853741387	-10.92071533203125	8.34808349609375	34.65870402599516	0.02973274085455755	34.55267333984375	34.793853759765625	0.8886840783017023	0.00850043815271392	0.8437999486923218	0.9301999807357788	0.031019199479193914	0.02561098108907229	-0.07740002870559692	0.09940004348754883	-0.22147973322016853	0.01595891424353145	-0.28759998083114624	-0.1746000051498413	0	1	0
0	6.098157246907552	0.022945257547638806	5.914306640625	6.2381744384765625	0.00020018223353794642	0.27874713785476	-0.5247344970703125	1.4993133544921875	-0.0035145263671875	0.018280151917111583	-0.1564178466796875	0.1327056884765625	0.022956412179129464	2.7741474770806733	-5.74188232421875	6.28814697265625	34.6853000866118	0.031242127296733858	34.571075439453125	34.82159423828125	0.8897929918879555	0.010077371372688364	0.8442000150680542	0.9321999549865723	0.029207342323802767	0.042108524935065256	-0.058000028133392334	0.10220003128051758	-0.21273616209768115	0.0333740278684522	-0.2996000051498413	-0.12559998035430908	0	1	0
0	6.1192508334205264	0.012688002160257165	5.9871673583984375	6.2664031982421875	0.000876434326171875	0.28059200951314794	-0.5445098876953125	1.4994964599609375	-0.0035719146728515625	0.01478051603347729	-0.12030029296875	0.11627197265625	0.013206263950892857	2.790990594512153	-5.95245361328125	5.85784912109375	34.66068551781064	0.0302991941688035	34.53118896484375	34.795379638671875	0.8902737926187969	0.008759539498349287	0.8436000347137451	0.9465999603271484	0.009412647698606764	0.023656652689830474	-0.0658000111579895	0.07060003280639648	-0.2242612190785862	0.019816844838136248	-0.3158000111579895	-0.15759998559951782	0	1	0
0	6.11917363121396	0.010979201496232658	6.00738525390625	6.24237060546875	0.002073665073939732	0.26384246657954696	-0.4805145263671875	1.4992218017578125	-0.0035392041887555804	0.008938146108256623	-0.0608367919921875	0.0380859375	0.17378394717261905	2.514922855972932	-4.22515869140625	5.67779541015625	34.684077925909136	0.02950112673591485	34.592559814453125	34.80462646484375	0.8833968014262972	0.004106871795786988	0.861799955368042	0.9101999998092651	0.02327632322765532	0.004258103067010092	-0.00279998779296875	0.04460000991821289	-0.2499418476280712	0.009050708016298065	-0.28299999237060547	-0.2160000205039978	0	1	0
0	6.117131841750372	0.015503910611654358	5.79071044921875	6.2465667724609375	0.0012427607945033482	0.26998414129538834	-0.5106353759765625	1.4992218017578125	-0.0035884944370814732	0.009716687696858675	-0.0915985107421875	0.05914306640625	-0.09743100120907738	2.042676640198608	-3.82843017578125	4.02374267578125	34.68899563017346	0.029364727600241624	34.59869384765625	34.81695556640625	0.8707524093332745	0.008235525659543167	0.8286000490188599	0.909000039100647	0.07738746453750701	0.01341555769878749	-0.0009999871253967285	0.14320003986358643	-0.27061467615195683	0.01912971410353138	-0.33899998664855957	-0.1722000241279602	0	1	0
0	6.105737867809477	0.008639683324855542	5.9986114501953125	6.226348876953125	0.0003309478759765625	0.26620411609862316	-0.49085998535156244	1.4993133544921875	-0.0035441414969308036	0.008874468047163082	-0.045135498046875	0.0387725830078125	0.1483489990234375	2.002985564644207	-3.45611572265625	3.71246337890625	34.70855214727492	0.02981134410393743	34.55267333984375	34.838531494140625	0.8665885030144737	0.004955263601796483	0.8514000177383423	0.8871999979019165	0.07998239821479435	0.0031822075892396573	0.06860005855560303	0.09259998798370361	-0.2849076285220328	0.01259205318966543	-0.3205999732017517	-0.25300002098083496	0	1	0
0	6.1223364875430155	0.016745434617254685	5.9955596923828125	6.2564849853515625	0.0009378226143973215	0.2759474736252493	-0.5863494873046875	1.4993133544921875	-0.003560673304966518	0.015024925034962036	-0.27447509765625	0.1854400634765625	-0.004790169852120536	4.057971723671905	-12.60223388671875	11.12213134765625	34.711789081391835	0.02926380125581742	34.59564208984375	34.8431396484375	0.86698423684211	0.010030030607799507	0.8134000301361084	0.9476000070571899	0.05779890364692325	0.03599475581556712	-0.06940001249313354	0.13740003108978271	-0.29297864748750413	0.01812114396560206	-0.3712000250816345	-0.22060000896453857	0	1	0
0	6.120285070510137	0.01121850163447247	5.789947509765625	6.27593994140625	0.0016865975516183035	0.2676626226562889	-0.506378173828125	1.4992218017578125	-0.003504998343331473	0.010087963151187526	-0.0563507080078125	0.0372161865234375	0.04343595958891369	1.9055865355509771	-3.4454345703125	3.43780517578125	34.72038000924247	0.030282040568921788	34.583343505859375	34.84930419921875	0.8601604652518318	0.005468688759836827	0.8381999731063843	0.8777999877929688	0.08520412254333497	0.004782895328091593	0.05739998817443848	0.10860002040863037	-0.30393921843029204	0.012878387057987627	-0.3349999785423279	-0.2653999924659729	0	1	0
0	6.135471471150717	0.013087019452644424	6.0333251953125	6.2648773193359375	0.000268829345703125	0.2702877879933026	-0.54180908203125	1.4992218017578125	-0.0034468492780412945	0.010765281738503604	-0.0626678466796875	0.0519561767578125	0.04197249639601935	3.21944694078359	-8.08258056640625	6.82220458984375	34.72718690127418	0.029512800674172814	34.56646728515625	34.8631591796875	0.860503150729906	0.00880486110816656	0.8109999895095825	0.8954000473022461	0.04240735274269467	0.023658760887830154	-0.017799973487854004	0.11660003662109375	-0.3214533139495623	0.01899771709273747	-0.4017999768257141	-0.26899999380111694	0	1	0
0	6.480098106747582	0.017108705462302774	6.31256103515625	6.6493988037109375	0.0006672603062220982	0.36489359857765485	-0.87432861328125	1.4994049072265625	-0.003402064732142857	0.017514399451001944	-0.1833343505859375	0.1080780029296875	0.08060041155133929	3.8371856987819277	-6.29119873046875	14.35089111328125	34.55470999000186	0.028621498765605047	34.4468994140625	34.70159912109375	0.8949119433278129	0.03225730133517777	0.7305999994277954	1.0553998947143555	0.009272447322096143	0.04316971550404242	-0.1478000283241272	0.1998000144958496	-0.19810894295147488	0.0482683195941141	-0.36059999465942383	0.05299997329711914	0	0	1
0	6.5048634120396205	0.02331977732203838	6.1817169189453125	6.6471099853515625	0.000924163818359375	0.35564713169331047	-0.875152587890625	1.49945068359375	-0.0034163600376674107	0.015744710519622052	-0.0873870849609375	0.089813232421875	-0.036078026181175595	3.712876030822611	-6.842041015625	10.25238037109375	34.57364651343936	0.02781868266076208	34.482147216796875	34.71697998046875	0.8897305053983416	0.027913525799444342	0.7538000345230103	1.0093998908996582	0.0187134665562993	0.03905465135300375	-0.21100002527236938	0.16100001335144043	-0.22222340016137987	0.04224617149035629	-0.38260000944137573	-0.05500000715255737	0	0	1
0	6.538461176554362	0.0153366890092456	6.447601318359375	6.6654205322265625	0.0007871006556919643	0.35732286003273067	-0.819488525390625	1.4993133544921875	-0.003415226527622768	0.016055567742123793	-0.1175994873046875	0.1002044677734375	0.103061276390439	3.524633553785487	-5.91278076171875	8.721923828125	34.57029438563755	0.027562187824800237	34.46221923828125	34.703125	0.894001914767992	0.02872636865151979	0.7383999824523926	1.032599925994873	0.012021066063926333	0.03269313561563011	-0.12419998645782471	0.16820001602172852	-0.20451243836539132	0.03998475265481681	-0.3862000107765198	-0.05739998817443848	0	0	1
0	6.5694961184547065	0.014727203910714897	6.4479827880859375	6.67572021484375	0.0015775408063616071	0.35596846792695197	-0.8411407470703125	1.4993133544921875	-0.0034246390206473212	0.015963121527323987	-0.1356353759765625	0.1017608642578125	-0.055584135509672616	3.8028951621877427	-6.512451171875	9.979248046875	34.572479843866255	0.027838902030896093	34.46990966796875	34.704681396484375	0.8938172291346959	0.028743906960521256	0.7638000249862671	1.065000057220459	0.011994647579533713	0.0388592289048657	-0.23900002241134644	0.21459996700286865	-0.2058450858053707	0.042347302159057576	-0.4390000104904175	-0.056599974632263184	0	0	1
0	6.632665924798875	0.0320647329017583	6.4212799072265625	6.79473876953125	0.0010395769391741071	0.35329722026471333	-0.85858154296875	1.4993133544921875	-0.003393683297293527	0.015682588650618383	-0.1077117919921875	0.1427764892578125	0.15922045026506695	3.448188231590637	-5.72967529296875	10.3057861328125	34.58125649007162	0.028014403930659293	34.44384765625	34.7369384765625	0.8946300381649108	0.02850325391707441	0.7258000373840332	1.0025999546051025	0.007171685403301603	0.04065146078882529	-0.1470000147819519	0.1698000431060791	-0.20371623810416176	0.04432404742495803	-0.37940001487731934	-0.06059998273849487	0	0	1
0	6.710354577927363	0.016971442070009727	6.6131591796875	6.830596923828125	0.0016367623465401787	0.3579729471709047	-0.8250274658203125	1.4993133544921875	-0.0034446389334542413	0.016877817835646527	-0.1238250732421875	0.1155853271484375	0.019478280203683036	3.2941089764067875	-5.65185546875	8.61968994140625	34.57755160958426	0.02764140606679011	34.4852294921875	34.707733154296875	0.8992677814279284	0.025562839464081187	0.7926000356674194	1.032599925994873	0.0015257426244871957	0.03649996648032738	-0.19099998474121094	0.22979998588562012	-0.18167965727476845	0.04129301994659928	-0.36299997568130493	-0.019800007343292236	0	0	1
0	6.743228022257487	0.016030613398303716	6.633758544921875	6.8592071533203125	0.00043650381905691965	0.35498648827186546	-0.82342529296875	1.4993133544921875	-0.003530735560825893	0.014034296640012447	-0.1106414794921875	0.096954345703125	0.13288363502139136	3.1920909800478126	-7.31353759765625	7.37152099609375	34.57018756830124	0.029157102508757332	34.44384765625	34.706207275390625	0.8968902957042059	0.023415968503176753	0.8009999990463257	1.0562000274658203	0.006923475949537186	0.0342346186937357	-0.18379998207092285	0.15859997272491455	-0.1911437811965034	0.04384457952264867	-0.3361999988555908	0.03540003299713135	0	0	1
0	6.776770836966378	0.013255259753238234	6.683349609375	6.88323974609375	0.0008617008754185268	0.3530480642404806	-0.8407745361328125	1.49945068359375	-0.0034915335518973215	0.015909187379688113	-0.1070709228515625	0.0992889404296875	0.1557195027669271	3.9703267530495125	-7.69195556640625	11.78131103515625	34.579868694487075	0.02827264884912914	34.4346923828125	34.71234130859375	0.8973768290110997	0.02860842161910675	0.7378000020980835	1.0694000720977783	0.017127951721350353	0.03627276334108365	-0.13999998569488525	0.22300004959106445	-0.18009393379801797	0.05091421378105468	-0.3482000231742859	0.06319999694824219	0	0	1
0	6.8245283762613935	0.021271866880020824	6.7138671875	6.9568634033203125	0.00203656005859375	0.3510582432276866	-0.8559722900390625	1.4994049072265625	-0.0035496956961495536	0.014764877372631229	-0.1116485595703125	0.0796051025390625	0.1011045910063244	3.3058907711476917	-5.99517822265625	11.9171142578125	34.57227382550921	0.027498616144209575	34.482147216796875	34.71234130859375	0.9009165909290314	0.02259392848420099	0.7604000568389893	0.9986000061035156	0.00657182852994828	0.03550759361792127	-0.22060000896453857	0.17219996452331543	-0.16893116220973786	0.039489283728891635	-0.36059999465942383	-0.01660001277923584	0	0	1
0	6.857859947567895	0.02288082201281503	6.74896240234375	6.989288330078125	0.0001255645751953125	0.3380270792588893	-0.7671661376953125	1.4992218017578125	-0.003611083984375	0.011154571579296939	-0.07672119140625	0.0645904541015625	-0.011141459147135416	3.1444517464465624	-8.15277099609375	9.69696044921875	34.56367309715634	0.028195089034966158	34.46221923828125	34.7000732421875	0.893025010971796	0.01853041618705414	0.7280000448226929	1.0562000274658203	0.01721979957251322	0.029753598245455818	-0.24500000476837158	0.12440001964569092	-0.20366378093617302	0.048484982722112296	-0.423799991607666	0.026399970054626465	0	0	1
0	6.9058784484863285	0.014272994043923822	6.8145751953125	7.0346832275390625	0.0014166739327566963	0.3502140902890092	-0.75714111328125	1.4994964599609375	-0.0035653860909598215	0.01400141325595696	-0.0782318115234375	0.0808868408203125	-0.09745396205357143	2.985073214810787	-6.0089111328125	9.48638916015625	34.56195001656668	0.027847623618653006	34.460693359375	34.693878173828125	0.8988259724378586	0.018027533294629597	0.7898000478744507	0.9977999925613403	0.013282218768483116	0.031194872306050146	-0.12440001964569092	0.16419994831085205	-0.17839046675250644	0.039352239588669874	-0.31220000982284546	-0.048799991607666016	0	0	1
0	6.8976933433896015	0.014914204995789439	6.803131103515625	7.0095062255859375	0.0010028468540736607	0.33640446227732546	-0.7653350830078125	1.4992218017578125	-0.0035783102852957587	0.010132956594736875	-0.0652313232421875	0.05511474609375	0.17665528796968005	2.692907987906696	-5.47027587890625	8.21075439453125	34.537572248186386	0.0278173659329953	34.448455810546875	34.6585693359375	0.8913339356013706	0.0076635039273050785	0.8538000583648682	0.93340003490448	0.008548818083036513	0.00882563897818728	-0.07940000295639038	0.0737999677658081	-0.2212069429613295	0.022800515094701185	-0.31459999084472656	-0.05720001459121704	0	0	1
0	6.931324550083706	0.0338127245393473	6.621551513671875	7.0674896240234375	0.0010727015904017857	0.3469698186830426	-0.7825469970703125	1.4992218017578125	-0.0035993456159319195	0.010566031579868091	-0.1100921630859375	0.0753021240234375	0.012680126371837798	2.5971825689334755	-4.92706298828125	7.16400146484375	34.53640440877279	0.0281709219149914	34.445404052734375	34.670867919921875	0.8910335918154035	0.012770231666004711	0.8071999549865723	1.0190000534057617	0.01065877087059475	0.019945508944666967	-0.11059999465942383	0.11440002918243408	-0.22102591434830712	0.028458487416837153	-0.34939998388290405	-0.07859998941421509	0	0	1
0	6.975375275384812	0.021958908476505393	6.746673583984375	7.1262359619140625	0.001143341064453125	0.35601931436883777	-0.822418212890625	1.4992218017578125	-0.0035454450334821428	0.010584855034630983	-0.06024169921875	0.048065185546875	0.07555636451357887	3.418595791186345	-7.64312744140625	8.33587646484375	34.528401496523905	0.02789667213715488	34.4239501953125	34.64935302734375	0.8966866866293408	0.016536451570529395	0.7690000534057617	1.0048000812530518	0.0013245514659654526	0.014620442806342138	-0.0934000015258789	0.09080004692077637	-0.19413476200330826	0.042867192163543136	-0.4341999888420105	-0.07260000705718994	0	0	1
0	7.107606433686756	0.06139697982279053	6.717681884765625	7.2727203369140625	0.002026770455496652	0.3645188572120993	-0.8789520263671875	1.4993133544921875	-0.003623171125139509	0.010046596195782766	-0.07598876953125	0.05841064453125	0.05357397170293899	2.737750019177094	-6.11724853515625	7.04803466796875	34.528890898204985	0.027953661885557774	34.437713623046875	34.65704345703125	0.9017977044979731	0.010530374684045772	0.8478000164031982	0.9658000469207764	0.0031790665615172614	0.010934313388584872	-0.05260002613067627	0.05739998817443848	-0.16687206693490347	0.024787951904400776	-0.24639999866485596	-0.038999974727630615	0	0	1
0	7.165764454432896	0.029191905487653845	7.06634521484375	7.3451995849609375	0.0006137869698660714	0.36238357712733515	-0.835968017578125	1.49945068359375	-0.0035164598737444197	0.010527261362953472	-0.0813446044921875	0.0641326904296875	0.050177873883928574	3.246456790443355	-5.8990478515625	8.57696533203125	34.53439574759347	0.027570665380163357	34.44232177734375	34.66009521484375	0.900447838414283	0.01632813948750695	0.7838000059127808	1.016200065612793	0.014510114275273822	0.010942125408292017	-0.027800023555755615	0.06739997863769531	-0.16413821928274064	0.04793279458798974	-0.30320000648498535	0.08980000019073486	0	0	1
0	7.202547182355608	0.03310373747376513	7.070159912109375	7.3383331298828125	0.00027576991489955356	0.3577976366534056	-0.8291473388671875	1.4993133544921875	-0.003557172502790179	0.010215334233723927	-0.0601959228515625	0.059600830078125	-0.13748888288225447	2.764468696129833	-5.841064453125	7.09075927734375	34.53357651483445	0.027759778977660736	34.437713623046875	34.65704345703125	0.9033914286352339	0.012314429421390776	0.8381999731063843	0.9625999927520752	0.00387133290654137	0.011044258798648388	-0.04280000925064087	0.03799998760223389	-0.15586330494426545	0.027310811119272513	-0.2802000045776367	-0.029799997806549072	0	0	1
0	7.225893238612584	0.028588987498430727	7.1102142333984375	7.3825836181640625	0.0009277997698102678	0.35918633456606736	-0.8291473388671875	1.49945068359375	-0.003671720232282366	0.009334472979099555	-0.0598297119140625	0.0462799072265625	0.1180573962983631	3.332666372194699	-6.48040771484375	8.11309814453125	34.54080488368443	0.02780781171720011	34.45458984375	34.669342041015625	0.9027698856138048	0.01119506439417184	0.8361999988555908	0.9598000049591064	-0.0029528860591706775	0.01099865481789455	-0.041400015354156494	0.03299999237060547	-0.16327260028748286	0.02624575755222751	-0.2742000222206116	-0.06339997053146362	0	0	1
0	7.308154987153553	0.04460501791418119	7.006072998046875	7.4604034423828125	0.0014703892299107143	0.3544287000257274	-0.84246826171875	1.4994964599609375	-0.0036863817487444196	0.009620358751657546	-0.0605621337890625	0.04888916015625	0.036700076148623514	3.7412329978456955	-7.56072998046875	12.38555908203125	34.55779259236654	0.029173403722736038	34.460693359375	34.687744140625	0.9001767912762506	0.013450370454055864	0.8317999839782715	0.9902000427246094	0.006635570923487345	0.016438045112239702	-0.058600008487701416	0.09599995613098145	-0.1719985047635578	0.038338714678681426	-0.3109999895095825	-0.010999977588653564	0	0	1
0	7.325902902512324	0.034570823136493525	7.1933746337890625	7.5122833251953125	0.0004398978097098214	0.34860243215475617	-0.8236083984375	1.49945068359375	-0.0036468135288783483	0.00901817178927369	-0.0611114501953125	0.0424346923828125	0.16142701648530505	2.573797092217525	-5.18646240234375	5.76019287109375	34.57368569655645	0.030175708154914497	34.427032470703125	34.72772216796875	0.8991434669154031	0.014388364335286685	0.7854000329971313	0.9753999710083008	0.00965654275247029	0.012671054292328603	-0.05180001258850098	0.0615999698638916	-0.17911267627137048	0.03062209529847037	-0.29420000314712524	-0.06620001792907715	0	0	1
0	7.420911207653227	0.0621458905336142	7.26470947265625	7.6160430908203125	0.0007292371477399553	0.34940840003323853	-0.7973785400390625	1.4992218017578125	-0.003700535365513393	0.008071903698841865	-0.05255126953125	0.0403289794921875	-0.026170494442894345	3.5012275722038093	-7.70111083984375	8.9141845703125	34.58814155941918	0.02777154604529013	34.477569580078125	34.70928955078125	0.9009834472111293	0.007058331224134403	0.8727999925613403	0.9356000423431396	0.009754141895543961	0.008161147818263336	-0.02319997549057007	0.03699994087219238	-0.16966567642631986	0.01621205325946718	-0.24140000343322754	-0.09780001640319824	0	0	1
0	7.614084080287388	0.05215106479695981	7.468414306640625	7.78045654296875	0.0018019954136439733	0.35462348597632976	-0.8470916748046875	1.4992218017578125	-0.003789954049246652	0.00851036083300681	-0.0472869873046875	0.0409698486328125	-0.09676920572916667	2.5936365833437445	-5.44586181640625	5.26580810546875	34.58674467831566	0.027671463836210955	34.460693359375	34.715423583984375	0.9027732088963191	0.007389254743742819	0.871399998664856	0.9572000503540039	0.0018226378560066224	0.009894491058497448	-0.02640002965927124	0.03699994087219238	-0.1616334670384725	0.020057591129578573	-0.23339998722076416	-0.0899999737739563	0	0	1
0	6.3714840116954985	0.009438257707115993	6.26373291015625	6.5113067626953125	0.0010539485386439733	0.2692316681139711	-0.50408935546875	1.49945068359375	-0.0037369035993303572	0.007494780381525598	-0.0420684814453125	0.030624389648437503	0.15912097749255952	1.7691138459285256	-3.86199951171875	6.11419677734375	34.95311730375744	0.030480332260703184	34.860076904296875	35.07452392578125	0.8563896750098183	0.00649862532136983	0.8251999616622925	0.8961999416351318	-0.0025952664812405905	0.0034499162206788436	-0.018000006675720215	0.010800004005432129	-0.34862685658250536	0.014739936234398916	-0.4124000072479248	-0.3123999834060669	1	0	0
0	6.354611006237212	0.010186413116826526	6.2408447265625	6.4891815185546875	0.0015721370152064732	0.27121428519272706	-0.4922332763671875	1.4992218017578125	-0.003778998238699777	0.007411326049459261	-0.0405120849609375	0.025177001953125	-0.0933502197265625	1.7614498940672962	-4.01458740234375	3.314208984375	34.958969666980565	0.030675084624752377	34.8631591796875	35.082244873046875	0.851242667340097	0.006448298143870348	0.812999963760376	0.9254000186920166	0.0004594192135901678	0.0053385741181731575	-0.03979998826980591	0.02499997615814209	-0.36262202837353663	0.010544603937403203	-0.43220001459121704	-0.29600000381469727	1	0	0
0	6.339631670997257	0.011296012356373876	6.1756134033203125	6.4624786376953125	0.0015692531040736608	0.27171979410027	-0.5161285400390625	1.4992218017578125	-0.0037698168073381695	0.007794548721279049	-0.0468292236328125	0.0312652587890625	0.18024568103608632	4.190581522176222	-8.83941650390625	12.20855712890625	34.96322060866583	0.030674365720372607	34.81695556640625	35.0946044921875	0.8547155530395962	0.012210391574530606	0.8090000152587891	0.9385999441146851	-0.001839551772390093	0.0066922037074888955	-0.04500001668930054	0.051399946212768555	-0.35272347641558877	0.026182795920539778	-0.5016000270843506	-0.17360001802444458	1	0	0
0	6.310440117972238	0.011638773728697758	6.197357177734375	6.4655303955078125	0.0003889923095703125	0.26732790644242094	-0.4831695556640625	1.4994049072265625	-0.0038024226597377234	0.00737232568614895	-0.0400543212890625	0.025726318359375	-0.050516909644717264	1.8216027011639262	-4.22515869140625	3.90625	34.96575666736421	0.030806625127846394	34.86468505859375	35.11004638671875	0.8501460104329246	0.004207726385414137	0.8329999446868896	0.8658000230789185	0.004186331956159501	0.003317349485920374	-0.00700002908706665	0.018599987030029297	-0.36468977156139554	0.007491915248171446	-0.3953999876976013	-0.3378000259399414	1	0	0
0	6.316024344308036	0.011799242294519268	6.0039520263671875	6.4418792724609375	0.0016800493512834822	0.27649264991569933	-0.5387420654296875	1.4993133544921875	-0.0037935878208705358	0.007617726208422881	-0.0452728271484375	0.0281524658203125	0.05432099841889881	3.4242698873517265	-9.99908447265625	9.93194580078125	34.96596095639183	0.03077506758262234	34.870849609375	35.088409423828125	0.8502079238778069	0.009757901139083676	0.7860000133514404	0.9287999868392944	0.0038298080904143198	0.004053125059151422	-0.020200014114379883	0.024199962615966797	-0.36415512354033336	0.02103030284251305	-0.5637999773025513	-0.24500000476837158	1	0	0
0	6.311795207432338	0.01653732260466684	6.198883056640625	6.4617156982421875	0.0004541952950613839	0.2826695208470771	-0.5168609619140625	1.4994049072265625	-0.0038400726318359377	0.008430057736480085	-0.0926055908203125	0.1002960205078125	-0.03615976969401042	4.896119141222089	-15.52581787109375	11.33880615234375	34.98014579700288	0.031001396914363735	34.8831787109375	35.103851318359375	0.8536124668007805	0.011236219300062609	0.7688000202178955	0.9318000078201294	0.009413952032725017	0.00831103960532244	-0.04739999771118164	0.03859996795654297	-0.3538555138735544	0.022168284246467856	-0.4733999967575073	-0.1783999800682068	1	0	0
0	6.31104858035133	0.011765770122889924	6.0443878173828125	6.4357757568359375	0.0017419651576450893	0.27409220053049116	-0.49928283691406244	1.4993133544921875	-0.0038468780517578126	0.00791938472545546	-0.0762176513671875	0.0671539306640625	0.019798424130394347	3.1011658823425727	-8.03070068359375	11.11602783203125	35.003042945498514	0.03117695366981533	34.900115966796875	35.128631591796875	0.8514020189841588	0.010503173293264658	0.7719999551773071	0.9033999443054199	0.010027132987976074	0.010054621921548601	-0.039200007915496826	0.032199978828430176	-0.3597039997464135	0.021983113408037172	-0.4277999997138977	-0.25459998846054077	1	0	0
0	6.301522990635463	0.012645603437240194	6.04400634765625	6.43463134765625	0.0006757921491350446	0.2764641498671787	-0.528076171875	1.4994964599609375	-0.0038302699497767857	0.007771461540671022	-0.0742950439453125	0.0709991455078125	0.1642581031436012	4.137409916452065	-15.43121337890625	12.95318603515625	35.01539040992373	0.03138021931722377	34.91400146484375	35.139434814453125	0.856369217974799	0.00833999384753873	0.812000036239624	0.920799970626831	0.004672931872663044	0.005936722187876405	-0.046999990940093994	0.034600019454956055	-0.34783233300277167	0.018395487726908293	-0.44359999895095825	-0.19620001316070557	1	0	0
0	6.311704962594169	0.019411957268626892	6.180572509765625	6.4411163330078125	0.0007928793770926339	0.28612934909491883	-0.6190338134765625	1.49945068359375	-0.0037367684500558035	0.015582967738894013	-0.2124481201171875	0.1782989501953125	0.23384639195033483	3.750473607148933	-15.594482421875	9.93194580078125	35.03559335327149	0.03164766493337629	34.91400146484375	35.175018310546875	0.857221143370583	0.01867669164545384	0.7394000291824341	0.9414000511169434	0.010712722937266031	0.019837577288289738	-0.08179998397827148	0.0793999433517456	-0.3412081141642162	0.0451669994583306	-0.4886000156402588	-0.19739997386932373	1	0	0
0	6.304379871913365	0.013628503159834604	6.18896484375	6.4266204833984375	0.0015849413190569196	0.2691969494756805	-0.4846343994140625	1.4993133544921875	-0.003797062465122768	0.010271352578710037	-0.0912322998046875	0.0788726806640625	-0.17555113292875743	4.542729678636006	-14.031982421875	11.20452880859375	35.02296799287342	0.03150616628454475	34.904754638671875	35.14715576171875	0.8646357050169082	0.01533225522708822	0.7890000343322754	0.9409999847412109	0.01524124695857366	0.008638283853118031	-0.03880000114440918	0.045799970626831055	-0.31800365685848964	0.041913717512913125	-0.42900002002716064	-0.14859998226165771	1	0	0
0	6.311490576607841	0.011837539761364526	5.9783935546875	6.4289093017578125	0.00017449515206473213	0.2659162443479858	-0.5087127685546875	1.4993133544921875	-0.00386517333984375	0.00865666352355153	-0.0825347900390625	0.0574493408203125	0.12534586588541666	2.8359293313969944	-6.72454833984375	9.75494384765625	35.049181585402714	0.03299242460410005	34.9371337890625	35.19512939453125	0.861313789736657	0.012385247464590767	0.8115999698638916	0.9278000593185425	0.015902180367992038	0.0074335662672797495	-0.0437999963760376	0.06860005855560303	-0.32970752377737134	0.02902277696844489	-0.4968000054359436	-0.24320000410079956	1	0	0
0	6.324439057849703	0.013610297735198052	6.128692626953125	6.4502716064453125	0.0011884351457868304	0.27394805293948543	-0.526153564453125	1.4994964599609375	-0.0038837890625	0.008188231192842177	-0.0524139404296875	0.0482940673828125	-0.009460013253348214	3.301292119855734	-7.0587158203125	9.00421142578125	35.06767981102353	0.0321006627622875	34.961822509765625	35.187408447265625	0.8527227139359429	0.010629025219741267	0.7510000467300415	0.9581999778747559	0.023234943219593594	0.009187033552505003	-0.023000001907348633	0.07659995555877686	-0.3531187328724634	0.02099215112630111	-0.6110000014305115	-0.11619997024536133	1	0	0
