# Supplementary material for: Learning From Others Without Sacrificing Privacy: Simulation Comparing Centralized and Federated Machine Learning on Mobile Health Data
Source: JMIR Mhealth Uhealth. 2021 Mar 30;9(3):e23728. doi: 10.2196/23728 (PMC8044739; doi:10.2196/23728)
Supplement: Multimedia Appendix 2 [file mhealth_v9i3e23728_app2.zip › subject_feats_chest30/S4_feats_4.csv]

	EDA_mean	EDA_std	EDA_min	EDA_max	ECG_mean	ECG_std	ECG_min	ECG_max	EMG_mean	EMG_std	EMG_min	EMG_max	Resp_mean	Resp_std	Resp_min	Resp_max	Temp_mean	Temp_std	Temp_min	Temp_max	ACC_x_mean	ACC_x_std	ACC_x_min	ACC_x_max	ACC_y_mean	ACC_y_std	ACC_y_min	ACC_y_max	ACC_z_mean	ACC_z_std	ACC_z_min	ACC_z_max	0	1	2
0	1.2719842638288226	0.018390064366992732	1.186370849609375	1.39312744140625	0.0007889665876116072	0.24132616130378307	-0.5023956298828125	1.4992218017578125	-0.0019175589425223215	0.015721680556462562	-0.101806640625	0.1324310302734375	0.3531292869931176	2.193008022172981	-4.53643798828125	5.767822265625	32.67522487095424	0.02018101153136281	32.4390869140625	32.922271728515625	0.693304448042597	0.016824088100856453	0.621999979019165	0.7546000480651855	-0.3358542284795216	0.04728008462526794	-0.48100000619888306	-0.11659997701644897	-0.5759331617071515	0.03291092806351693	-0.7073999643325806	-0.4958000183105469	0	1	0
0	1.2627843039376394	0.017088973964986	1.166534423828125	1.3919830322265625	0.001605769566127232	0.2414725049805948	-0.4704437255859375	1.4992218017578125	-0.001983400617327009	0.010390714518684138	-0.099884033203125	0.116729736328125	-0.0018555414109002976	1.894910129545006	-3.69415283203125	6.96563720703125	32.70736860148112	0.019185496822256645	32.443572998046875	33.03790283203125	0.7037623621622722	0.01583157687036226	0.6169999837875366	0.7738000154495239	-0.3788762382723036	0.021550192158623478	-0.4634000062942505	-0.26499998569488525	-0.5406625045793397	0.02132668290101255	-0.6413999795913696	-0.468999981880188	0	1	0
0	1.2626166389102027	0.01691699490374772	1.1699676513671875	1.3637542724609375	0.0011889277866908483	0.2269199971113215	-0.5112762451171875	1.4954681396484375	-0.0018947121756417412	0.00922698785042605	-0.0982818603515625	0.1597137451171875	0.08225693475632441	1.6311360906343262	-3.59039306640625	3.7750244140625	32.7352881179083	0.017180794109915375	32.491302490234375	33.08148193359375	0.6997052298046293	0.006558108824446904	0.6715999841690063	0.7258000373840332	-0.41238193365505765	0.021342958164831092	-0.45740002393722534	-0.3349999785423279	-0.5257795714650836	0.015264049864794682	-0.5794000029563904	-0.493399977684021	0	1	0
0	1.2604622432163783	0.017492394441334897	0.9761810302734375	1.3858795166015625	0.001636540004185268	0.2286851161366426	-0.4596405029296875	1.4979400634765625	-0.0019471282958984375	0.009099520702362819	-0.0630340576171875	0.04229736328125	-0.05258033389136905	1.3210470501513405	-2.69927978515625	2.91290283203125	32.740219107491626	0.01631516333800185	32.507720947265625	32.872772216796875	0.7082008590244112	0.008925947314085194	0.673799991607666	0.7669999599456787	-0.4160503997178305	0.012481268486877509	-0.4553999900817871	-0.35920000076293945	-0.5106038761905262	0.010657853839876637	-0.5410000085830688	-0.45899999141693115	0	1	0
0	1.2556517464773995	0.016877497479276735	0.9769439697265625	1.392364501953125	0.0016395176478794643	0.2286659754503605	-0.4669189453125	1.4973907470703125	-0.0019347686767578125	0.009251411967278519	-0.0603790283203125	0.034881591796875	0.12154417492094494	1.2082383395277143	-2.459716796875	3.59344482421875	32.72680581374396	0.016874677367042904	32.59735107421875	32.86224365234375	0.7126617437317257	0.005169084680918527	0.6909999847412109	0.7316000461578369	-0.41415136221193133	0.006518603928943628	-0.45420002937316895	-0.3830000162124634	-0.505190790772438	0.007417088017664466	-0.5318000316619873	-0.46820002794265747	0	1	0
0	1.2522135235014415	0.017114589102759134	0.951385498046875	1.3820648193359375	0.0015319431849888394	0.2260710770394248	-0.4729156494140625	1.4966583251953125	-0.0020450548444475446	0.008925165613820858	-0.056488037109375	0.0313568115234375	0.07463451567150298	0.9093617809833131	-2.29644775390625	2.00347900390625	32.73989355032785	0.017342452581186166	32.645172119140625	32.99285888671875	0.7088652778296244	0.005407448696725279	0.6878000497817993	0.7294000387191772	-0.4117164384609177	0.004486039525797856	-0.42900002002716064	-0.390999972820282	-0.5129859904732023	0.007099624119102346	-0.5432000160217285	-0.48919999599456787	0	1	0
0	1.2516613188244048	0.017091938129886994	1.1661529541015625	1.3782501220703125	0.0007037854875837054	0.22378381334300865	-0.49406433105468744	1.4879608154296875	-0.001982517787388393	0.009250317875996228	-0.0513153076171875	0.045318603515625	0.09543994721912202	1.5870767596815332	-4.4036865234375	4.8095703125	32.728513853527254	0.019749719909104155	32.525665283203125	33.04840087890625	0.7107450964621135	0.005223896887270625	0.6818000078201294	0.729200005531311	-0.41526212412686575	0.009561789132899406	-0.44940000772476196	-0.36979997158050537	-0.5076448668411799	0.008544449718029902	-0.5455999970436096	-0.47860002517700195	0	1	0
0	1.2523581913539341	0.01708771246470153	1.1783599853515625	1.38702392578125	0.0012987779889787946	0.2227182638096309	-0.4503021240234375	1.4795379638671875	-0.002011075701032366	0.009233795079124309	-0.0548858642578125	0.034332275390625	-0.017848932175409227	1.1337464297197308	-2.69622802734375	2.91595458984375	32.74159392293294	0.018388258255260168	32.61376953125	33.066436767578125	0.7158253985302789	0.00452971779197779	0.6990000009536743	0.7389999628067017	-0.41970168613252185	0.006777297118328793	-0.44700002670288086	-0.3938000202178955	-0.4962334666961715	0.005689350257961759	-0.5210000276565552	-0.4678000211715698	0	1	0
0	1.255954851422991	0.01726777138929864	0.9975433349609375	1.384735107421875	0.0019427076067243304	0.22979274502036326	-0.4467315673828125	1.4907073974609375	-0.0019429866245814732	0.008936533431874383	-0.0534210205078125	0.0342864990234375	0.09648800804501488	1.3063530415210276	-3.668212890625	3.37066650390625	32.75153026907785	0.016817662423873794	32.522674560546875	32.899749755859375	0.7189252261831647	0.004386999303857223	0.6909999847412109	0.7361999750137329	-0.419318038440886	0.005926330575844597	-0.4527999758720398	-0.4010000228881836	-0.4916266473361424	0.005857245222275744	-0.5146000385284424	-0.444599986076355	0	1	0
0	1.2579319363548642	0.017147009551333203	1.02691650390625	1.3813018798828125	0.0007342616489955357	0.22403862281310416	-0.454010009765625	1.4974822998046875	-0.0020659310477120535	0.009092580352745093	-0.0531463623046875	0.0372161865234375	0.11682564871651786	1.649703414701777	-4.82330322265625	4.89959716796875	32.76822823515393	0.018542277131240736	32.479400634765625	33.066436767578125	0.7158047321183341	0.0073771269244053295	0.6721999645233154	0.7383999824523926	-0.42383498102142697	0.00900972085374639	-0.46859997510910034	-0.38580000400543213	-0.49346784727346327	0.007070963819833362	-0.5285999774932861	-0.4628000259399414	0	1	0
0	1.2602794283912295	0.017394970891164617	0.9929656982421875	1.4026641845703125	0.0014438302176339286	0.2233855220368883	-0.4317169189453125	1.48516845703125	-0.002003653390066964	0.008949678197905923	-0.0524139404296875	0.033416748046875	-0.007949465797061012	0.9043975386199546	-1.96685791015625	1.89208984375	32.78247398158482	0.018006388996949858	32.558502197265625	32.932769775390625	0.7145138379051572	0.004907390523951959	0.6970000267028809	0.7402000427246094	-0.4233705903802599	0.005113343007544579	-0.4458000063896179	-0.4016000032424927	-0.4959796665963672	0.0062346789211110845	-0.5189999938011169	-0.4684000015258789	0	1	0
0	1.2579481942313058	0.017067065518503715	1.0387420654296875	1.378631591796875	0.0012632380894252232	0.22337184167552943	-0.447784423828125	1.4827423095703125	-0.0019663478306361608	0.009027324732619548	-0.05072021484375	0.0384063720703125	0.0665071033296131	1.0974031445442114	-3.5369873046875	2.97698974609375	32.813451625279015	0.01966117315658718	32.5689697265625	33.156646728515625	0.70810876366638	0.006061799484753	0.6746000051498413	0.7475999593734741	-0.4304126865125838	0.005513472447854583	-0.4509999752044678	-0.39499998092651367	-0.5014616292629923	0.007182912237046858	-0.5282000303268433	-0.4570000171661377	0	1	0
0	1.2578031267438616	0.016988163470444	1.0601043701171875	1.404571533203125	0.0014063829694475447	0.23335479551191599	-0.4571685791015625	1.4897003173828125	-0.0019929373604910716	0.011041315066418724	-0.07159423828125	0.0653228759765625	-0.02010156540643601	2.257567939635444	-7.3333740234375	6.55670166015625	32.82256027802967	0.026986139820042006	32.65863037109375	33.1807861328125	0.7157436969053178	0.017456005429127803	0.6685999631881714	0.7798000574111938	-0.45597618120624905	0.036151436429571526	-0.5961999893188477	-0.39499998092651367	-0.46149737163668586	0.06554294135701928	-0.5332000255584717	-0.20200002193450928	0	1	0
0	1.2549683707101005	0.017268883872921276	1.010894775390625	1.3813018798828125	0.0018849029541015624	0.2377625392840505	-0.5021209716796875	1.4991302490234375	-0.0019973035539899552	0.009844809333527509	-0.0735626220703125	0.0417022705078125	0.20133318219866073	1.790750578583695	-4.04205322265625	5.108642578125	32.76308334786551	0.01672379949151099	32.549560546875	33.102508544921875	0.7243881319874809	0.005811959804631588	0.6957999467849731	0.7483999729156494	-0.45367033364943093	0.01092443299152349	-0.49299997091293335	-0.39899998903274536	-0.45438132382006874	0.008107711894288858	-0.4909999966621399	-0.4182000160217285	0	1	0
0	1.2554423195975168	0.017066642510462828	0.9555816650390625	1.39312744140625	0.0007802538190569197	0.22642869851075534	-0.4411468505859375	1.4992218017578125	-0.0020596073695591517	0.010575132728012858	-0.0476531982421875	0.0482940673828125	-0.023769414992559523	1.6940061212279218	-4.26177978515625	5.38482666015625	32.73607502819243	0.04534858693240865	32.522674560546875	33.131103515625	0.7236203420956929	0.007915651659933553	0.6785999536514282	0.7605999708175659	-0.4814926284807069	0.032649114448526674	-0.607200026512146	-0.41339999437332153	-0.4273377048429989	0.03034715268310713	-0.4973999857902527	-0.321399986743927	0	1	0
0	1.258330772036598	0.017034175295369755	1.1714935302734375	1.390838623046875	0.0015487867082868304	0.218951999785923	-0.4412384033203125	1.4761505126953125	-0.0019083469935825893	0.009079910923019047	-0.0574493408203125	0.0603790283203125	0.10726747058686756	1.3404211060527722	-4.64935302734375	2.911376953125	32.719456827799476	0.02005329123657696	32.44061279296875	33.025848388671875	0.7266110565946216	0.005872262013989542	0.7075999975204468	0.7690000534057617	-0.47285600942940936	0.008353204900337679	-0.49459999799728394	-0.40700000524520874	-0.4323993724329131	0.007791163523241986	-0.47759997844696045	-0.3877999782562256	0	1	0
0	1.2603902180989583	0.016899655214596323	0.930023193359375	1.3885498046875	0.0012666822160993304	0.22034785183927819	-0.439727783203125	1.4800872802734375	-0.0018764386858258928	0.009063205415118463	-0.0501251220703125	0.0384979248046875	0.05529509044828869	1.2492968922445613	-2.79998779296875	3.14483642578125	32.7494412042527	0.017978101663803037	32.622772216796875	33.06494140625	0.724691998828025	0.004485255488105489	0.7065999507904053	0.7444000244140625	-0.47333372386012756	0.006923205907159628	-0.5041999816894531	-0.42799997329711914	-0.4361832292278608	0.005611499887718791	-0.4625999927520752	-0.4129999876022339	0	1	0
0	1.2638536907377698	0.017257533390512503	1.18255615234375	1.4110565185546875	0.0008977508544921875	0.2270412738563368	-0.4661407470703125	1.4991302490234375	-0.0020161939348493302	0.009267052956581577	-0.0622100830078125	0.0328216552734375	-0.003347632998511905	1.5246090782135975	-4.16412353515625	4.49676513671875	32.76702772158668	0.017222283183897874	32.509246826171875	33.09051513671875	0.7249714465822492	0.006528238623952471	0.6746000051498413	0.7937999963760376	-0.4650123714378902	0.008989836200787332	-0.5180000066757202	-0.42580002546310425	-0.44348248552140734	0.008201885428576925	-0.49779999256134033	-0.40219998359680176	0	1	0
0	1.2688286554245722	0.0171666540827588	1.0669708251953125	1.4194488525390625	0.002068660191127232	0.22222553736560743	-0.42535400390625	1.4912567138671875	-0.0019937002999441964	0.009162766604925581	-0.0642242431640625	0.0344696044921875	0.08550567626953125	1.0778072299036137	-2.22930908203125	2.7191162109375	32.77957095191592	0.016739670193526884	32.577911376953125	33.0889892578125	0.7271032564526513	0.0045345657746028245	0.6973999738693237	0.7480000257492065	-0.46560478081873485	0.006404737446377869	-0.5085999965667725	-0.4391999840736389	-0.4390338195051466	0.006645952315342585	-0.46700000762939453	-0.4147999882698059	0	1	0
0	1.2740199679420108	0.017393037974518327	0.9983062744140625	1.40228271484375	0.0005687234061104911	0.24039146710365428	-0.56524658203125	1.4992218017578125	-0.002005678449358259	0.011043549521663623	-0.0579986572265625	0.0590057373046875	0.03640165783110119	2.4978665004099465	-8.37554931640625	5.86395263671875	32.75631381370908	0.03361642088436433	32.66015625	32.92974853515625	0.742442104998089	0.019555811822826275	0.6742000579833984	0.8361999988555908	-0.46568212399880093	0.0464765695514798	-0.6222000122070312	-0.3166000247001648	-0.39390765714929216	0.09508312128137984	-0.5543999671936035	-0.10740000009536743	0	1	0
0	1.2791859399704706	0.01705522937015759	1.206207275390625	1.4263153076171875	0.0017496577671595982	0.22844460107172554	-0.4332733154296875	1.4989471435546875	-0.0019538399832589285	0.008988614726895966	-0.0569000244140625	0.0386810302734375	0.16239362444196428	1.6299657089683086	-3.460693359375	3.25775146484375	32.81888904825846	0.017608870946654184	32.561492919921875	33.1220703125	0.7170980849038987	0.007247072296656253	0.6734000444412231	0.7561999559402466	-0.46543869540521077	0.01049458066340545	-0.4983999729156494	-0.4129999876022339	-0.4578616951590493	0.009553982825899985	-0.503600001335144	-0.3970000147819519	0	1	0
0	1.2820123400006975	0.017031560107653547	1.0631561279296875	1.415252685546875	0.0021699349539620535	0.21859488125779578	-0.4431610107421875	1.48553466796875	-0.0020633501325334823	0.008541061131881947	-0.06463623046875	0.0341033935546875	-0.0049061366489955354	1.2341035472568431	-2.593994140625	3.18450927734375	32.832428628104076	0.017002474546979094	32.739410400390625	33.0889892578125	0.7155818935973304	0.004510542555295968	0.6878000497817993	0.7361999750137329	-0.47213260947238833	0.005873310035104401	-0.4968000054359436	-0.44179999828338623	-0.45423725777580626	0.006956590413566935	-0.49140000343322754	-0.42900002002716064	0	1	0
0	1.2844467163085938	0.016905750395315198	1.206207275390625	1.41754150390625	0.00035409981863839283	0.21822402165895083	-0.42205810546875	1.4806365966796875	-0.0020705457414899554	0.008637174615590291	-0.0489349365234375	0.0285186767578125	0.06025753929501488	1.2319291605440983	-2.70538330078125	3.15704345703125	32.84863439941406	0.017909323719098542	32.669097900390625	33.11907958984375	0.7149390574353082	0.004021651133774299	0.6986000537872314	0.7400000095367432	-0.47094033302011945	0.005807723368441591	-0.49299997091293335	-0.4513999819755554	-0.45667493378548396	0.007984070650016856	-0.482200026512146	-0.4246000051498413	0	1	0
0	1.2865551539829798	0.016950197428252548	1.1409759521484375	1.433563232421875	0.0021706695556640626	0.22617114982742403	-0.4244842529296875	1.4994964599609375	-0.0020505589076450894	0.009373794081651654	-0.06536865234375	0.05548095703125	0.05140228271484375	1.5019563196803605	-3.70330810546875	4.9835205078125	32.83966013445173	0.01820522618393953	32.622772216796875	32.985321044921875	0.7169094075588953	0.004903356642591143	0.6926000118255615	0.7460000514984131	-0.4699341716510909	0.006692346026617909	-0.5038000345230103	-0.4426000118255615	-0.45392180017630257	0.007265431300588691	-0.48259997367858887	-0.42559999227523804	0	1	0
0	1.2853538149879091	0.017178283461135792	0.9120941162109375	1.4148712158203125	0.0006522194998604911	0.21902949824866386	-0.4302978515625	1.4897003173828125	-0.0020385306222098216	0.008784770803205598	-0.06166076660156251	0.0397796630859375	0.03496624174572173	1.2896906959559262	-3.02581787109375	2.89154052734375	32.845033641996835	0.0180636104476095	32.655670166015625	33.022857666015625	0.7189795119932719	0.004930284639944297	0.6909999847412109	0.7525999546051025	-0.46699060982465745	0.007181096604993751	-0.5016000270843506	-0.43800002336502075	-0.4531431810259819	0.008001708395121225	-0.48500001430511475	-0.4204000234603882	0	1	0
0	1.287508101690383	0.01682645637089686	1.024627685546875	1.4087677001953125	0.0010893467494419644	0.22664437127819106	-0.4236602783203125	1.4909820556640625	-0.0020908704485212053	0.008754966194187233	-0.0516815185546875	0.03057861328125	0.01970338367280506	1.3081271204204017	-3.49884033203125	3.51409912109375	32.85889955211821	0.016912092551414386	32.651153564453125	33.132598876953125	0.7148309709231059	0.0070404102543749104	0.6798000335693359	0.7453999519348145	-0.46706821924731845	0.007936933369759022	-0.493399977684021	-0.42580002546310425	-0.4607116950267837	0.011189804542771936	-0.5189999938011169	-0.4197999835014343	0	1	0
0	1.2872154235839843	0.01707079260100228	1.1859893798828125	1.4293670654296875	0.0015477469308035714	0.21689601436726688	-0.423431396484375	1.4813690185546875	-0.0020553828648158484	0.008858737313102109	-0.06198120117187501	0.0375823974609375	0.13482171921502975	1.0559006755097438	-2.2705078125	2.67181396484375	32.867398316882905	0.01706479809957415	32.679595947265625	33.01385498046875	0.7171552937030792	0.005167356238149303	0.6986000537872314	0.7394000291824341	-0.46309877121164683	0.0072318949286374464	-0.4887999892234802	-0.4283999800682068	-0.46005190464996154	0.008885701626708103	-0.4854000210762024	-0.4082000255584717	0	1	0
0	1.289657719930013	0.016649264993408925	1.1241912841796875	1.4156341552734375	0.0016263623918805804	0.2235124459496809	-0.4180755615234375	1.4917144775390625	-0.002056882585797991	0.008835594509364796	-0.048065185546875	0.043304443359375	0.05130411783854167	1.0724697400608116	-2.30712890625	2.34832763671875	32.85183919416155	0.017821459615157062	32.65264892578125	33.05743408203125	0.7194142648435774	0.005708161722744937	0.694599986076355	0.7597999572753906	-0.4644956473623003	0.00789299023628877	-0.5061999559402466	-0.423799991607666	-0.45478175222589856	0.008094975593727294	-0.5063999891281128	-0.42000001668930054	0	1	0
0	1.291178476242792	0.016934127346603708	1.2042999267578125	1.409149169921875	0.0010888170514787947	0.21511446917066357	-0.4119415283203125	1.474456787109375	-0.002069183349609375	0.008404546934850559	-0.048248291015625	0.0349273681640625	0.04638817196800595	0.8865870039187389	-1.75933837890625	1.910400390625	32.872896449497766	0.01740441284562761	32.752899169921875	33.2349853515625	0.7198608916714078	0.003167585424079806	0.7053999900817871	0.7342000007629395	-0.46135533241998583	0.003931003566753674	-0.4789999723434448	-0.44279998540878296	-0.4571395897439548	0.004223078947264661	-0.4765999913215637	-0.43860000371932983	0	1	0
0	1.2928045182001022	0.016821899058416162	1.056671142578125	1.4102935791015625	0.0012688140869140626	0.22293097666513542	-0.4152374267578125	1.4907073974609375	-0.002025392804827009	0.008374802247865631	-0.04925537109375	0.0292510986328125	0.10479343959263393	1.049035030506685	-1.89971923828125	2.154541015625	32.87660710797991	0.017224947635197663	32.693023681640625	33.01385498046875	0.7202596638940629	0.004138579296963522	0.693600058555603	0.7400000095367432	-0.46216802788348427	0.006430739874008715	-0.5127999782562256	-0.4283999800682068	-0.4557799903154373	0.005490103686245742	-0.48760002851486206	-0.4205999970436096	0	1	0
0	1.2968763078962053	0.016964425329935445	1.132965087890625	1.45416259765625	0.0009945482526506697	0.23995850747868588	-0.47149658203125	1.4992218017578125	-0.002059502737862723	0.011613826668144804	-0.0689849853515625	0.0647735595703125	-0.04812077113560268	1.6238664845602346	-4.13665771484375	3.78265380859375	32.82978477841332	0.034018001353073216	32.7259521484375	33.0213623046875	0.7222892266909281	0.007313215034795967	0.6806000471115112	0.7502000331878662	-0.4771178858166649	0.023468095535212397	-0.5717999935150146	-0.43059998750686646	-0.4366109048099745	0.0216520048405931	-0.48559999465942383	-0.3317999839782715	0	1	0
0	1.3096244267054966	0.018477239540774237	1.1020660400390625	1.42822265625	0.001556581769670759	0.23943001207669357	-0.4972686767578125	1.4992218017578125	-0.0018866969517299108	0.014842948640547776	-0.0773162841796875	0.1051483154296875	0.09836215064639137	4.000872266615124	-11.43341064453125	14.91546630859375	32.863850583031066	0.026865756573237205	32.742431640625	33.0980224609375	0.8541344473702567	0.08085406473392685	0.7130000591278076	0.9880000352859497	-0.2210487524412927	0.16056815834916943	-0.48580002784729004	-0.042999982833862305	-0.223081428536347	0.14281745838241205	-0.498199999332428	-0.00700002908706665	0	1	0
0	1.3311034066336496	0.01747001988027543	1.24664306640625	1.4698028564453125	0.0019057704380580358	0.23247031065172635	-0.4712677001953125	1.4992218017578125	-0.002100705827985491	0.01040858875197914	-0.0681610107421875	0.089630126953125	0.07193748837425595	2.1021304146527737	-5.85784912109375	7.23724365234375	32.91506246948242	0.019020708509938537	32.78582763671875	33.061920166015625	0.7230628762812842	0.0695075298423471	0.617400050163269	0.9855999946594238	-0.3656542481325922	0.08845857772891395	-0.46700000762939453	-0.07260000705718994	-0.4935625902272406	0.12779682540568216	-0.6471999883651733	-0.10420000553131104	0	1	0
0	1.3276185353597005	0.016629986263664926	1.08795166015625	1.4293670654296875	0.0009466051374162946	0.22336497997415122	-0.4049835205078125	1.4944610595703125	-0.0020815320696149554	0.008244104106370347	-0.0482025146484375	0.03021240234375	0.04783688499813988	1.1601764819306029	-2.22015380859375	2.62908935546875	32.929232751755485	0.017564190864481376	32.67657470703125	33.0784912109375	0.6923438285362152	0.0036561346538886807	0.6773999929428101	0.7122000455856323	-0.41342357216278713	0.00547449437833929	-0.43699997663497925	-0.3830000162124634	-0.539010256040664	0.005391353575481372	-0.5698000192642212	-0.5174000263214111	0	1	0
0	1.3207410176595051	0.016576598303012474	1.058197021484375	1.45416259765625	0.0013872549874441964	0.22572562428940482	-0.4069061279296875	1.4965667724609375	-0.0020165209089006695	0.008220040164084405	-0.0516357421875	0.0256805419921875	0.09476209368024553	1.1325105583668875	-2.7740478515625	2.39410400390625	32.94319810267857	0.018169029225543212	32.8907470703125	33.209381103515625	0.6913511812970752	0.004052645228537872	0.6770000457763672	0.7081999778747559	-0.41173835279544196	0.004039170497619992	-0.42739999294281006	-0.3960000276565552	-0.5417851993186134	0.005488223920249325	-0.5613999962806702	-0.5210000276565552	0	1	0
0	1.3176227206275577	0.016921737795120358	1.152801513671875	1.453399658203125	0.001708103724888393	0.21960215211836978	-0.399810791015625	1.48919677734375	-0.002068967546735491	0.008277423429818995	-0.0510406494140625	0.03204345703125	0.031825692313058034	1.031211158719166	-2.08587646484375	2.09808349609375	32.95996123976934	0.018002434920398436	32.79486083984375	33.173248291015625	0.6910887996015095	0.0035880379742025434	0.6748000383377075	0.7106000185012817	-0.41265986760457357	0.004046612420977487	-0.4391999840736389	-0.392799973487854	-0.5416657510059221	0.004662515053772117	-0.5618000030517578	-0.5218000411987305	0	1	0
0	1.314336903889974	0.016943189632739632	1.233673095703125	1.456451416015625	0.0006544647216796875	0.22296060147959307	-0.4047088623046875	1.4956512451171875	-0.002151600428989955	0.008326485570679939	-0.0527801513671875	0.028289794921875	0.034379650297619045	1.1693342684028851	-2.73284912109375	2.75726318359375	32.96894221278599	0.017446161336489144	32.764892578125	33.256103515625	0.688061123637926	0.004814083033191295	0.6584000587463379	0.7101999521255493	-0.41218577190240224	0.004860741031003846	-0.4358000159263611	-0.3853999972343445	-0.5463830658566384	0.005923412279121951	-0.5737999677658081	-0.5271999835968018	0	1	0
0	1.3111426398867652	0.01670803531213173	1.22528076171875	1.50299072265625	0.0008827710832868303	0.22249396294323845	-0.4103851318359375	1.4888763427734375	-0.002097658429827009	0.008013755263325439	-0.055755615234375	0.02764892578125	0.07641565232049852	1.085770960806206	-2.05230712890625	2.31475830078125	32.960063015892395	0.01826576320823646	32.745391845703125	33.233489990234375	0.6874964559759412	0.0035401944356043113	0.6723999977111816	0.7006000280380249	-0.41400994380598977	0.004466421261020498	-0.43220001459121704	-0.3903999924659729	-0.5460143516461055	0.004408768884872656	-0.5676000118255615	-0.5238000154495239	0	1	0
0	2.515320278349377	0.2098367760853569	2.1389007568359375	3.1162261962890625	0.0004040592738560268	0.2611051239069559	-0.6520843505859375	1.4994964599609375	-0.002284367152622768	0.017530482286931014	-0.08917236328125	0.1204376220703125	-0.012506902785528275	1.5746522615083534	-3.67279052734375	5.50384521484375	33.17043038359142	0.026226421033946484	33.05743408203125	33.337493896484375	0.9050352954013007	0.01850552712337649	0.7391999959945679	1.0594000816345215	-0.09843419996613548	0.023762938034446204	-0.19220000505447388	0.059999942779541016	-0.15832752411422277	0.023691791360242312	-0.2728000283241272	-0.04220002889633179	0	0	1
0	3.020895694551014	0.1394142688159766	2.8095245361328125	3.5938262939453125	0.0012034759521484374	0.2582822912987794	-0.6395416259765625	1.4994964599609375	-0.0022248055594308036	0.01688739754506549	-0.0820770263671875	0.1120147705078125	0.17423611595517113	1.5721574492551338	-3.47747802734375	4.52423095703125	33.27019428652809	0.04578985567380631	33.132598876953125	33.5716552734375	0.904386095171883	0.012562511776698993	0.8236000537872314	0.9700000286102295	-0.08639392407167526	0.02224280104185213	-0.19120001792907715	0.012199997901916504	-0.16403952395348323	0.023296451259106697	-0.2821999788284302	-0.06639999151229858	0	0	1
0	3.1994313376290457	0.12893969553531032	2.9361724853515625	3.5369873046875	0.001004852294921875	0.24710070971075007	-0.8724517822265625	1.4993133544921875	-0.0023434622628348213	0.0178207958682086	-0.0759429931640625	0.1270294189453125	-0.0011643182663690476	1.3461781163705366	-3.62701416015625	3.93829345703125	33.39940156337193	0.036427010699822716	33.271148681640625	33.609527587890625	0.9059414379483177	0.013082418502817843	0.7946000099182129	1.0088000297546387	-0.08427912404991332	0.016379489365419247	-0.1406000256538391	-0.022599995136260986	-0.1541252003141812	0.019263004846246785	-0.23280000686645508	-0.05080002546310425	0	0	1
0	3.4368868146623885	0.15013972561554614	3.2039642333984375	3.8257598876953125	0.001458467755998884	0.24472630463884898	-0.6183929443359375	1.49945068359375	-0.0022475411551339287	0.015898693210672145	-0.07342529296875	0.1043243408203125	0.08713320777529762	1.3493550703446264	-3.582763671875	3.5980224609375	33.50427567254929	0.04216647561390865	33.280181884765625	33.67010498046875	0.9074133431400572	0.008507305578582812	0.8622000217437744	0.9437999725341797	-0.08478269553468341	0.01542413293980086	-0.17500001192092896	-0.010800004005432129	-0.14307829562255314	0.020407294785716457	-0.24459999799728394	-0.08920001983642578	0	0	1
0	3.5157538277762277	0.1482515792155155	3.237152099609375	3.9089202880859375	0.0006724940708705357	0.24187738921848811	-0.5482635498046875	1.4993133544921875	-0.0024539119175502233	0.016029731083811893	-0.0788726806640625	0.1261138916015625	0.03462974911644345	1.2467891914467306	-4.64019775390625	3.69415283203125	33.61330246698289	0.03516950917203319	33.39483642578125	33.779266357421875	0.9027135432674771	0.010609241367441359	0.8583999872207642	0.9670000076293945	-0.08760889537845339	0.0210963755560926	-0.19279998540878296	0.10959994792938232	-0.17257573358785538	0.028261314292974123	-0.2781999707221985	-0.07940000295639038	0	0	1
0	3.4558680943080358	0.10697506149879295	3.249359130859375	3.8410186767578125	0.0018501804896763393	0.2515747799036648	-0.5761871337890625	1.4993133544921875	-0.0023820364815848216	0.020476723978412926	-0.097412109375	0.1333465576171875	0.05145932152157738	1.7218434396003945	-3.76739501953125	4.60052490234375	33.647743701753164	0.021501347064183707	33.465850830078125	33.82781982421875	0.9064073715720858	0.0142040619994653	0.8458000421524048	0.9752000570297241	-0.0888495523957979	0.020923172734060982	-0.15539997816085815	-0.009400010108947754	-0.14996029562041874	0.02158614079468016	-0.29839998483657837	-0.07419997453689575	0	0	1
0	3.5997570401146297	0.09822761162887876	3.167724609375	3.9470672607421875	0.000562103271484375	0.2530740650951716	-0.5534820556640625	1.4992218017578125	-0.002453739711216518	0.018240931616550753	-0.1014862060546875	0.1208038330078125	-0.08480718703497024	1.5274473234977308	-5.316162109375	4.56085205078125	33.62452867344447	0.021250476148069603	33.529327392578125	33.777740478515625	0.9079438285032908	0.017329077821823566	0.7937999963760376	1.0662000179290771	-0.09189219051315671	0.018645432220711782	-0.19440001249313354	0.003000020980834961	-0.13825849543582824	0.024439809739309298	-0.24080002307891846	-0.06419998407363892	0	0	1
0	3.793595704578218	0.10328236570220538	3.6220550537109375	4.2331695556640625	0.001475588117327009	0.24958175002693503	-0.5284881591796875	1.499267578125	-0.0026171962193080357	0.015019521320212507	-0.0811614990234375	0.0920562744140625	0.17938951764787947	1.3355428606082886	-3.59344482421875	2.90069580078125	33.62586999221075	0.022496007416028807	33.485443115234375	33.765594482421875	0.9048312857264564	0.014187356986490283	0.843000054359436	0.9861999750137329	-0.10146878110794794	0.014986996109611161	-0.16659998893737793	-0.040400028228759766	-0.15801903832810266	0.02840903760875978	-0.2842000126838684	-0.07059997320175171	0	0	1
0	3.947384516398112	0.10186902667968271	3.7353515625	4.28619384765625	0.0006289934430803571	0.24398241528601405	-0.5544891357421875	1.4994964599609375	-0.0025941881452287946	0.01629185186582013	-0.0683441162109375	0.11737060546875	0.1245757330031622	1.400343956253295	-4.82025146484375	3.60107421875	33.6464882652646	0.02162079953878056	33.51116943359375	33.811126708984375	0.9060729237454278	0.014159568529660797	0.8445999622344971	1.0055999755859375	-0.09533570497944241	0.01899849075560674	-0.1647999882698059	-0.013000011444091797	-0.14911954309259143	0.03165472222296368	-0.24620002508163452	-0.05820000171661377	0	0	1
0	4.092884699503581	0.18387256039772176	3.8097381591796875	4.6871185302734375	0.0011168321881975447	0.23454841937073226	-0.51690673828125	1.4992218017578125	-0.0025786002022879463	0.011240367962368492	-0.0609283447265625	0.0692596435546875	0.04386872791108631	1.8139249982548014	-4.66461181640625	4.388427734375	33.65027528744652	0.022611815773744	33.508148193359375	33.78076171875	0.8979912855171022	0.008352257504628181	0.8466000556945801	0.9290000200271606	-0.09635556183826356	0.011631539339847936	-0.15359997749328613	-0.05540001392364502	-0.19877015258584704	0.029289673178383806	-0.3126000165939331	-0.13520002365112305	0	0	1
0	4.491724504743304	0.15489105331893624	4.2041778564453125	5.0403594970703125	0.0013230721609933035	0.24706495414349927	-0.531280517578125	1.4992218017578125	-0.002763427734375	0.009575590751409796	-0.0541534423828125	0.0511322021484375	-0.02425420851934524	1.1302226325987896	-2.75726318359375	3.19671630859375	33.61178913370768	0.02219740157003386	33.462799072265625	33.78076171875	0.8920548210995538	0.012927153081766021	0.8078000545501709	0.9894000291824341	-0.1011059240613665	0.022989023375537477	-0.18480002880096436	0.04359996318817139	-0.2264386762522516	0.025878607845792104	-0.35019999742507935	-0.11059999465942383	0	0	1
0	4.557613300141834	0.09426824559201766	4.327392578125	4.88433837890625	0.00131439208984375	0.2754094332505765	-0.5681304931640625	1.4992218017578125	-0.0027202889578683037	0.012826366327399197	-0.0598297119140625	0.0779571533203125	-0.020221746535528273	2.639066793194815	-6.51092529296875	7.88116455078125	33.6077222042992	0.021141692070699845	33.452239990234375	33.802001953125	0.9046818283455712	0.012889337508130306	0.8237999677658081	0.9905999898910522	-0.09074960952145712	0.031161130874148135	-0.21820002794265747	0.08239996433258057	-0.15673964789084024	0.03448976929522496	-0.26099997758865356	-0.04500001668930054	0	0	1
0	4.558141472226097	0.11801361125105497	4.3659210205078125	4.90875244140625	0.001979073660714286	0.26630890532929025	-0.5868988037109375	1.49945068359375	-0.002612945556640625	0.013313378593746606	-0.070404052734375	0.0602874755859375	0.21414053780691963	2.176808272546639	-5.88531494140625	8.72039794921875	33.6368268665132	0.025140789905339127	33.49603271484375	33.777740478515625	0.9048088286774499	0.015286992242297922	0.7949999570846558	1.0388000011444092	-0.07145381925787245	0.019327107070477433	-0.17059999704360962	0.012199997901916504	-0.15934880013409114	0.030434698865591726	-0.25700002908706665	-0.05900001525878906	0	0	1
0	4.623687399001349	0.09710690791662824	4.4292449951171875	4.877471923828125	0.00048348127092633927	0.2595576630193434	-0.58062744140625	1.4992218017578125	-0.0026682521275111608	0.013037913313705863	-0.0593719482421875	0.0742034912109375	0.11137157621837798	2.631445283355358	-5.377197265625	8.85162353515625	33.67732912336077	0.022907846363036794	33.5126953125	33.884033203125	0.9031559619733266	0.01176862975531521	0.8503999710083008	0.9417999982833862	-0.07355140001433236	0.021330111652841724	-0.21460002660751343	-0.0073999762535095215	-0.1692148003918784	0.03692832044112093	-0.2889999747276306	-0.07660001516342163	0	0	1
0	4.707709412347703	0.0363532499383736	4.578399658203125	4.856109619140625	0.0009983128138950892	0.2776202101960157	-0.6164703369140625	1.4994049072265625	-0.0026739567347935267	0.01310740109184702	-0.0579986572265625	0.06243896484374999	-0.008816092354910715	2.8428879721857494	-5.487060546875	7.50885009765625	33.70039261154901	0.022882508417211633	33.541412353515625	33.83392333984375	0.8989750670648756	0.015745799926951767	0.8012000322341919	0.9866000413894653	-0.10141779999505905	0.026782334568558074	-0.2401999831199646	0.05180001258850098	-0.18947628569602967	0.03867348283240995	-0.3126000165939331	-0.04180002212524414	0	0	1
0	4.7454223087855745	0.0326261599032134	4.6207427978515625	4.9167633056640625	0.0017856292724609374	0.2711101499890074	-0.5943603515625	1.4993133544921875	-0.0026898040771484374	0.013056130348973344	-0.0610198974609375	0.08770751953125	-0.1652131580171131	3.445120720626289	-7.39898681640625	11.13433837890625	33.69568619065058	0.02227656642306834	33.570159912109375	33.8323974609375	0.9014682860885348	0.012734845331562385	0.8525999784469604	0.9537999629974365	-0.10141288577374957	0.022105881660949622	-0.156000018119812	-0.02219998836517334	-0.17276797158661342	0.04697223635776908	-0.2975999712944031	-0.01380002498626709	0	0	1
0	4.708856328328451	0.12310775821956287	4.4963836669921875	5.1456451416015625	0.0008907427106584822	0.27867218470327687	-0.62603759765625	1.4999542236328125	-0.0026788787841796873	0.01485605630329526	-0.1041412353515625	0.1296844482421875	0.2751309349423363	3.72185846759944	-5.987548828125	10.27374267578125	33.69951994832357	0.021790907483165183	33.529327392578125	33.8323974609375	0.9023774762267158	0.014391922162496865	0.8226000070571899	1.0174000263214111	-0.10484448575405847	0.01921821851978431	-0.23180001974105835	0.03299999237060547	-0.17222334317650115	0.03023247979675144	-0.2717999815940857	0.01639997959136963	0	0	1
0	4.652806618100121	0.09823251523298414	4.4673919677734375	5.020904541015625	0.001624605451311384	0.2677722789818046	-0.5850677490234375	1.4993133544921875	-0.0026110425676618304	0.013501985397809495	-0.06138610839843749	0.0707244873046875	-0.02170533679780506	2.786756684412411	-5.04302978515625	9.28802490234375	33.70057134719122	0.021973398212161453	33.542938232421875	33.912933349609375	0.9021054572037288	0.009788320032235506	0.8514000177383423	0.9357999563217163	-0.10296090469757715	0.01707668036414055	-0.1565999984741211	-0.046999990940093994	-0.17214206687893185	0.02898306466937165	-0.30580002069473267	-0.07120001316070557	0	0	1
0	4.6341823396228605	0.13810558799308553	4.4521331787109375	5.1830291748046875	0.0015265284946986608	0.2655499413218977	-0.58502197265625	1.4993133544921875	-0.0026144801548549108	0.013886132106363894	-0.0600128173828125	0.0699005126953125	0.14705897739955356	3.1894702626923426	-5.99822998046875	8.12530517578125	33.69783622959682	0.02183395638700401	33.509674072265625	33.862762451171875	0.9017707621370044	0.010521697357073664	0.8525999784469604	0.9332000017166138	-0.10380890470459347	0.017685001847420147	-0.1592000126838684	-0.04460000991821289	-0.17442670483248573	0.03158868702711909	-0.3133999705314636	-0.0910000205039978	0	0	1
0	4.751833797636486	0.13987720858078537	4.3605804443359375	5.0968170166015625	0.0005000741141183035	0.2696680299972917	-0.6145477294921875	1.4993133544921875	-0.0026942182268415178	0.012686736806828346	-0.0623016357421875	0.0903167724609375	0.08600231352306548	3.2496860225600077	-8.60595703125	10.980224609375	33.69584404790969	0.022010590014620357	33.5853271484375	33.93572998046875	0.8994224578028633	0.010691264267825126	0.8561999797821045	0.9639999866485596	-0.09119400018169767	0.02607361885326598	-0.17979997396469116	0.04900002479553223	-0.1881424764877274	0.03785852080203922	-0.27920001745224	-0.0777999758720398	0	0	1
0	4.832364164079938	0.10077350527567176	4.6295166015625	5.1727294921875	0.0013958805629185268	0.2716732696853548	-0.6051177978515625	1.4992218017578125	-0.002645658220563616	0.01676574567523567	-0.1201629638671875	0.1201629638671875	-0.11912972586495536	3.798745961411193	-8.85467529296875	11.456298828125	33.69970920381092	0.02347542924876799	33.6019287109375	33.84454345703125	0.9010486667269753	0.02083188443460239	0.7802000045776367	1.0241999626159668	-0.08012283815372558	0.02518805509427648	-0.20139998197555542	0.037799954414367676	-0.17503880000965935	0.056301224211325614	-0.3898000121116638	0.1064000129699707	0	0	1
0	1.3558164505731491	0.016994076021042463	1.1852264404296875	1.480865478515625	0.0015888628278459822	0.2150714833337372	-0.3877716064453125	1.4855804443359375	-0.0022533743722098214	0.007909507763447956	-0.0579986572265625	0.02655029296875	-0.03879423595610119	1.4952600254378239	-4.00238037109375	4.77447509765625	32.65022178867885	0.016293374782051156	32.54656982421875	32.871246337890625	0.8895750049182347	0.0034101823598767867	0.8697999715805054	0.9063999652862549	-0.12576044813791912	0.006654952827822426	-0.14740002155303955	-0.09939998388290405	-0.2365330479457265	0.007796422988487039	-0.2728000283241272	-0.20240002870559692	1	0	0
0	1.357320331391834	0.016585116243270054	1.2775421142578125	1.503753662109375	0.003451176234654018	0.2112360003347518	-0.3882293701171875	1.4716644287109375	-0.002308162144252232	0.008119167609358689	-0.0593719482421875	0.0456390380859375	0.1435699462890625	1.2439540375670852	-2.58026123046875	3.98712158203125	32.63289273361933	0.016935765726953073	32.46746826171875	32.9117431640625	0.8900335571368535	0.0041748087759597985	0.8398000001907349	0.9321999549865723	-0.13617663836479188	0.005181425500540147	-0.16380000114440918	-0.11860001087188721	-0.23134871376412255	0.007670352070849091	-0.31519997119903564	-0.16979998350143433	1	0	0
0	1.3690946669805617	0.018228071904382682	1.26190185546875	1.474761962890625	-0.0011395743233816964	0.23480595459879974	-0.495025634765625	1.4992218017578125	-0.002276851109095982	0.009166524136363575	-0.0625762939453125	0.0653228759765625	0.05605243501209077	2.765548416844502	-6.3079833984375	7.33489990234375	32.7120225495838	0.10787295227658972	32.394378662109375	33.046905517578125	0.851170164392108	0.05262338082850178	0.7278000116348267	1.0099999904632568	-0.1922188670209476	0.058390201094874694	-0.3361999988555908	-0.06059998273849487	-0.31502661928392595	0.12005696873315318	-0.538599967956543	-0.004999995231628418	1	0	0
0	1.3710162026541575	0.016614895624693996	1.287841796875	1.50299072265625	0.001292325701032366	0.23798017808095528	-0.6564788818359375	1.4992218017578125	-0.002145908900669643	0.008920372902974994	-0.05987548828125	0.0575408935546875	0.05090121314639137	2.7815998573767247	-8.8226318359375	7.82928466796875	32.95906760806129	0.029263390915850486	32.832305908203125	33.14013671875	0.7752761243411472	0.022214195798931854	0.6970000267028809	0.9678000211715698	-0.18400213358231954	0.052689189573611246	-0.3141999840736389	-0.06779998540878296	-0.5075886759303865	0.042673013802822304	-0.6069999933242798	-0.26740002632141113	1	0	0
0	1.3708315894717262	0.01631711623568707	1.2786865234375	1.4919281005859375	0.0015409415108816964	0.21990135756480755	-0.4197235107421875	1.4892425537109375	-0.002048496791294643	0.007957603511786137	-0.0553436279296875	0.0405120849609375	0.11723204113188244	1.4383470657742443	-4.01763916015625	5.62591552734375	32.941752566383	0.018958737539387035	32.79486083984375	33.1416015625	0.7614018283798581	0.006774345126737479	0.7145999670028687	0.8046000003814697	-0.15678458080972943	0.007049995694613678	-0.2247999906539917	-0.12339997291564941	-0.5404754660101164	0.008416674749829892	-0.5817999839782715	-0.5005999803543091	1	0	0
0	1.3734883626302083	0.016383591250090118	1.2943267822265625	1.5132904052734375	0.0006283525739397321	0.22320947883642892	-0.4235687255859375	1.4992218017578125	-0.002129854474748884	0.007805857526908032	-0.05987548828125	0.02838134765625	-0.06815047491164435	1.1321468062811346	-2.46429443359375	2.58331298828125	32.96185589890253	0.017249556443705363	32.841278076171875	33.25006103515625	0.7541595898412523	0.004719059880683406	0.7353999614715576	0.7697999477386475	-0.1559379804162752	0.004276274709786528	-0.17379999160766602	-0.13520002365112305	-0.5520330855250358	0.0061344719883497005	-0.5723999738693237	-0.5297999978065491	1	0	0
0	1.3731055850074405	0.016701698823619587	1.2866973876953125	1.540374755859375	0.0019432176862444197	0.22242314034513605	-0.4569854736328125	1.4992218017578125	-0.002050360543387277	0.008198308929984391	-0.0504913330078125	0.036895751953125	0.11415245419456846	1.474167116781888	-3.97186279296875	4.0191650390625	32.96955741083055	0.01809851532789515	32.907257080078125	33.19732666015625	0.7596699713865916	0.009380537894172987	0.7095999717712402	0.8453999757766724	-0.15982620970691955	0.009581603269876027	-0.1868000030517578	-0.08219999074935913	-0.5427609899015654	0.012173530494601908	-0.5794000029563904	-0.47259998321533203	1	0	0
0	1.3738023485456194	0.01665165060922558	1.12762451171875	1.50146484375	0.000980616978236607	0.2185823512681275	-0.4106597900390625	1.4798126220703125	-0.002022678920200893	0.007847794940529456	-0.050994873046875	0.0283355712890625	0.0783172607421875	1.0228904956011549	-1.87225341796875	2.25372314453125	32.96994821602958	0.01792447812894217	32.758880615234375	33.240997314453125	0.7579878277324494	0.003743112204566659	0.7378000020980835	0.7704000473022461	-0.15935366557325636	0.00308162681963079	-0.17100000381469727	-0.14639997482299805	-0.5455477989514669	0.0050595537092724295	-0.5684000253677368	-0.5255999565124512	1	0	0
0	1.3774629683721633	0.01642979810481772	1.2676239013671875	1.50146484375	0.001045466831752232	0.22028119217067563	-0.4091949462890625	1.4992218017578125	-0.00213529532296317	0.007708072063215958	-0.0514984130859375	0.0274200439453125	0.03451080322265625	1.1237274952968879	-2.69012451171875	2.04010009765625	32.96935472034273	0.017738146438378764	32.769378662109375	33.221435546875	0.7582989705857777	0.0044276022251981675	0.7414000034332275	0.7726000547409058	-0.1605835806131363	0.0033437827039245432	-0.1743999719619751	-0.1478000283241272	-0.5446550464970725	0.006085617829756678	-0.5717999935150146	-0.5241999626159668	1	0	0
0	1.380852254231771	0.016361801455412668	1.29547119140625	1.49688720703125	0.0009910387311662947	0.2268239338214719	-0.42498779296875	1.4929046630859375	-0.0021050327845982143	0.007909607801173144	-0.0580902099609375	0.0380401611328125	0.009890965053013392	1.0875696204991516	-2.5115966796875	2.117919921875	32.96539893159412	0.01768660531113085	32.769378662109375	33.24554443359375	0.7561872178543182	0.005228605400437775	0.722599983215332	0.7711999416351318	-0.16011365663721447	0.004430306393353987	-0.19340002536773682	-0.13739997148513794	-0.5482587422132492	0.007348211469413366	-0.586400032043457	-0.5255999565124512	1	0	0
0	1.3782303583054316	0.016227139715502076	1.2432098388671875	1.5773773193359375	0.0014110848563058036	0.22000260157552692	-0.4167022705078125	1.4992218017578125	-0.0021806924002511162	0.007796799335656943	-0.0453643798828125	0.0282440185546875	0.06645129975818452	0.9614341641843177	-1.87225341796875	2.11029052734375	32.96262262398856	0.01745359168991101	32.72442626953125	33.21087646484375	0.755139303678558	0.004578618366278227	0.7374000549316406	0.7682000398635864	-0.16277279083217894	0.003892033287207251	-0.18279999494552612	-0.14899998903274536	-0.549353761434555	0.005983330414318158	-0.5720000267028809	-0.5263999700546265	1	0	0
0	1.3768226986839658	0.016239806366256913	1.1341094970703125	1.5010833740234375	0.001980165754045759	0.23179753628117772	-0.4769439697265625	1.4989471435546875	-0.0020355377197265627	0.00785735159077694	-0.0507659912109375	0.0281524658203125	0.09362124488467262	1.177955302320425	-4.0496826171875	3.65753173828125	32.963743626185824	0.017526357672106162	32.78582763671875	33.233489990234375	0.7530513036137535	0.0054765416442606836	0.7230000495910645	0.7697999477386475	-0.16786641110976538	0.00471987984478154	-0.18900001049041748	-0.15539997816085815	-0.5515924566019149	0.006724128691686667	-0.5857999920845032	-0.5290000438690186	1	0	0
