# Supplementary material for: Learning From Others Without Sacrificing Privacy: Simulation Comparing Centralized and Federated Machine Learning on Mobile Health Data
Source: JMIR Mhealth Uhealth. 2021 Mar 30;9(3):e23728. doi: 10.2196/23728 (PMC8044739; doi:10.2196/23728)
Supplement: Multimedia Appendix 2 [file mhealth_v9i3e23728_app2.zip › subject_feats_chest30/S17_feats_4.csv]

	EDA_mean	EDA_std	EDA_min	EDA_max	ECG_mean	ECG_std	ECG_min	ECG_max	EMG_mean	EMG_std	EMG_min	EMG_max	Resp_mean	Resp_std	Resp_min	Resp_max	Temp_mean	Temp_std	Temp_min	Temp_max	ACC_x_mean	ACC_x_std	ACC_x_min	ACC_x_max	ACC_y_mean	ACC_y_std	ACC_y_min	ACC_y_max	ACC_z_mean	ACC_z_std	ACC_z_min	ACC_z_max	0	1	2
0	5.537057113647461	0.056984858151217406	5.3920745849609375	5.6850433349609375	0.0007305276053292411	0.285225579485645	-0.49383544921874994	1.4994964599609375	-0.0035768607003348212	0.022349134573081464	-0.3213043212890625	0.263214111328125	0.2693300519670759	7.014280104974351	-14.21356201171875	20.44219970703125	32.62255141339983	0.04519732505990656	32.428680419921875	32.848785400390625	0.5275054755892072	0.16161057750630317	0.3752000331878662	1.0889999866485596	-0.0911878668665886	0.1410263783678054	-0.4488000273704529	0.3603999614715576	-0.7410995242822738	0.20007398483281139	-1.0298000574111938	-0.0681999921798706	0	1	0
0	5.379505775088355	0.029763793706554045	5.1361083984375	5.4931640625	0.001243715558733259	0.2631731377305522	-0.41033935546875	1.4992218017578125	-0.003544701712472098	0.009496282938852928	-0.05694580078125	0.0330047607421875	0.10334131150018601	2.8385776992098535	-4.71343994140625	6.98089599609375	32.83867089262463	0.04989893965531897	32.664642333984375	33.072479248046875	0.3895564111641475	0.005794582946553287	0.35899996757507324	0.420199990272522	-0.07625939152354286	0.005693316608681121	-0.0989999771118164	-0.04860001802444458	-0.8849526014384769	0.005343797188644074	-0.909600019454956	-0.8417999744415283	0	1	0
0	5.321005012875512	0.008467819600762098	5.26580810546875	5.3943634033203125	0.0009601767403738839	0.25383051063829354	-0.4040679931640625	1.4992218017578125	-0.0035467158726283483	0.014422493214260515	-0.24444580078125	0.1267547607421875	0.1955787295386905	2.205303792700208	-3.36456298828125	5.32989501953125	32.92883979434059	0.024452436945313787	32.821807861328125	33.0784912109375	0.3919008658897309	0.0073279885090141664	0.36059999465942383	0.41419994831085205	-0.07351767691544124	0.005566461286243414	-0.10939997434616089	-0.046999990940093994	-0.8838893252185412	0.0060608765649103	-0.9154000282287598	-0.8539999723434448	0	1	0
0	5.311468469528925	0.008328998932835296	5.057525634765625	5.37872314453125	0.0008056575230189732	0.2711288079228293	-0.4276885986328125	1.49945068359375	-0.0035976606096540177	0.01578540867856334	-0.1327056884765625	0.115997314453125	-0.1831233433314732	2.687516050935034	-5.401611328125	6.50787353515625	32.94831412469773	0.019263138515870814	32.878753662109375	33.09051513671875	0.38429347643965767	0.008989355673852412	0.34080004692077637	0.4248000383377075	-0.045017667043776737	0.01235596908124422	-0.10180002450942993	0.013200044631958008	-0.8873248962788355	0.007738103223245561	-0.9341999888420105	-0.8429999947547913	0	1	0
0	5.324216061546689	0.008977789424952762	5.2745819091796875	5.4080963134765625	0.0010573665073939733	0.253711228673962	-0.4110260009765625	1.4993133544921875	-0.0035208260672433037	0.009748659652611026	-0.0489349365234375	0.03533935546875	0.18774043491908482	2.267475926998626	-3.43780517578125	6.56585693359375	33.00774195934477	0.0312856500078708	32.854766845703125	33.159698486328125	0.3802956287520272	0.007079408380466128	0.35920000076293945	0.4509999752044678	-0.05714397235995247	0.004554784816794039	-0.09259998798370361	-0.03320002555847168	-0.8897161055349169	0.007219985510879389	-0.9358000159263611	-0.8162000179290771	0	1	0
0	5.310357230050223	0.009837472328869909	5.1609039306640625	5.4157257080078125	0.0010142320905412946	0.2584020510794785	-0.39678955078125	1.4993133544921875	-0.0035521567208426337	0.009911164058745259	-0.0632171630859375	0.03350830078125	0.10077463785807292	2.3350561545895103	-3.81622314453125	5.21697998046875	33.066672988164996	0.02362525780120152	32.95526123046875	33.21990966796875	0.3740578460239229	0.004615916264272149	0.3564000129699707	0.38979995250701904	-0.05841274413892201	0.0034998657908934735	-0.07099997997283936	-0.0437999963760376	-0.8931183895468712	0.004511271440931855	-0.9118000268936157	-0.8755999803543091	0	1	0
0	5.299997202555338	0.008076890742061889	5.129241943359375	5.3821563720703125	0.0011441214425223214	0.25559914656489696	-0.3923492431640625	1.4993133544921875	-0.003514371599469866	0.010079485377549149	-0.0514068603515625	0.04119873046875	-0.03987797328404018	1.9875082334726628	-3.4027099609375	3.81927490234375	33.113858407156805	0.02207728842179693	32.98834228515625	33.26812744140625	0.37387448458444505	0.004505326388740623	0.3559999465942383	0.392799973487854	-0.05761857236283166	0.0031850593689045485	-0.06840002536773682	-0.042999982833862305	-0.8935052941611835	0.004430517296519223	-0.9138000011444092	-0.8758000135421753	0	1	0
0	5.290946905953543	0.008041299971181491	5.23834228515625	5.3592681884765625	0.0010121372767857143	0.2562624837243757	-0.38800048828125	1.4992218017578125	-0.003545107160295759	0.010120825154925218	-0.0498504638671875	0.0432586669921875	0.02553863525390625	1.9220747056256864	-3.0029296875	3.65447998046875	33.15265631103516	0.020705825761626283	33.082977294921875	33.301300048828125	0.3722372553859438	0.0048054568772842735	0.350600004196167	0.38540005683898926	-0.05690890576725914	0.002985567654689643	-0.06739997863769531	-0.042999982833862305	-0.8943524843312445	0.004445184833379712	-0.9133999943733215	-0.8769999742507935	0	1	0
0	5.290316663469587	0.007488819121511107	5.236053466796875	5.3668975830078125	0.0005593828473772322	0.25584255724150917	-0.390838623046875	1.4994049072265625	-0.0035336717878069195	0.011588789198856014	-0.1600799560546875	0.1007537841796875	0.0966123308454241	2.267862845500615	-4.89654541015625	5.32379150390625	33.187969863164994	0.02215894709069832	33.075469970703125	33.343536376953125	0.3706594555150895	0.005789977718792097	0.3481999635696411	0.39699995517730713	-0.06088381987810135	0.005971516142203263	-0.10280001163482666	-0.03420001268386841	-0.8951761603383791	0.005236099526625654	-0.9169999957084656	-0.8677999973297119	0	1	0
0	5.305247624715169	0.00880193766276466	5.2459716796875	5.3714752197265625	0.0010581011090959821	0.2589436287535357	-0.40191650390625	1.4993133544921875	-0.003609708513532366	0.01994006980756636	-0.139068603515625	0.0906829833984375	-0.4932618640718006	5.2590387857783	-14.65911865234375	15.94085693359375	33.23030819992792	0.019472758735560567	33.14312744140625	33.403900146484375	0.39368151417800357	0.02175630385180576	0.3588000535964966	0.4697999954223633	-0.0723607431167648	0.012613396710540464	-0.11460000276565552	-0.039200007915496826	-0.8833908865650495	0.01332779120210437	-0.9175999760627747	-0.8306000232696533	0	1	0
0	5.314737828572591	0.009015394311502757	5.078887939453125	5.38177490234375	0.0013534960065569195	0.25986486168545947	-0.4049835205078125	1.4994964599609375	-0.003530330113002232	0.014666691494160675	-0.0855560302734375	0.0558013916015625	0.574403817313058	2.8147672752793027	-5.145263671875	9.70001220703125	33.28689265805199	0.02758727360742388	33.191314697265625	33.440155029296875	0.4003534267686662	0.005625740262401992	0.3755999803543091	0.41620004177093506	-0.06849893254325504	0.004168592982053459	-0.08259999752044678	-0.05339998006820679	-0.8804011818794977	0.004774077221954678	-0.9021999835968018	-0.8582000136375427	0	1	0
0	5.3181056249709355	0.008264029944099457	5.194854736328125	5.384063720703125	0.0007500392368861607	0.27023343706710923	-0.3867645263671875	1.4994964599609375	-0.0036298653738839285	0.014732661237929425	-0.07965087890625	0.0738372802734375	0.04614243280319941	2.267209169416876	-3.33709716796875	4.72259521484375	33.327819269089474	0.020504042461685988	33.18829345703125	33.47186279296875	0.3836179528917585	0.008700353616024318	0.35860002040863037	0.4074000120162964	-0.06927702830518995	0.00474162704997821	-0.08840000629425049	-0.05440002679824829	-0.8893453530555679	0.005955187450521849	-0.9138000011444092	-0.8677999973297119	0	1	0
0	5.322225824991862	0.009097511397121267	5.2089691162109375	5.40618896484375	0.000606903076171875	0.25595245132810657	-0.3674468994140625	1.4993133544921875	-0.003612062726702009	0.015295252027467147	-0.1089019775390625	0.06719970703125	0.04986143566313244	2.144300729276291	-3.94744873046875	4.28009033203125	33.36248617553711	0.02215824102817395	33.271148681640625	33.50360107421875	0.37393529421942573	0.005281501881255594	0.35339999198913574	0.39699995517730713	-0.06340327648605619	0.0042007795519698665	-0.08899998664855957	-0.04280000925064087	-0.8944116364263353	0.0048538365529786145	-0.9205999970436096	-0.8708000183105469	0	1	0
0	5.323248054867699	0.008985325125525048	5.269622802734375	5.400848388671875	0.0011369716099330358	0.2635116447437343	-0.382781982421875	1.4992218017578125	-0.003612723214285714	0.01495772460854364	-0.1189727783203125	0.0774078369140625	0.06535804385230655	2.459582915041798	-4.50897216796875	6.11114501953125	33.38369281587146	0.020867064137009356	33.23199462890625	33.54901123046875	0.36951278851713454	0.00811553607562701	0.3481999635696411	0.4138000011444092	-0.063454124382564	0.007068340387118996	-0.12339997291564941	-0.04339998960494995	-0.8966851030985514	0.005819556521779201	-0.9193999767303467	-0.8546000123023987	0	1	0
0	5.329594312395368	0.010007403007903518	5.158233642578125	5.4073333740234375	0.001180326189313616	0.26700354215519845	-0.40155029296875	1.4993133544921875	-0.0036058872767857145	0.013738957940835746	-0.1563720703125	0.1010284423828125	-0.05024661109561012	3.613109326629326	-11.0321044921875	9.78851318359375	33.4134322378976	0.022479235479747776	33.328460693359375	33.57623291015625	0.36984870312895096	0.010992360273123926	0.3353999853134155	0.40880000591278076	-0.06112392451081957	0.006876889966113348	-0.09619998931884766	-0.03299999237060547	-0.8964369612988972	0.00689216529692201	-0.9229999780654907	-0.8654000163078308	0	1	0
0	5.336298188709077	0.009103259424261807	5.2448272705078125	5.40313720703125	0.0005145198277064732	0.26039063509961136	-0.3989410400390625	1.49945068359375	-0.003621335710797991	0.012796985223692619	-0.0855560302734375	0.0646820068359375	0.10725511823381696	2.383893791693717	-4.23126220703125	4.88128662109375	33.43916469900949	0.02026227451598467	33.31787109375	33.5853271484375	0.368403236252921	0.005292420906633972	0.34940004348754883	0.38940000534057617	-0.06316682918866476	0.004825431567402881	-0.09200000762939453	-0.0382000207901001	-0.8975692071659225	0.0050275218939007105	-0.9218000173568726	-0.8733999729156494	0	1	0
0	5.3518521626790365	0.010244935161829255	5.2520751953125	5.4248809814453125	0.0014663543701171876	0.26722190825138753	-0.4260406494140625	1.49945068359375	-0.0036357182094029017	0.0214198800136197	-0.159942626953125	0.14739990234375	0.0007990519205729167	2.171198534790473	-4.156494140625	6.0882568359375	33.4465576331729	0.03583417680317835	33.24554443359375	33.598907470703125	0.3746504373720714	0.010668722827750263	0.34220004081726074	0.43459999561309814	-0.06469918139491762	0.014038948567191137	-0.12080001831054688	-0.027000010013580322	-0.8943766466464315	0.007201603414235411	-0.9269999861717224	-0.8532000184059143	0	1	0
0	5.3661418006533665	0.008392344143605252	5.31158447265625	5.4607391357421875	0.00040825108119419643	0.2673059551796638	-0.402191162109375	1.4992218017578125	-0.0036588091169084823	0.025768207009695825	-0.2378082275390625	0.1785736083984375	0.11408538818359375	2.0778205898364677	-5.01556396484375	4.44488525390625	33.244787878127326	0.04349292552883479	33.08746337890625	33.474884033203125	0.3694416658878326	0.02016638520665275	0.3065999746322632	0.4365999698638916	-0.07908701937539236	0.01292848587041718	-0.1305999755859375	-0.0055999755859375	-0.897152552144868	0.011260970182760455	-0.9293999671936035	-0.8497999906539917	0	1	0
0	5.384142939249674	0.008164620651422275	5.339813232421875	5.4584503173828125	0.0016136343819754464	0.2682627910794937	-0.4102935791015625	1.4992218017578125	-0.003639338902064732	0.016808218169078636	-0.0927886962890625	0.0926055908203125	0.02656162806919643	2.3026293855125766	-3.78570556640625	4.56695556640625	33.340235040573845	0.02692428949405517	33.200347900390625	33.49603271484375	0.3533091816334497	0.004545041148918001	0.33580005168914795	0.3694000244140625	-0.0750426681978362	0.003402034546660769	-0.09039998054504395	-0.056599974632263184	-0.905101714131378	0.004212345264664083	-0.9223999977111816	-0.8858000040054321	0	1	0
0	5.384312656947545	0.0074910533072389774	5.2547454833984375	5.44891357421875	0.00032521275111607143	0.2583634949442964	-0.39404296875	1.4992218017578125	-0.003599003383091518	0.01600708977151112	-0.082489013671875	0.06024169921875	-0.03362913585844494	2.0533078022152442	-3.36151123046875	4.14886474609375	33.373769170851936	0.02131293464299024	33.257568359375	33.521759033203125	0.35466177126907167	0.004401338220561886	0.33340001106262207	0.3702000379562378	-0.07701631618965239	0.003315699348331469	-0.09020000696182251	-0.06300002336502075	-0.904676009342784	0.004255067278751468	-0.925599992275238	-0.8870000243186951	0	1	0
0	5.395722525460379	0.014827994678817248	5.2051544189453125	5.4645538330078125	0.0005115138462611608	0.2618583844582468	-0.4106597900390625	1.4993133544921875	-0.0036877332414899555	0.015674886225313513	-0.0805206298828125	0.06390380859375	-0.00904541015625	4.971206930845803	-14.5263671875	14.52789306640625	33.3995847022647	0.022046333060960106	33.290740966796875	33.558074951171875	0.35956022930145265	0.01602724929341337	0.33379995822906494	0.41999995708465576	-0.08143858215354738	0.006359181143460024	-0.11260002851486206	-0.0666000247001648	-0.9022205045876048	0.008963925341642868	-0.9258000254631042	-0.864799976348877	0	1	0
0	5.440084421067011	0.017331052524932868	5.3863525390625	5.5202484130859375	0.001563533238002232	0.259563345562588	-0.4045257568359375	1.4994049072265625	-0.0037247096470424106	0.011851096752089858	-0.0766754150390625	0.053009033203125	0.1350895472935268	1.7977453279000346	-3.36151123046875	4.05120849609375	33.43885094778879	0.022407692239677732	33.345001220703125	33.59588623046875	0.3487780665159225	0.006450155061480173	0.32780003547668457	0.36740005016326904	-0.07791006951105027	0.0026972604592858506	-0.08819997310638428	-0.06779998540878296	-0.9075840761349315	0.004879840820109592	-0.9272000193595886	-0.8874000310897827	0	1	0
0	5.454943357195173	0.010091033462828676	5.2677154541015625	5.5225372314453125	0.0010290701729910713	0.25400945299039585	-0.3885955810546875	1.4992218017578125	-0.0038312901088169643	0.0124381863207151	-0.0968170166015625	0.06060791015625	0.013110569545200892	1.8847611953300236	-3.23638916015625	3.96575927734375	33.46940353974842	0.02247722710206971	33.3299560546875	33.657958984375	0.34097372280416033	0.004377811484723519	0.3214000463485718	0.3578000068664551	-0.08299745786757697	0.007036824460330801	-0.11019998788833618	-0.06639999151229858	-0.9113418000255312	0.004311077857795315	-0.9301999807357788	-0.8930000066757202	0	1	0
0	5.463063884916759	0.008024991133342515	5.408477783203125	5.5263519287109375	0.00041802978515625	0.25543245709307755	-0.39404296875	1.4992218017578125	-0.003840308053152902	0.012650829142138059	-0.0832672119140625	0.0451812744140625	0.07743435814267113	1.8046719958589903	-2.85797119140625	3.78265380859375	33.5002856082008	0.022670905480749733	33.414459228515625	33.6943359375	0.3392175320557186	0.004560036038861617	0.3200000524520874	0.35339999198913574	-0.08144732391266596	0.002682918842463824	-0.09140002727508545	-0.07020002603530884	-0.9119805617417608	0.004329422992193324	-0.9314000010490417	-0.8913999795913696	0	1	0
0	5.465927069527762	0.007454221979106187	5.2402496337890625	5.5400848388671875	0.0013351985386439733	0.2598070538095412	-0.40594482421875	1.4992218017578125	-0.0038787144252232144	0.017287857966621974	-0.1664886474609375	0.14813232421875	0.021851675851004466	2.686549332754337	-6.20269775390625	7.19757080078125	33.50464499482654	0.02381703085329203	33.390289306640625	33.6837158203125	0.3545171427272615	0.008869675815315739	0.32099997997283936	0.40540003776550293	-0.11498546569120316	0.013234171399417934	-0.17019999027252197	-0.06099998950958252	-0.904092152030695	0.006534988377979774	-0.9305999875068665	-0.8550000190734863	0	1	0
0	5.476639502389091	0.00832918173134225	5.422210693359375	5.5713653564453125	0.0009290858677455358	0.24995000751714014	-0.3859405517578125	1.49945068359375	-0.004007572719029018	0.014142162543875202	-0.0795135498046875	0.0552520751953125	0.10555601574125745	1.967741351548175	-3.09906005859375	4.03594970703125	33.53260645839146	0.021109443531599978	33.402374267578125	33.723114013671875	0.34713252453009286	0.005109890582237926	0.32739996910095215	0.36500000953674316	-0.11830350402707146	0.0029671411708119054	-0.12980002164840698	-0.10659998655319214	-0.9075658856176194	0.004352489902819659	-0.9262000322341919	-0.8877999782562256	0	1	0
0	5.503884415399461	0.030231043728409783	5.3272247314453125	5.6201934814453125	0.0011436113630022321	0.27920343545105275	-0.4925537109375	1.4994964599609375	-0.003923941476004464	0.015146819379239822	-0.1165924072265625	0.0950775146484375	-0.1145598638625372	7.334309642472156	-25.31890869140625	15.545654296875	33.54959332856678	0.02182171112940559	33.4461669921875	33.69586181640625	0.3434136293615614	0.04854669763596287	0.23459994792938232	0.5703999996185303	-0.10939445704505557	0.021600567741773723	-0.17619997262954712	-0.0037999749183654785	-0.9078084380456379	0.030214493327970573	-1.0327999591827393	-0.7129999995231628	0	1	0
0	5.527525075276693	0.010884673367922006	5.336761474609375	5.60302734375	0.00015377371651785715	0.2565399796957368	-0.40191650390625	1.4992218017578125	-0.0039094325474330355	0.018365382329768986	-0.2546539306640625	0.27850341796875	0.230868166968936	2.74767158660663	-7.05108642578125	6.71844482421875	33.58150588698614	0.024661560174866922	33.44317626953125	33.730712890625	0.28152597138995217	0.014722149065490651	0.25899994373321533	0.3752000331878662	-0.08812930455661955	0.012006917305664224	-0.1722000241279602	-0.07080000638961792	-0.9358788940934908	0.008040091100037687	-0.9642000198364258	-0.8863999843597412	0	1	0
0	5.54307134719122	0.01400212198666239	5.3379058837890625	5.6156158447265625	0.002230226789202009	0.24997643002809114	-0.3917999267578125	1.4992218017578125	-0.0038938097272600445	0.015116908774059004	-0.0748443603515625	0.067291259765625	-0.006820824032738095	1.8707658567816872	-4.41131591796875	5.18341064453125	33.61888971673875	0.026529872965717908	33.449188232421875	33.7899169921875	0.2834489156064533	0.006059162012391277	0.26499998569488525	0.30980002880096436	-0.08432909442413421	0.0029822363063090147	-0.09619998931884766	-0.07380002737045288	-0.9353961504272053	0.004414097938419963	-0.9534000158309937	-0.9160000085830688	0	1	0
0	5.527227783203125	0.010114967926731312	5.42449951171875	5.5957794189453125	-0.0007911289760044643	0.25839080090501026	-0.38873291015625	1.4994964599609375	-0.003912083217075893	0.014682081801002196	-0.0842742919921875	0.055206298828125	-0.002652704148065476	2.2378772295534364	-3.84979248046875	5.04302978515625	33.651851193382626	0.022092421979617593	33.577728271484375	33.79595947265625	0.27718223928269886	0.005281998561650343	0.2505999803543091	0.30299997329711914	-0.0842009613088199	0.0037610632730344217	-0.10740000009536743	-0.056800007820129395	-0.9377643228996367	0.004601517027451671	-0.9598000049591064	-0.9169999957084656	0	1	0
0	5.526897121611095	0.008840667349000082	5.4779052734375	5.5942535400390625	0.0009495457240513393	0.26651449337793803	-0.4080963134765625	1.4993133544921875	-0.003962210518973214	0.01815911657645809	-0.2434844970703125	0.1320648193359375	0.033713640485491074	2.2729557629087855	-4.64019775390625	5.633544921875	33.64124128650484	0.021896136152173062	33.552001953125	33.79595947265625	0.27979566796620686	0.005795882216591433	0.25220000743865967	0.3070000410079956	-0.0942917619972002	0.007519963313430136	-0.12599998712539673	-0.06459999084472656	-0.9367277034719785	0.005473634339489544	-0.9729999899864197	-0.8998000025749207	0	1	0
0	5.517012441725958	0.007591399023480408	5.37567138671875	5.5896759033203125	0.0026556243896484373	0.2704125924970894	-0.4027862548828125	1.4992218017578125	-0.003944887433733259	0.015967096336726078	-0.0820770263671875	0.0675201416015625	0.140079098656064	2.0541911197319296	-3.42864990234375	3.97796630859375	33.656371096656436	0.02264683284876417	33.58074951171875	33.86883544921875	0.27705583962940034	0.005165585278086103	0.25520002841949463	0.2932000160217285	-0.09706156244732085	0.004059209736739847	-0.11419999599456787	-0.07099997997283936	-0.9378631511586053	0.004507482965183958	-0.9624000191688538	-0.9197999835014343	0	1	0
0	5.520342109316871	0.00806756275972601	5.381011962890625	5.596160888671875	-0.0005289982386997768	0.2642182736852317	-0.4004974365234375	1.4993133544921875	-0.003905611310686384	0.016437849985585593	-0.0787811279296875	0.0585479736328125	-0.06976042247953869	2.0449803262591604	-3.302001953125	3.9520263671875	33.67858721051898	0.022075527100107215	33.54901123046875	33.849090576171875	0.275776315115747	0.005262423573781153	0.25899994373321533	0.2913999557495117	-0.09742525775659652	0.0030487038947303023	-0.10820001363754272	-0.08499997854232788	-0.9385895802293505	0.004295902562457442	-0.9557999968528748	-0.9179999828338623	0	1	0
0	5.517511385963076	0.007405611820395901	5.4653167724609375	5.5782318115234375	0.0019646453857421874	0.27387948032713527	-0.4064483642578125	1.4994964599609375	-0.00396612548828125	0.015689537170107574	-0.07745361328125	0.0558929443359375	0.14857555571056547	2.1093567435989953	-3.56597900390625	4.193115234375	33.697445053827195	0.02315261212200188	33.53533935546875	33.897735595703125	0.2670704566921507	0.006590969928368682	0.24559998512268066	0.2888000011444092	-0.08630837124869938	0.005974345332557166	-0.12559998035430908	-0.06940001249313354	-0.9416357996094794	0.004647952825809811	-0.9593999981880188	-0.9218000173568726	0	1	0
0	5.532472937447684	0.0067331929956917485	5.486297607421875	5.5942535400390625	0.0003743504115513393	0.26451203161286446	-0.4193115234375	1.4994049072265625	-0.003955060686383929	0.015904067502257382	-0.0776824951171875	0.0643157958984375	-0.22402191162109375	3.7596285551188022	-11.376953125	10.70404052734375	33.72072190638951	0.02215828325499459	33.603485107421875	33.862762451171875	0.26495599009309495	0.008585728767124696	0.2441999912261963	0.29700005054473877	-0.08211301008008776	0.005165276737653781	-0.11100000143051147	-0.06419998407363892	-0.9424272662826947	0.005171255556514936	-0.9635999798774719	-0.9085999727249146	0	1	0
0	5.537137076968238	0.008873510888325128	5.403900146484375	5.61065673828125	0.00015958731515066966	0.25711437038392215	-0.523040771484375	1.4992218017578125	-0.003973794119698661	0.022791619452551183	-0.315948486328125	0.3095855712890625	0.5544762021019345	2.5901940647294173	-5.010986328125	18.47991943359375	33.739100319998606	0.021855986642495617	33.6201171875	33.92205810546875	0.2864527639434451	0.03486500287257907	0.2553999423980713	0.6654000282287598	-0.08839260868515288	0.007128754353994701	-0.16540002822875977	-0.07179999351501465	-0.9336805511202131	0.02109424607622077	-0.998199999332428	-0.6743999719619751	0	1	0
0	5.601047007242839	0.07086439991760406	5.490875244140625	5.8078765869140625	0.0016208081926618303	0.29739146786902626	-0.513336181640625	1.4992218017578125	-0.0039986572265625	0.017702918178715908	-0.214691162109375	0.2219696044921875	-0.44142390659877234	5.187995024366473	-15.4510498046875	18.8201904296875	33.616979977562316	0.05457743463819049	33.49151611328125	33.89013671875	0.7128509060825621	0.05016257373693124	0.6258000135421753	1.1672000885009766	-0.2177534279624621	0.061029166769502416	-0.3238000273704529	0.11500000953674316	-0.5808356666224344	0.12027322161066657	-0.6886000037193298	0.15620005130767822	0	1	0
0	5.568371018909272	0.02445636575285451	5.4103851318359375	5.6793212890625	0.0006873147147042411	0.27653918741762795	-0.54400634765625	1.4999542236328125	-0.003997669764927455	0.024590024359369817	-0.3790283203125	0.2882537841796875	0.3302913120814732	7.2832280901274675	-19.92340087890625	17.21954345703125	33.59069257899693	0.0260366248317893	33.46429443359375	33.814178466796875	0.44621282893703096	0.10883391188663302	0.36500000953674316	0.8226000070571899	-0.029027000095163073	0.07424478189626334	-0.26579999923706055	0.09739995002746582	-0.8386927436022531	0.09554801209719405	-0.9110000133514404	-0.4413999915122986	0	1	0
0	5.591549210321336	0.0209791879325861	5.52215576171875	5.6789398193359375	-0.00015456063406808036	0.2714236655775746	-0.4509429931640625	1.4992218017578125	-0.003968205043247768	0.01956038299598226	-0.2765350341796875	0.24824523925781247	-0.09429953438895089	2.972446540636078	-7.6934814453125	6.866455078125	33.611270589192706	0.022836040551199387	33.500579833984375	33.771697998046875	0.3957672661088762	0.04412039544488049	0.3578000068664551	0.5837999582290649	0.01762432377111344	0.017223678457618075	-0.10659998655319214	0.11459994316101074	-0.8781467333407629	0.03038894373079074	-0.9293999671936035	-0.7178000211715698	0	1	0
0	7.160887200491769	0.014750673844476118	6.99920654296875	7.2208404541015625	0.001221926007952009	0.38762872258611863	-0.6174774169921875	1.4993133544921875	-0.004359135219029018	0.010339875172771186	-0.0521392822265625	0.05072021484375	0.00802859351748512	4.4393905114613625	-6.44989013671875	12.10784912109375	33.89171429007394	0.06161945111704787	33.711029052734375	34.095550537109375	0.7495976007098243	0.029115431285103653	0.6554000377655029	0.878600001335144	0.01182790489140011	0.013911255740421607	-0.038999974727630615	0.06540000438690186	-0.5575395996542204	0.043143409300514565	-0.6729999780654907	-0.28780001401901245	0	0	1
0	7.103335861932663	0.0282611194439775	7.0163726806640625	7.2345733642578125	0.0018895656040736606	0.3473544678071335	-0.6266326904296875	1.4992218017578125	-0.0043808223179408485	0.011589210288558888	-0.1205291748046875	0.1046905517578125	-0.15946197509765625	3.6190281612197994	-5.9539794921875	10.44769287109375	34.0118031703404	0.027833437805939755	33.88555908203125	34.154998779296875	0.7222801716100602	0.03012634224134565	0.6203999519348145	0.8093999624252319	0.016121761512188686	0.016278701291524134	-0.046999990940093994	0.09379994869232178	-0.596073942496663	0.0379462610659585	-0.723800003528595	-0.46480000019073486	0	0	1
0	7.0684007553827195	0.010284901938145845	6.9087982177734375	7.1380615234375	0.0004773145403180804	0.3441139969653329	-0.5918426513671875	1.4992218017578125	-0.004333184378487723	0.009810714860519872	-0.0561676025390625	0.050628662109375	0.2024232410249256	3.287521848175312	-4.73785400390625	10.34088134765625	34.05693597993397	0.0288084514937782	33.9676513671875	34.2130126953125	0.7227585909877504	0.023980811425806502	0.6302000284194946	0.7998000383377075	0.014984618797188714	0.011314768467812946	-0.023800015449523926	0.06319999694824219	-0.5962395326523554	0.027542758557281423	-0.678600013256073	-0.5063999891281128	0	0	1
0	7.085898953392392	0.03864182545485814	7.0240020751953125	7.253265380859375	0.0019851161411830356	0.34996558845002135	-0.743499755859375	1.4992218017578125	-0.0043937290736607145	0.012838814087845037	-0.224212646484375	0.2192230224609375	0.011878603980654762	3.2397053597412375	-7.07244873046875	9.40704345703125	34.11938153802781	0.027263492349182537	33.999603271484375	34.264892578125	0.7211692385276158	0.026449394565488282	0.6263999938964844	0.8633999824523926	0.011568580491202218	0.013202446219977038	-0.055800020694732666	0.06620001792907715	-0.5989232756296794	0.030800122508255753	-0.7134000062942505	-0.47119998931884766	0	0	1
0	7.171580995832171	0.012251295769231207	7.0125579833984375	7.2406768798828125	-0.0002174922398158482	0.3630966250321305	-0.5988006591796875	1.4992218017578125	-0.004383089338030134	0.010743741246662579	-0.116546630859375	0.1767425537109375	0.11087915329706101	2.5126742952489844	-6.707763671875	6.69708251953125	34.19724086071196	0.04837264980566421	34.054443359375	34.371917724609375	0.718257143514497	0.023470841507756406	0.6354000568389893	0.7815999984741211	0.02150740030833653	0.012337990621219035	-0.0722000002861023	0.10699999332427979	-0.6013517522584825	0.028983822259160127	-0.7523999810218811	-0.5169999599456787	0	0	1
0	7.201394998459589	0.029975050523483225	7.0697784423828125	7.28759765625	0.0010443028041294642	0.34021450814134097	-0.6014556884765625	1.4992218017578125	-0.0043661128452845985	0.009654591373037022	-0.0868377685546875	0.1364593505859375	-0.14585128057570684	3.8350620971676936	-12.55035400390625	8.95843505859375	34.22934429350354	0.03564106808763738	34.113861083984375	34.374969482421875	0.6836659524611064	0.03266290842459015	0.5723999738693237	0.7755999565124512	0.027300390655086153	0.010859210844015995	-0.04220002889633179	0.06939995288848877	-0.6433414191575277	0.038001346424400104	-0.7829999923706055	-0.5321999788284302	0	0	1
0	7.193295051938011	0.011036222506226542	7.01751708984375	7.2681427001953125	0.0025211900983537947	0.3539542081956891	-0.5842437744140625	1.4992218017578125	-0.004338470458984375	0.008913814081700083	-0.06939697265625	0.0374908447265625	0.12167976016090029	2.5026859035798537	-3.33709716796875	8.52813720703125	34.209644442603704	0.038471921272489974	34.106201171875	34.433135986328125	0.6686546100661868	0.024667064746886402	0.5354000329971313	0.8181999921798706	0.030850600418590363	0.01334445057304987	-0.036199986934661865	0.11660003662109375	-0.6615292002899306	0.023727390452499674	-0.7919999957084656	-0.5709999799728394	0	0	1
0	7.237152935209728	0.0254427600329001	7.1666717529296875	7.3451995849609375	-0.0002246856689453125	0.33966697175754734	-0.5420379638671875	1.4991302490234375	-0.0044224155970982145	0.010662448824242015	-0.1463470458984375	0.1441497802734375	-0.06416829427083333	2.496938520071255	-4.19769287109375	7.37762451171875	34.3134796941848	0.033509734592243615	34.164154052734375	34.480621337890625	0.6841029141630445	0.02782764012693966	0.5485999584197998	0.8106000423431396	0.03015011465549469	0.01508397399764262	-0.030600011348724365	0.1109999418258667	-0.6435321333976018	0.026696546979809006	-0.7621999979019165	-0.527400016784668	0	0	1
0	7.32131959824335	0.05839153658830022	7.1620941162109375	7.5649261474609375	0.0013221217564174108	0.32301325218593835	-0.54144287109375	1.4992218017578125	-0.004439424787248884	0.009695751294566018	-0.0796051025390625	0.0816192626953125	0.1752168927873884	3.27511568366454	-7.45391845703125	9.23004150390625	34.35803229486375	0.038060362703221204	34.2099609375	34.52813720703125	0.6726332479261217	0.021465989436272932	0.5917999744415283	0.7594000101089478	0.03262509536459333	0.013981385708504124	-0.04180002212524414	0.08940005302429199	-0.6567958955452555	0.023350655891960635	-0.7590000033378601	-0.5479999780654907	0	0	1
0	7.44029426574707	0.022072416618700304	7.210540771484375	7.524871826171875	0.0005613490513392857	0.34112255103434974	-0.5682220458984375	1.4940032958984375	-0.004449951171875	0.008626562824980172	-0.0428924560546875	0.0363006591796875	-0.08468845912388392	3.72218560251117	-6.158447265625	11.16485595703125	34.28142186192104	0.03794447026132346	34.12603759765625	34.45306396484375	0.6828342960221426	0.02207577772730271	0.6017999649047852	0.8387999534606934	0.043180475382577806	0.007694754413007155	0.002599954605102539	0.08340001106262207	-0.6433747810465948	0.022425370666211704	-0.736799955368042	-0.5282000303268433	0	0	1
0	7.443279266357422	0.016026449027091137	7.3505401611328125	7.515716552734375	0.0011818128313337054	0.34735812991337217	-0.5461578369140625	1.4926300048828125	-0.004405282156808036	0.010461750500890281	-0.05987548828125	0.0567169189453125	0.17794065929594494	3.0705427535728633	-4.25262451171875	11.79046630859375	34.32913217163086	0.030761589031861585	34.2313232421875	34.47906494140625	0.6744205717018672	0.02736466964343626	0.5678000450134277	0.8057999610900879	0.04258415184702192	0.014116297017073566	-0.045400023460388184	0.12139999866485596	-0.6531621429891813	0.025041570141102233	-0.7645999789237976	-0.5479999780654907	0	0	1
0	7.439295686994281	0.017431904894362027	7.376861572265625	7.5222015380859375	0.0014776763916015624	0.30294256778310097	-0.5390167236328125	1.4964752197265625	-0.00446272713797433	0.008514905336459037	-0.0491180419921875	0.0315399169921875	-0.03404998779296875	3.4457574482101365	-6.60247802734375	6.82525634765625	34.34267326572963	0.037024949172956914	34.220611572265625	34.509765625	0.65076818106288	0.013606863946811997	0.5956000089645386	0.7070000171661377	0.04098530345871335	0.0059587457485164134	0.004400014877319336	0.06420004367828369	-0.6804994477061999	0.01404062402930002	-0.7350000143051147	-0.6173999905586243	0	0	1
0	7.431658372424898	0.03836810542391166	7.341766357421875	7.5252532958984375	0.0005512673514229911	0.3107653071617862	-0.5093994140625	1.4992218017578125	-0.004459623064313616	0.00840863033128387	-0.04962158203125	0.060791015625	0.047190130324590775	3.637877243189113	-8.111572265625	9.71832275390625	34.229858673095706	0.05271282109923709	34.101654052734375	34.42547607421875	0.6556055621419634	0.014520269978624933	0.6114000082015991	0.7369999885559082	0.04527114198889051	0.004057999338783159	0.02180004119873047	0.0737999677658081	-0.674210619409879	0.017782215905284823	-0.7461999654769897	-0.5249999761581421	0	0	1
0	7.412975747244698	0.043119524006588146	7.314300537109375	7.5351715087890625	0.0019691271100725446	0.36754263319323993	-0.526336669921875	1.49908447265625	-0.0045039694649832585	0.00868057435065355	-0.0471038818359375	0.03460693359375	0.14449099586123512	3.8609720612008225	-7.35321044921875	9.30328369140625	34.22719285656157	0.04815096870069339	34.100128173828125	34.396392822265625	0.6528447902997335	0.014744564209152695	0.5986000299453735	0.7228000164031982	0.04470694186290105	0.0085612942481213	-0.0073999762535095215	0.10099995136260986	-0.677431543477944	0.016161413288231157	-0.7645999789237976	-0.598800003528595	0	0	1
0	7.356744784400576	0.012098113919128071	7.2750091552734375	7.4283599853515625	0.0018012869698660714	0.40160817709704494	-0.54217529296875	1.4992218017578125	-0.004422544206891741	0.011243279720893253	-0.45025634765625	0.4046173095703125	0.25164584205264134	3.5911513600650347	-8.88519287109375	7.2052001953125	34.27680129423596	0.030900358511350437	34.16571044921875	34.417816162109375	0.6474086952947435	0.020784580168544335	0.562999963760376	0.7757999897003174	0.04021302870057878	0.011776727024679272	-0.06499999761581421	0.1809999942779541	-0.6840541431222643	0.023345910590587726	-0.7829999923706055	-0.5455999970436096	0	0	1
0	7.358553841000512	0.016318999631036328	7.303619384765625	7.4680328369140625	-0.00014576939174107143	0.3899739983213996	-0.5746307373046875	1.4992218017578125	-0.004444505964006696	0.011938952952843472	-0.26202392578125	0.2269134521484375	-0.2263732183547247	4.225821052182685	-10.88409423828125	13.25531005859375	34.308788164411276	0.02975161252477394	34.206878662109375	34.45611572265625	0.6460936004150482	0.02932124953250208	0.49740004539489746	0.7685999870300293	0.03388809556904293	0.009466910023799789	-0.0350000262260437	0.08899998664855957	-0.685919305168447	0.030089341266565883	-0.8162000179290771	-0.5922000408172607	0	0	1
0	7.32343517485119	0.02720362900407154	7.13653564453125	7.42340087890625	0.0014963945661272322	0.3419940398630083	-0.5858917236328125	1.4943695068359375	-0.0043508322579520085	0.007810049586490113	-0.0380401611328125	0.0359344482421875	0.21328611828031993	3.220557416080184	-7.45086669921875	9.67864990234375	34.35167954944429	0.0340181064830851	34.22674560546875	34.509765625	0.6233572093986329	0.016954014993194134	0.5678000450134277	0.6818000078201294	0.03710455249037061	0.008316801262760251	0.001799941062927246	0.07920002937316895	-0.7095336668207531	0.017363908416560398	-0.7689999938011169	-0.645799994468689	0	0	1
0	7.284983862014044	0.01778589671062467	7.0674896240234375	7.40203857421875	0.00046732657296316964	0.3660516130356962	-0.56744384765625	1.4992218017578125	-0.0044000680106026785	0.00838609832629194	-0.0438995361328125	0.065643310546875	-0.10202934628441221	4.540695236719601	-10.5194091796875	10.28900146484375	34.35108042980376	0.0324552491724351	34.248138427734375	34.509765625	0.6253115812767119	0.023660984215238476	0.5133999586105347	0.8026000261306763	0.05247636142231169	0.014286809617011799	-0.007200002670288086	0.11660003662109375	-0.7044193241000175	0.02820992692324845	-0.8762000203132629	-0.4733999967575073	0	0	1
0	7.269771121797108	0.013411157036350117	7.209014892578125	7.3642730712890625	0.0008255397251674107	0.39562615359106246	-0.5431365966796875	1.4986724853515625	-0.004436791556222099	0.008944680322844074	-0.0605621337890625	0.0499420166015625	-0.044035847981770834	4.026021782552031	-10.4766845703125	8.93402099609375	34.41685958716983	0.03270552614734566	34.2908935546875	34.56646728515625	0.6323107434511185	0.01768428461499319	0.5701999664306641	0.7070000171661377	0.059064600280353	0.00863158466859319	0.010800004005432129	0.09580004215240479	-0.6964720477376666	0.01768535923604204	-0.7785999774932861	-0.6247999668121338	0	0	1
0	7.264091164725167	0.021691495669625277	7.207489013671875	7.3673248291015625	0.0016737910679408483	0.4010283207543594	-0.5436859130859375	1.4991302490234375	-0.004463008335658482	0.008356374469285591	-0.0404205322265625	0.0324554443359375	0.2511342366536458	4.700033989093512	-9.45281982421875	13.09661865234375	34.442642384847005	0.034866766767047086	34.33062744140625	34.6109619140625	0.6404863144783747	0.015703396239817844	0.5693999528884888	0.7045999765396118	0.059741867848805016	0.00616250555701402	0.03059995174407959	0.07959997653961182	-0.6880376570735659	0.01587281029675792	-0.7473999857902527	-0.6216000318527222	0	0	1
0	7.270556586129325	0.01309569718385172	7.2174072265625	7.3444366455078125	0.00020662144252232143	0.4057121273660844	-0.5647430419921875	1.4992218017578125	-0.004434478759765625	0.008935156136433505	-0.0639495849609375	0.0469207763671875	-0.20998615083240327	4.563288191832473	-8.61053466796875	11.163330078125	34.515253946940106	0.031572169202317334	34.413238525390625	34.666229248046875	0.6323913330747968	0.017625903335199207	0.5379999876022339	0.7130000591278076	0.06086382957867214	0.0067400354921518585	0.03139996528625488	0.08500003814697266	-0.6960753333171209	0.018282055683808692	-0.7997999787330627	-0.6164000034332275	0	0	1
0	7.288700921194894	0.02703520189678986	7.0404052734375	7.402801513671875	0.0019382171630859374	0.394209801040054	-0.5657501220703125	1.4940032958984375	-0.004457042149135045	0.008580589128099921	-0.0471954345703125	0.0356597900390625	0.3491062709263393	3.947448449745684	-6.21795654296875	10.74066162109375	34.54078690447126	0.030797550120381934	34.430084228515625	34.687744140625	0.6365405716782524	0.01574347831942293	0.5937999486923218	0.7173999547958374	0.06269935363247281	0.00767480458138138	0.015400052070617676	0.09860002994537354	-0.691339466671149	0.016067420216670826	-0.7441999912261963	-0.586400032043457	0	0	1
0	7.3282943543933685	0.028760217685735518	7.27386474609375	7.4466705322265625	0.0017407706124441965	0.37695466102769676	-0.56927490234375	1.4992218017578125	-0.004465774536132812	0.008280321214514474	-0.0465545654296875	0.0449981689453125	-0.07504744756789435	4.744617704714835	-8.46405029296875	12.74566650390625	34.53409278651646	0.03795828389948747	34.413238525390625	34.71234130859375	0.6331446000848497	0.015603806963034891	0.5393999814987183	0.7431999444961548	0.06956727626777831	0.006889794726325019	0.03859996795654297	0.10319995880126953	-0.6934778379514104	0.016242741200188614	-0.7732000350952148	-0.5920000076293945	0	0	1
0	7.3389858064197355	0.016407601130164425	7.2040557861328125	7.4115753173828125	-0.00021194022042410714	0.368743157854352	-0.64141845703125	1.4992218017578125	-0.004472787039620536	0.012805833533761916	-0.1839752197265625	0.152618408203125	0.17389562697637648	4.060524504168554	-6.97479248046875	13.68255615234375	34.566705014183405	0.02888816669145227	34.45458984375	34.707733154296875	0.6324420857259205	0.01492001601100215	0.5687999725341797	0.6842000484466553	0.06880169589178903	0.006643517518139714	0.029600024223327637	0.1053999662399292	-0.6943565620183945	0.015409554471803567	-0.788599967956543	-0.6398000121116638	0	0	1
0	5.72870979309082	0.013051697102448587	5.57708740234375	5.7949066162109375	0.0018359505789620535	0.25281426305426	-0.402191162109375	1.4993133544921875	-0.00403218514578683	0.012095106346958226	-0.0612030029296875	0.0452728271484375	0.1297574724469866	3.130887320327986	-6.414794921875	7.17926025390625	33.59971898106166	0.023119152423113166	33.518707275390625	33.745880126953125	0.8894554712942668	0.003980039795273096	0.8481999635696411	0.9112000465393066	-0.02726311597369966	0.0030346800474307842	-0.047200024127960205	-0.013000011444091797	-0.239924114272708	0.00981166914203543	-0.30299997329711914	-0.18459999561309814	1	0	0
0	5.752424076625279	0.016081932535586062	5.7155609130859375	5.8307647705078125	0.00020259966169084822	0.2802499388257721	-0.48358154296875	1.4992218017578125	-0.004004688807896205	0.013411052628236757	-0.06793212890625	0.095672607421875	0.16634572347005208	2.6258361213348755	-5.81512451171875	5.96466064453125	33.58990934244792	0.03141759523151792	33.46429443359375	33.75347900390625	0.8882773549670265	0.025529496264124433	0.756600022315979	1.058000087738037	-0.016411325199263437	0.019078787730069685	-0.0942000150680542	0.05739998817443848	-0.24039964763607297	0.03638380300383654	-0.3561999797821045	-0.05199998617172241	1	0	0
0	5.836141586303711	0.057802806881665524	5.7552337646484375	5.9734344482421875	0.0009720655168805804	0.2905826259857628	-0.718414306640625	1.4995880126953125	-0.004010759626116071	0.014928493775724472	-0.1048736572265625	0.09613037109375	0.03973592122395833	2.5905699275075955	-5.328369140625	8.93707275390625	33.51793173799061	0.05008950257948461	33.375213623046875	33.68524169921875	0.8811614195108414	0.02842300861710887	0.7546000480651855	1.0248000621795654	0.004340428417637235	0.04557796463497846	-0.14840000867843628	0.24500000476837158	-0.25841623809791747	0.0478481375801794	-0.4678000211715698	-0.05180001258850098	1	0	0
0	5.994391305106027	0.04623783727317263	5.8605194091796875	6.0840606689453125	0.00044775172642299107	0.2634228841682419	-0.5475311279296875	1.4993133544921875	-0.004109939575195312	0.011693926994337836	-0.0626678466796875	0.05218505859375	-0.004023379371279762	2.5513555084455546	-5.79986572265625	7.17010498046875	33.50377001807803	0.0341996504419161	33.38726806640625	33.67010498046875	0.8880239066737039	0.014495896486388904	0.7884000539779663	0.9769999980926514	-0.010201476605165573	0.018439004164780684	-0.08639997243881226	0.05879998207092285	-0.24075253311225348	0.02643897857947656	-0.3306000232696533	-0.11119997501373291	1	0	0
0	6.045370428902762	0.008707937030647235	6.018829345703125	6.105804443359375	0.0010124337332589285	0.2561254923172392	-0.4955291748046875	1.4992218017578125	-0.004092821393694196	0.010514809252534056	-0.0524139404296875	0.0475616455078125	-0.14919549851190475	3.444545582208161	-6.634521484375	9.22393798828125	33.53392684936524	0.02057096138181803	33.468841552734375	33.6685791015625	0.8813969914402281	0.004561291048475024	0.8611999750137329	0.9002000093460083	-0.021219581436543237	0.007771535591290261	-0.05320000648498535	0.00020003318786621094	-0.2710601237387884	0.013091326370014988	-0.3270000219345093	-0.2200000286102295	1	0	0
0	6.040606035505022	0.017190301761293846	5.79681396484375	6.1161041259765625	0.0005631343296595982	0.2527450954012152	-0.4346923828125	1.4992218017578125	-0.004080477033342634	0.010461007992489802	-0.0494842529296875	0.0475616455078125	0.2049532935732887	3.4313484274517254	-5.71746826171875	8.18023681640625	33.53542541358584	0.020616095933621976	33.444671630859375	33.6822509765625	0.8852998974493572	0.004653494626088172	0.8658000230789185	0.9018000364303589	-0.031240562583718982	0.008390291908351196	-0.06379997730255127	-0.006200015544891357	-0.25798697174163093	0.012917579841946058	-0.3133999705314636	-0.2117999792098999	1	0	0
0	5.997307786487398	0.013508803541198964	5.9604644775390625	6.0634613037109375	0.0013928898402622769	0.2602283248484781	-0.3997650146484375	1.4992218017578125	-0.004055241176060268	0.010803538989886811	-0.050262451171875	0.0456390380859375	0.061873372395833334	4.166848354420477	-10.81695556640625	11.93695068359375	33.533809012276784	0.02124909706040805	33.456756591796875	33.67767333984375	0.8821400487366177	0.003937923805946944	0.865399956703186	0.8954000473022461	-0.022410515050093335	0.005469209125621147	-0.041999995708465576	-0.0045999884605407715	-0.2683610763294356	0.009835382160721478	-0.3141999840736389	-0.23180001974105835	1	0	0
0	5.959463101341611	0.023580380543885757	5.7830810546875	6.0321807861328125	0.0012865077427455358	0.2716336825070503	-0.463897705078125	1.4992218017578125	-0.004054275512695313	0.011565975052813088	-0.0550689697265625	0.0459136962890625	0.03394833519345238	3.2616612984761075	-5.6060791015625	7.09991455078125	33.53591188848586	0.02173579343236399	33.45526123046875	33.680694580078125	0.8768782765240897	0.014884539086839413	0.7790000438690186	0.9847999811172485	-0.025607867808569044	0.019556314194761955	-0.12980002164840698	0.0578000545501709	-0.28726299060242516	0.02412666807876228	-0.375	-0.18779999017715454	1	0	0
0	5.914104715983073	0.008635113045173658	5.670928955078125	6.0028076171875	0.00024323381696428573	0.2599440870618703	-0.43048095703125	1.4992218017578125	-0.004022201538085937	0.011440542112178261	-0.0610198974609375	0.04669189453125	-0.05206814720517113	2.964144072586153	-5.31158447265625	6.15692138671875	33.521085290817986	0.020894463500258822	33.44769287109375	33.662506103515625	0.8742099903481347	0.012446523612765017	0.7438000440597534	0.9914000034332275	-0.017658638434750695	0.021566645369184182	-0.1467999815940857	0.09619998931884766	-0.2944902568800109	0.01916936752011879	-0.3970000147819519	-0.22460001707077026	1	0	0
0	5.9399731227329795	0.013319380911481327	5.8361053466796875	6.012725830078125	0.0015790645054408483	0.2704554843487063	-0.4710845947265625	1.4993133544921875	-0.0040509033203125	0.011778741400930779	-0.05181884765625	0.04046630859375	0.07402859642392114	5.731472904635772	-16.02935791015625	19.22149658203125	33.50277674066453	0.02139643192056252	33.415985107421875	33.644317626953125	0.8829066874072665	0.006439832054562391	0.8473999500274658	0.910599946975708	-0.036798543691635134	0.013625626651315668	-0.0878000259399414	0.021000027656555176	-0.26708975262017476	0.016768008144273205	-0.3263999819755554	-0.20660001039505005	1	0	0
0	5.939823750087193	0.00784553013847765	5.9062957763671875	5.9940338134765625	0.0011491176060267857	0.2618712118949873	-0.40557861328125	1.4992218017578125	-0.004037331717354911	0.011679280426185129	-0.0729217529296875	0.0377197265625	0.12373330252511161	2.7371759153721262	-3.753662109375	6.30950927734375	33.50160117303757	0.021284722468110327	33.43560791015625	33.638275146484375	0.8797304773671286	0.00449634758638068	0.8633999824523926	0.8952000141143799	-0.039622705087775274	0.009813457371084001	-0.071399986743927	-0.014400005340576172	-0.2795518855963435	0.011989467177025624	-0.3303999900817871	-0.23960000276565552	1	0	0
0	5.9534076327369325	0.015435193659514714	5.8124542236328125	6.01043701171875	0.0010586438860212054	0.26493440885338876	-0.4355621337890625	1.4993133544921875	-0.004055895124162947	0.011544492402984633	-0.06175231933593749	0.05035400390625	0.24961613246372769	3.0649382499462643	-4.31976318359375	12.091064453125	33.500694529215494	0.0211993929827768	33.42803955078125	33.638275146484375	0.8777236386140188	0.011774958475611203	0.7533999681472778	1.0037999153137207	-0.03536393328507741	0.01868176104627647	-0.14859998226165771	0.07039999961853027	-0.2853740664663769	0.016826127840333088	-0.39259999990463257	-0.17979997396469116	1	0	0
