# Supplementary material for: Learning From Others Without Sacrificing Privacy: Simulation Comparing Centralized and Federated Machine Learning on Mobile Health Data
Source: JMIR Mhealth Uhealth. 2021 Mar 30;9(3):e23728. doi: 10.2196/23728 (PMC8044739; doi:10.2196/23728)
Supplement: Multimedia Appendix 2 [file mhealth_v9i3e23728_app2.zip › subject_feats_chest30/S8_feats_4.csv]

	EDA_mean	EDA_std	EDA_min	EDA_max	ECG_mean	ECG_std	ECG_min	ECG_max	EMG_mean	EMG_std	EMG_min	EMG_max	Resp_mean	Resp_std	Resp_min	Resp_max	Temp_mean	Temp_std	Temp_min	Temp_max	ACC_x_mean	ACC_x_std	ACC_x_min	ACC_x_max	ACC_y_mean	ACC_y_std	ACC_y_min	ACC_y_max	ACC_z_mean	ACC_z_std	ACC_z_min	ACC_z_max	0	1	2
0	4.165978150140671	0.013692209110806097	4.02374267578125	4.24957275390625	0.0020728825160435268	0.24171436067136692	-0.6368865966796875	1.4999542236328125	-0.002421299525669643	0.014377612242332997	-0.1002044677734375	0.0856475830078125	0.08827325730096726	0.6720098206854033	-2.2064208984375	2.984619140625	34.34153474062965	0.05417845114871465	34.185546875	34.561859130859375	0.6924137809106282	0.014716941277454527	0.6552000045776367	0.7497999668121338	-0.16666893334615798	0.013525556914452319	-0.20340001583099365	-0.12779998779296875	-0.6387374000095186	0.02037002762238637	-0.6818000078201294	-0.5670000314712524	0	1	0
0	4.119436282203311	0.015975824706156216	3.957366943359375	4.2057037353515625	0.0014581342424665178	0.24352565065719708	-0.6007232666015625	1.499176025390625	-0.0024161747523716516	0.011728656618823772	-0.0666046142578125	0.0445404052734375	0.08109276181175595	0.22967296289510092	-1.00250244140625	0.76141357421875	34.439485312325615	0.035154865313395775	34.31231689453125	34.604827880859375	0.678240096898306	0.00555310365777992	0.6574000120162964	0.7006000280380249	-0.15435247593834286	0.003512364535013609	-0.16860002279281616	-0.13899999856948853	-0.6580888572108178	0.006817032275485173	-0.682200014591217	-0.628600001335144	0	1	0
0	4.0686790466308596	0.01631354720511229	4.010009765625	4.156494140625	0.001428006853376116	0.24758024237331017	-0.598114013671875	1.4992218017578125	-0.002349916730608259	0.012485935767832041	-0.0781402587890625	0.0490264892578125	0.0626860845656622	0.23849257976856678	-0.92315673828125	0.57220458984375	34.41832474481492	0.03552014627945978	34.2969970703125	34.571075439453125	0.669216182589531	0.005660177279337142	0.6426000595092773	0.6862000226974487	-0.15113545857157026	0.0035181783262142685	-0.16600000858306885	-0.13580000400543213	-0.669184486738273	0.006241869669533906	-0.6942000389099121	-0.638200044631958	0	1	0
0	4.030678195045108	0.011973151099544227	3.9600372314453125	4.1454315185546875	0.001428924560546875	0.2501194245423037	-0.5956878662109375	1.4994964599609375	-0.0024175197056361605	0.02190239736540165	-0.4021453857421875	0.2510833740234375	0.06315867106119792	0.9735988579649824	-3.28826904296875	3.2562255859375	34.47532146344866	0.050912036575679574	34.2496337890625	34.655487060546875	0.6700474204960324	0.00920575457793346	0.63919997215271	0.7181999683380127	-0.1520491821964582	0.009946906603333578	-0.22420001029968262	-0.11239999532699585	-0.6681818865282195	0.010707979304525338	-0.7050000429153442	-0.6146000027656555	0	1	0
0	4.003835042317708	0.013630597970199113	3.7807464599609375	4.1103363037109375	0.0013814239501953125	0.24493996538459964	-0.6658172607421875	1.4993133544921875	-0.002366856166294643	0.010831872011545726	-0.069122314453125	0.056488037109375	0.10839705694289435	1.6654917493174908	-4.11529541015625	8.82720947265625	34.509039222353984	0.04386109150579164	34.379547119140625	34.687744140625	0.6566176864817029	0.01305175951686076	0.5814000368118286	0.6881999969482422	-0.14749821994702023	0.005825584394867302	-0.17680001258850098	-0.12339997291564941	-0.6838202766634169	0.013996365293903187	-0.7430000305175781	-0.6453999876976013	0	1	0
0	3.969042950584775	0.01341915766822733	3.903961181640625	4.0561676025390625	0.0017926134381975446	0.24737584800080967	-0.5643768310546875	1.4992218017578125	-0.0023377838134765625	0.013329085147909852	-0.10089111328125	0.0716400146484375	-0.013330586751302083	0.38931087755892124	-1.97906494140625	0.80413818359375	34.52167289370582	0.03693534374249119	34.381134033203125	34.67852783203125	0.6537383328676224	0.008748074873031943	0.6169999837875366	0.6845999956130981	-0.1439658189103717	0.004806614403874842	-0.18279999494552612	-0.12419998645782471	-0.6876740002121244	0.009035726727352528	-0.7214000225067139	-0.6525999903678894	0	1	0
0	3.942565409342448	0.010231298046354233	3.878021240234375	4.0309906005859375	0.0018795928955078125	0.25322857227566586	-0.5434112548828125	1.4992218017578125	-0.0024380362374441964	0.013295377420411526	-0.0901336669921875	0.08331298828125	0.127082025437128	1.0037337669363944	-2.22930908203125	4.14276123046875	34.54920642961775	0.040694366573758606	34.414764404296875	34.730804443359375	0.6529936950887952	0.008151133470599446	0.6239999532699585	0.6809999942779541	-0.14665104828278225	0.005377476617420111	-0.18140000104904175	-0.12879997491836548	-0.6880929524330865	0.008872977452238067	-0.7166000008583069	-0.6535999774932861	0	1	0
0	3.925123559860956	0.009785659215908387	3.85894775390625	4.00390625	0.0012522800990513393	0.251048422997355	-0.5337982177734375	1.4992218017578125	-0.0023975154331752234	0.0125407788728334	-0.065460205078125	0.0435333251953125	0.05868188767206101	0.42333599736329436	-1.72576904296875	1.13067626953125	34.612722702752976	0.03516748390565322	34.50360107421875	34.773834228515625	0.6485473327977317	0.01047966866578637	0.6124000549316406	0.6710000038146973	-0.14450858142262413	0.003847911947954222	-0.1597999930381775	-0.12660002708435059	-0.6931216666982287	0.01078976278610902	-0.7283999919891357	-0.6647999882698059	0	1	0
0	3.907151794433594	0.010626057715672975	3.842926025390625	4.00390625	0.0018395298549107144	0.25344860516098533	-0.5303192138671875	1.4992218017578125	-0.002359499250139509	0.01305517954732491	-0.08074951171875	0.0524139404296875	0.08513953799293154	0.5728588226333011	-1.7852783203125	1.0986328125	34.602269794282456	0.031197562140679612	34.497467041015625	34.7523193359375	0.6479203427121752	0.011464918643313626	0.6125999689102173	0.6713999509811401	-0.1455910203314963	0.0036179281081412727	-0.16100001335144043	-0.13099998235702515	-0.6939325427498136	0.011545314792289674	-0.7328000068664551	-0.6597999930381775	0	1	0
0	3.898085203624907	0.009260524228333468	3.7830352783203125	3.9794921875	0.0013983939034598214	0.2515794854987729	-0.5430908203125	1.4992218017578125	-0.0022788543701171876	0.012758356052466602	-0.120025634765625	0.12483215332031249	0.07090664818173363	1.4551441374206113	-4.68902587890625	6.158447265625	34.63700150989351	0.03702365170332552	34.512786865234375	34.795379638671875	0.6631440199045908	0.013480625444212945	0.617400050163269	0.732200026512146	-0.1518915529137566	0.007482801281978735	-0.19919997453689575	-0.11979997158050537	-0.6763706957470803	0.01598673053034898	-0.8849999904632568	-0.5110000371932983	0	1	0
0	3.887044161841983	0.010284642302036205	3.826904296875	3.9836883544921875	0.0025165492466517857	0.25092232370908196	-0.5445556640625	1.4994049072265625	-0.0023255440848214287	0.01160994196617509	-0.1500091552734375	0.1284942626953125	0.09010554722377233	1.0920300760653565	-3.7078857421875	3.62701416015625	34.5710772690546	0.03379704026418589	34.4576416015625	34.747711181640625	0.6818173728045963	0.013734948778504018	0.5886000394821167	0.7314000129699707	-0.16803858135995411	0.01303223751250561	-0.21319997310638428	-0.13819998502731323	-0.6523275050237065	0.01773837581141151	-0.7350000143051147	-0.5479999780654907	0	1	0
0	3.8703302292596726	0.008897068747351564	3.8116455078125	3.946685791015625	0.0006752798897879464	0.2484135596686429	-0.700103759765625	1.4992218017578125	-0.002361182076590402	0.0101914764517236	-0.1077117919921875	0.0720977783203125	0.05738881429036458	0.7441483390687958	-3.36151123046875	2.77099609375	34.62495309884208	0.049284593379362064	34.48370361328125	34.8077392578125	0.6885626380443572	0.008425036127787168	0.6579999923706055	0.756600022315979	-0.17715707540512085	0.0067289595290952395	-0.21780002117156982	-0.08619999885559082	-0.6437611715765227	0.010883532334983688	-0.7098000049591064	-0.5870000123977661	0	1	0
0	3.8730951400030227	0.008547711803379966	3.810882568359375	3.9699554443359375	0.0011718837193080357	0.25440272515912765	-0.6613311767578125	1.4992218017578125	-0.0022297101702008926	0.010130350260649849	-0.0669708251953125	0.05218505859375	0.045117914109002975	0.9915429306687081	-5.084228515625	4.18853759765625	34.66362609281994	0.035039013141738753	34.5465087890625	34.818511962890625	0.6708237057356607	0.010165410122620021	0.63919997215271	0.7338000535964966	-0.17841246631031946	0.008436521159542113	-0.22899997234344482	-0.14420002698898315	-0.6644151720007261	0.01245574712382755	-0.6992000341415405	-0.5730000138282776	0	1	0
0	3.8799854278564454	0.017382966309561022	3.800201416015625	3.972625732421875	0.0012327466692243303	0.2653705977705696	-1.101654052734375	1.4992218017578125	-0.002340175083705357	0.023045650249152363	-0.3072967529296875	0.24737548828125	-0.07294282459077381	3.2215050740174607	-5.36041259765625	16.0919189453125	34.680268396286735	0.03504020759289868	34.534271240234375	34.832366943359375	0.7357427432934444	0.09655434218274025	0.5282000303268433	1.0504000186920166	-0.19486587618362336	0.05773016727479607	-0.611799955368042	-0.09020000696182251	-0.5317339529281571	0.19297377912532387	-0.725600004196167	0.15699994564056396	0	1	0
0	3.8739351726713633	0.01103505038278653	3.76434326171875	3.95965576171875	0.0017681841169084821	0.24950884805613266	-0.6731414794921875	1.4992218017578125	-0.0022817208426339284	0.02055617126875792	-0.1728057861328125	0.0898590087890625	0.2778018769763765	1.5841862570902496	-2.45208740234375	4.473876953125	34.75939331345331	0.037993305126499	34.61712646484375	34.91552734375	0.8568633122444153	0.005133791312460711	0.8329999446868896	0.886199951171875	-0.21498317144882112	0.0058833100510291714	-0.2549999952316284	-0.1777999997138977	-0.3255189709152494	0.011263223339175532	-0.36180001497268677	-0.28780001401901245	0	1	0
0	3.8506630125499908	0.010937533948224125	3.6529541015625	3.9447784423828125	0.0015543910435267857	0.25010494008228995	-0.6562957763671875	1.4992218017578125	-0.002341151646205357	0.01791398456894596	-0.1293182373046875	0.0915985107421875	0.034351530529203866	1.553249914136531	-2.6214599609375	3.23333740234375	34.774641539074125	0.03905232469744028	34.634002685546875	34.9417724609375	0.8543386471839178	0.004133020771120848	0.8353999853134155	0.8697999715805054	-0.21463929589873268	0.0034221310859824756	-0.2305999994277954	-0.19940000772476196	-0.33328221867481866	0.008386842019912978	-0.3668000102043152	-0.3046000003814697	0	1	0
0	3.8474218096051898	0.011514666228690901	3.7006378173828125	3.9249420166015625	0.0017415684291294644	0.2484376959291476	-0.6410064697265625	1.4991302490234375	-0.0022838570731026787	0.01792879250898184	-0.0997467041015625	0.1183319091796875	0.037038966587611605	1.4543480134812088	-2.5543212890625	3.20892333984375	34.81214276849656	0.04131130955453099	34.683135986328125	34.978790283203125	0.849962618918646	0.009685207236364365	0.815000057220459	0.8791999816894531	-0.21932978198925654	0.0065053500161253545	-0.2613999843597412	-0.18779999017715454	-0.34301050427697954	0.024538961748487898	-0.42239999771118164	-0.30140000581741333	0	1	0
0	3.855964805966332	0.00999874242839455	3.7998199462890625	3.9325714111328125	0.0014606802804129463	0.24752870960960716	-0.6562042236328125	1.4992218017578125	-0.002391298566545759	0.019741724568880126	-0.17413330078125	0.1054229736328125	0.15330796014694942	1.69198986183533	-5.12237548828125	5.26275634765625	34.824330723353796	0.03261072679840932	34.707733154296875	34.967987060546875	0.8315900674320402	0.02587487227585137	0.7000000476837158	0.8597999811172485	-0.2126388181277684	0.01116292730284287	-0.28179997205734253	-0.16039997339248657	-0.3906375425372805	0.05307592793629392	-0.5986000299453735	-0.0875999927520752	0	1	0
0	3.874524143763951	0.010079997310350483	3.6632537841796875	3.95965576171875	0.0019595293317522322	0.24001040610507315	-0.6028289794921875	1.4992218017578125	-0.002484346662248884	0.013390659820870822	-0.07012939453125	0.0595550537109375	0.05558529808407738	1.4537712704865118	-2.58941650390625	4.20379638671875	34.889219459170384	0.03620777997551367	34.756927490234375	35.052886962890625	0.7783112583728063	0.004364367152879202	0.7610000371932983	0.7929999828338623	-0.2169994383312407	0.006016004522368482	-0.2386000156402588	-0.19940000772476196	-0.5036907815706162	0.006441761698553672	-0.531000018119812	-0.4789999723434448	0	1	0
0	3.8889937809535433	0.009381736611881963	3.7322998046875	3.9669036865234375	0.0007338976178850446	0.24172183697611518	-0.5965576171875	1.4991302490234375	-0.0024970833914620535	0.01311441142605163	-0.07232666015625	0.0569000244140625	0.04310440790085565	1.3496938159100742	-2.40936279296875	2.8350830078125	34.92478814115979	0.03094274885683493	34.796966552734375	35.05908203125	0.7749833251578467	0.0053164657718978645	0.7541999816894531	0.7901999950408936	-0.20412083849736623	0.003948569864675672	-0.2192000150680542	-0.18580001592636108	-0.5131825621638979	0.007853342954973622	-0.54339998960495	-0.48820000886917114	0	1	0
0	3.8792003449939547	0.009399325108856327	3.81317138671875	3.9730072021484375	0.0020175977434430804	0.2473216924003056	-0.603790283203125	1.4992218017578125	-0.002383749825613839	0.012392312259244417	-0.07598876953125	0.0507659912109375	0.07494761149088541	1.4747080846663572	-2.60162353515625	2.88848876953125	34.95105474853516	0.03242381034224235	34.835418701171875	35.0853271484375	0.7721448869364602	0.005980699266323794	0.75	0.7898000478744507	-0.20018097273224877	0.0034734810634675026	-0.2149999737739563	-0.1841999888420105	-0.5192972958740734	0.008854291641236682	-0.5479999780654907	-0.4894000291824341	0	1	0
0	3.8715262458437967	0.01645711159133513	3.763580322265625	3.9524078369140625	0.0021302076067243303	0.25111625409803473	-0.660552978515625	1.4992218017578125	-0.002452388218470982	0.020138396127848984	-0.13897705078125	0.1282196044921875	0.0628538585844494	1.5223849192264576	-4.9835205078125	3.30352783203125	34.85291753859747	0.06083717159032818	34.70928955078125	35.1317138671875	0.8236614671832039	0.019780597842860494	0.7555999755859375	0.8597999811172485	-0.19641659102553413	0.00948944178985751	-0.23900002241134644	-0.15640002489089966	-0.41742133376144225	0.039966782657176105	-0.6133999824523926	-0.35920000076293945	0	1	0
0	3.8421260833740236	0.010551737592777314	3.7601470947265625	3.91693115234375	0.0008626033238002232	0.2442333965081469	-0.5953216552734375	1.4992218017578125	-0.0024691249302455356	0.012374482523282933	-0.0685272216796875	0.0677032470703125	0.110809326171875	1.7058136317106478	-2.78472900390625	4.132080078125	34.88376487368629	0.049345803233271375	34.715423583984375	35.052886962890625	0.7953327998717626	0.006304374782205731	0.7660000324249268	0.8140000104904175	-0.18925196186133794	0.005664706951760139	-0.22100001573562622	-0.16079998016357422	-0.480423352320989	0.010787960719011093	-0.5234000086784363	-0.4466000199317932	0	1	0
0	3.825967770531064	0.009926901691619456	3.6380767822265625	3.914642333984375	0.0019308973039899554	0.24791585484979178	-0.6058502197265625	1.4991302490234375	-0.0025255192347935266	0.01203257688784	-0.071136474609375	0.0476531982421875	0.06763472784133184	1.7085735887925766	-3.155517578125	3.57208251953125	34.90690634881882	0.049355150819123936	34.758453369140625	35.088409423828125	0.8093049241928827	0.0110307634663332	0.7799999713897705	0.8414000272750854	-0.18171537184431438	0.006068605254159954	-0.2053999900817871	-0.1574000120162964	-0.4543843050400416	0.02069938047677545	-0.4994000196456909	-0.3970000147819519	0	1	0
0	3.8030121212913874	0.009982369194318242	3.7433624267578125	3.8944244384765625	0.0015367933000837053	0.2500000665935179	-0.6606903076171875	1.4954681396484375	-0.0025825369698660714	0.014002837553751063	-0.1299591064453125	0.1010284423828125	0.09632088797433036	2.3678999370704226	-9.31854248046875	6.02569580078125	34.82944053722563	0.05655112041548432	34.62786865234375	35.00347900390625	0.8233321807668322	0.01461016628757497	0.7666000127792358	0.895799994468689	-0.17899543822379338	0.020420956355007052	-0.25999999046325684	-0.03880000114440918	-0.42409395289137247	0.03260100572893377	-0.5002000331878662	-0.2694000005722046	0	1	0
0	3.7731185004824686	0.01424959014286122	3.5694122314453125	3.87115478515625	0.0018450666155133929	0.2564902740001776	-0.6277313232421875	1.4992218017578125	-0.0024874158586774553	0.017531228620668728	-0.2341461181640625	0.1433258056640625	0.1757535661969866	2.2774183962571644	-6.48651123046875	7.16400146484375	34.80571038382394	0.0480217468436658	34.65704345703125	34.9957275390625	0.8338230100926899	0.011899480323408772	0.7558000087738037	0.8805999755859375	-0.12766592447246825	0.015266199596584297	-0.18860000371932983	-0.05299997329711914	-0.4124307430216244	0.024490322566379407	-0.6014000177383423	-0.03359997272491455	0	1	0
0	3.7636854807535807	0.010427002622739663	3.62091064453125	3.844451904296875	0.001461427961077009	0.2497496389154707	-0.6317596435546875	1.4991302490234375	-0.0025193961007254463	0.01010764175662062	-0.058685302734375	0.0458221435546875	-0.07941981724330358	2.2119564392598265	-4.69818115234375	4.37774658203125	34.92642298380534	0.056544182013285614	34.730804443359375	35.125518798828125	0.827137198805809	0.005129408860017507	0.8062000274658203	0.8473999500274658	-0.1480005062790144	0.004403144656325594	-0.1746000051498413	-0.12980002164840698	-0.42498828582820436	0.010513604333250427	-0.47259998321533203	-0.38419997692108154	0	1	0
0	3.7714786529541016	0.009053175479331724	3.70635986328125	3.8471221923828125	0.0016327863420758928	0.25128843071571005	-0.613311767578125	1.4992218017578125	-0.002608583722795759	0.010733723038949252	-0.0644073486328125	0.0418853759765625	0.12096673874627976	1.8475445898101985	-2.93426513671875	3.96881103515625	35.00424439493815	0.03607713447600519	34.878570556640625	35.14410400390625	0.8247621703715552	0.005904447555000337	0.8026000261306763	0.8414000272750854	-0.1467603062192599	0.003988036849196224	-0.16920000314712524	-0.12860000133514404	-0.43031811417284466	0.012160058712426668	-0.4706000089645386	-0.39340001344680786	0	1	0
0	3.7850071679978146	0.01709969875978512	3.7151336669921875	3.8715362548828125	0.0012558833530970982	0.252950816377485	-0.6357421875	1.4991302490234375	-0.0026081433977399554	0.01006170670077955	-0.0593719482421875	0.0413360595703125	-0.01917230515252976	1.936916646405925	-4.28466796875	4.31671142578125	35.028465486072356	0.03246226443878384	34.921722412109375	35.157989501953125	0.8103723728827068	0.011125380133748846	0.777400016784668	0.8782000541687012	-0.15988436088959376	0.017088498946609857	-0.19199997186660767	-0.12720000743865967	-0.4570997332391285	0.02349482848002593	-0.4878000020980835	-0.3041999936103821	0	1	0
0	3.802530343191964	0.008721939490918611	3.68804931640625	3.8722991943359375	0.002005684988839286	0.24448961879032827	-0.628326416015625	1.499267578125	-0.0025700160435267855	0.010050663338735017	-0.0607452392578125	0.0501251220703125	0.14343298049200148	1.8509320736583847	-6.06536865234375	4.21905517578125	35.04766698637463	0.03643897725523924	34.9248046875	35.196685791015625	0.7945919337272644	0.013137665069119888	0.7453999519348145	0.8314000368118286	-0.16549006607418967	0.010742777971415337	-0.20499998331069946	-0.12300002574920654	-0.4871231142594701	0.02575389757113156	-0.5493999719619751	-0.421999990940094	0	1	0
0	3.7933686029343376	0.008974202162742707	3.7242889404296875	3.8646697998046875	0.0012910265241350446	0.24221738115508765	-0.6020050048828125	1.4993133544921875	-0.0025759408133370536	0.00983196694261085	-0.0614776611328125	0.037994384765625	-0.007398114885602679	1.4512803030004227	-4.20379638671875	2.64434814453125	35.07930299450102	0.03394302712134282	34.964874267578125	35.212188720703125	0.7778690862371808	0.009637816357364775	0.7281999588012695	0.8021999597549438	-0.15114142953498022	0.004608229781621679	-0.1714000105857849	-0.12879997491836548	-0.5204436670030866	0.01498064271515276	-0.5778000354766846	-0.48420000076293945	0	1	0
0	3.803636278424944	0.009552517012703295	3.745269775390625	3.89862060546875	0.001591522216796875	0.2451467199675709	-0.5712432861328125	1.4992218017578125	-0.002570946829659598	0.009750135994674407	-0.0598297119140625	0.0566253662109375	0.14986303420293898	1.7274231049123552	-3.74603271484375	3.81317138671875	35.08801038178944	0.037599169713836915	34.9417724609375	35.2276611328125	0.7611873426834742	0.007661338411692073	0.7347999811172485	0.792199969291687	-0.14371770528384617	0.005753189982432927	-0.17619997262954712	-0.11699998378753662	-0.5488606096449352	0.011806754055867438	-0.5814000368118286	-0.5058000087738037	0	1	0
0	3.803935804821196	0.008605167369048	3.754425048828125	3.9043426513671875	0.001604856218610491	0.24661879924320954	-0.5847930908203125	1.49945068359375	-0.0025469948904854912	0.009637264921941873	-0.0561676025390625	0.0427093505859375	0.05344906761532738	1.5776183838638185	-2.87322998046875	3.22418212890625	34.99367630440848	0.03733830887414975	34.8662109375	35.14715576171875	0.7583560372761318	0.005920153271646075	0.7288000583648682	0.7796000242233276	-0.1412643056029365	0.0069737566308536395	-0.16659998893737793	-0.1096000075340271	-0.5535821522474289	0.008902722633292868	-0.5889999866485596	-0.5191999673843384	0	1	0
0	3.8051573617117747	0.008889104729520458	3.7555694580078125	3.8738250732421875	0.0009455108642578126	0.24480962515960314	-0.557830810546875	1.4993133544921875	-0.0025813751220703125	0.010447200078324401	-0.0598297119140625	0.0677032470703125	0.05189601353236607	1.5285275339863171	-3.57513427734375	3.2623291015625	35.02815311395554	0.03591945910771998	34.903228759765625	35.1734619140625	0.7635884578000931	0.006833187892385252	0.6712000370025635	0.8538000583648682	-0.13595513371342705	0.0049138597239565245	-0.2343999743461609	-0.09020000696182251	-0.546004904287202	0.010487205718289259	-0.6893999576568604	-0.2247999906539917	0	1	0
0	3.7994828542073567	0.00870770849870405	3.7151336669921875	3.89862060546875	0.0019921395438058037	0.2457127318231365	-0.61358642578125	1.4992218017578125	-0.0024846823556082588	0.013303974550626537	-0.1454315185546875	0.1830596923828125	0.14864218575613838	1.5819497668874418	-3.65753173828125	3.96881103515625	35.061743735177174	0.03492312053392608	34.927886962890625	35.20904541015625	0.7733054111344474	0.007917568411636634	0.743399977684021	0.7990000247955322	-0.14162686703318642	0.007541618424658191	-0.18320000171661377	-0.11379998922348022	-0.5296281816533633	0.012262799785871314	-0.5770000219345093	-0.48580002784729004	0	1	0
0	3.7920818692161924	0.01092059805529527	3.6334991455078125	3.8715362548828125	0.001940150669642857	0.24598975170342452	-0.61541748046875	1.4992218017578125	-0.0025881805419921875	0.010415398789816626	-0.071868896484375	0.053741455078125	-0.027547563825334822	1.6744696676708852	-3.68499755859375	3.53546142578125	34.94159648204985	0.05398743897428499	34.792327880859375	35.161102294921875	0.779184020558993	0.006488236514519595	0.756600022315979	0.7960000038146973	-0.14699437256937936	0.004536316898801701	-0.16659998893737793	-0.12379997968673706	-0.5191368475215775	0.010377820559151138	-0.5591999888420105	-0.4894000291824341	0	1	0
0	3.818915794009254	0.0167929477911801	3.6594390869140625	3.8974761962890625	0.0009834507533482142	0.24346084241646804	-0.6189422607421875	1.4994964599609375	-0.0025234505789620536	0.013310952039294544	-0.10235595703125	0.1176910400390625	0.06496952601841517	1.4585970837368463	-3.18756103515625	3.68499755859375	34.99894906616211	0.04152078903137788	34.847747802734375	35.1688232421875	0.778310981739135	0.0066337195025510725	0.7538000345230103	0.7992000579833984	-0.1484677630662918	0.0060919092213235935	-0.17100000381469727	-0.12339997291564941	-0.5199681337674459	0.010986196821651351	-0.555400013923645	-0.4828000068664551	0	1	0
0	3.8314662206740606	0.00926931941048227	3.69720458984375	3.9081573486328125	0.0019007524762834822	0.24722627423083965	-0.5947723388671875	1.4992218017578125	-0.0025956050327845983	0.010527210240093288	-0.0606536865234375	0.0449066162109375	0.15002027239118304	1.4167946865875547	-3.045654296875	3.24859619140625	34.93751710582915	0.05299765017885422	34.78924560546875	35.133270263671875	0.7676660387118658	0.010476753507118922	0.7345999479293823	0.7934000492095947	-0.14095269536972047	0.006703986613384452	-0.16979998350143433	-0.11379998922348022	-0.538618076199577	0.017096713522573838	-0.5861999988555908	-0.49299997091293335	0	1	0
0	3.7007967994326636	0.01686125093178441	3.53851318359375	3.77960205078125	0.002834254673549107	0.3151876403304599	-0.6687469482421875	1.49945068359375	-0.002743894304547991	0.012695433398362582	-0.1471710205078125	0.1214447021484375	0.2874517531622024	4.504839485996105	-6.48651123046875	17.28668212890625	34.86895070684524	0.03349312822613817	34.7523193359375	35.02044677734375	0.9139202195292427	0.025928136356715738	0.7486000061035156	1.056999921798706	-0.053340219091801415	0.06808705705694539	-0.31220000982284546	0.19579994678497314	-0.014420267116455806	0.058762646996987744	-0.2152000069618225	0.23280000686645508	0	0	1
0	3.70858401343936	0.010301460131313785	3.534698486328125	3.7906646728515625	0.001678924560546875	0.3113312648689092	-0.7078399658203125	1.4992218017578125	-0.002568937029157366	0.014312755430832207	-0.146026611328125	0.1108245849609375	-0.31006251743861607	4.849632445424162	-8.4320068359375	13.21258544921875	34.92082359386626	0.03243979040900583	34.810791015625	35.06060791015625	0.9143644862515585	0.03294459015147921	0.7034000158309937	1.1059999465942383	-0.06477690517334711	0.055860274361201306	-0.30000001192092896	0.19620001316070557	-0.017843885924134936	0.05431796446198128	-0.32660001516342163	0.26020002365112305	0	0	1
0	3.7242721194312685	0.017337078177177438	3.50494384765625	3.8105010986328125	0.0014118150983537946	0.29190008775522674	-0.590057373046875	1.4992218017578125	-0.002599267142159598	0.013070139991779943	-0.1278533935546875	0.1254730224609375	0.15194171723865327	4.584476812719021	-7.74078369140625	18.65081787109375	34.95528307088216	0.03120263560050552	34.850799560546875	35.09149169921875	0.9131548481498446	0.02408973561464839	0.7569999694824219	1.1282000541687012	-0.029597933777741024	0.06247120484958732	-0.25300002098083496	0.2766000032424927	-0.04704783827917917	0.060127918054567096	-1.7983999252319336	1.0329999923706055	0	0	1
0	3.7499002910795665	0.013314775084397238	3.52325439453125	3.8379669189453125	0.0010093274797712054	0.3232496902327709	-1.4040069580078125	1.4992218017578125	-0.0026493748256138394	0.011925970374043414	-0.0830841064453125	0.0732879638671875	0.0330596923828125	6.171305221300197	-11.85150146484375	14.95513916015625	34.97295688156854	0.03198712629551648	34.860076904296875	35.1224365234375	0.9134877717381432	0.029168422843250386	0.7608000040054321	1.1101999282836914	-0.030756733599163238	0.05885746580770991	-0.2710000276565552	0.14100003242492676	-0.0427298670070512	0.046384623516790444	-0.2638000249862671	0.1754000186920166	0	0	1
0	3.7713289170038133	0.016983440476365262	3.7200927734375	3.894805908203125	0.001947542463030134	0.3307114726198309	-1.43682861328125	1.4992218017578125	-0.0026788199288504465	0.013803744660290159	-0.1394805908203125	0.1552734375	0.142354983375186	4.598666885855282	-6.01654052734375	13.53912353515625	34.990013453892296	0.033130104815053005	34.87237548828125	35.127044677734375	0.9139282479626791	0.04468231879757844	0.6272000074386597	1.3401999473571777	-0.02767730505409695	0.06841143173903637	-0.3149999976158142	0.5176000595092773	-0.05418686692771457	0.057058694252737144	-1.7546000480651855	0.885200023651123	0	0	1
0	3.778489267258417	0.010378981624873187	3.5854339599609375	3.84979248046875	0.0008202710832868304	0.3201823707013595	-1.4127044677734375	1.4992218017578125	-0.002671295166015625	0.011366961764271018	-0.08038330078125	0.0700836181640625	-0.022187732514880952	6.48754462991794	-8.75091552734375	17.90313720703125	35.001639937627886	0.04003531868679985	34.861572265625	35.1502685546875	0.913200724193028	0.0262618159794922	0.7309999465942383	1.1610000133514404	-0.00368974293697448	0.036140667860600925	-0.18639999628067017	0.26579999923706055	-0.05064610489493325	0.043314461187006326	-0.23240000009536743	0.26979994773864746	0	0	1
0	3.7719256628127327	0.008472186709433525	3.736114501953125	3.8455963134765625	0.0016850760323660714	0.3424284762509997	-1.4403533935546875	1.4993133544921875	-0.0026710597446986607	0.012941193355767813	-0.0933380126953125	0.1215362548828125	0.46784580775669643	6.154127375626779	-10.15472412109375	16.64886474609375	35.02297292654855	0.03175576375091723	34.912445068359375	35.1595458984375	0.9143038287389846	0.032324097556681225	0.7100000381469727	1.0984001159667969	-0.029378619270665304	0.048862741499284455	-0.21880000829696655	0.1770000457763672	-0.03563571449404671	0.054002031215521516	-0.26020002365112305	0.1950000524520874	0	0	1
0	3.836640348888579	0.012374503809776526	3.66973876953125	3.9051055908203125	0.0014090423583984376	0.3254537541481053	-1.42034912109375	1.4992218017578125	-0.0027810625348772323	0.013891746358190658	-0.148773193359375	0.2607879638671875	0.40205775669642857	5.141739990313025	-8.76007080078125	16.986083984375	35.05172941080729	0.0348210184367802	34.93096923828125	35.187408447265625	0.9148560100055876	0.025916204525448055	0.7546000480651855	1.0418000221252441	-0.041885752408277424	0.04555572641539917	-0.25300002098083496	0.23979997634887695	-0.054585209659167695	0.03824517920725588	-0.19819998741149902	0.09780001640319824	0	0	1
0	3.8563484918503534	0.018061492301663453	3.73687744140625	3.951263427734375	0.0021080213274274552	0.3193611459190283	-1.3743438720703125	1.49945068359375	-0.0027438572474888395	0.01298684655006917	-0.142181396484375	0.1193389892578125	-0.23949795677548363	4.161461258189726	-7.14874267578125	14.48211669921875	35.083544927687875	0.033304633182407076	34.974151611328125	35.210601806640625	0.915247686176073	0.01843953844798451	0.801800012588501	1.0250000953674316	-0.044672638535499576	0.03325769416026224	-0.22619998455047607	0.2125999927520752	-0.03529650476432982	0.04593466513881975	-0.22259998321533203	0.160599946975708	0	0	1
0	3.8304134913853236	0.01122759970469961	3.7738800048828125	3.8967132568359375	0.0011400996616908483	0.3299276544553286	-1.431976318359375	1.4992218017578125	-0.00267793709891183	0.013384155214833422	-0.1279449462890625	0.0757598876953125	-0.209100341796875	4.0911165640244205	-7.47833251953125	11.920166015625	35.08852587745303	0.03233598349967457	34.980316162109375	35.215240478515625	0.9141982385714849	0.03837432164367551	0.7266000509262085	1.1201999187469482	-0.03289090502545947	0.05285188589191816	-0.2531999945640564	0.1502000093460083	-0.04961019087973095	0.057497172963680544	-0.3935999870300293	0.14219999313354492	0	0	1
0	3.8096763247535343	0.02984618799653329	3.723907470703125	3.9295196533203125	0.001450166974748884	0.3226824379872429	-1.4349517822265625	1.4992218017578125	-0.002643827165876116	0.017137744845345183	-0.1777496337890625	0.3098602294921875	-0.008825828915550595	3.803918179132888	-10.382080078125	12.66937255859375	35.09369043259394	0.033678671820937776	34.958709716796875	35.218353271484375	0.9125671050548554	0.03155137426521978	0.6964000463485718	1.0625998973846436	-0.028751505179064614	0.043620997769287066	-0.296999990940094	0.2165999412536621	-0.02574859116758619	0.08645175270127856	-0.2616000175476074	0.6089999675750732	0	0	1
0	3.850390842982701	0.015603710020563936	3.6853790283203125	3.94439697265625	0.001996549333844866	0.2773482759548632	-0.544921875	1.4993133544921875	-0.0027022879464285716	0.010223290123605436	-0.1371002197265625	0.0618438720703125	0.5425510951450893	4.760577104542072	-11.47613525390625	14.74761962890625	35.107997924804685	0.03555713673941972	34.97259521484375	35.2415771484375	0.9116875997838519	0.02138882170816295	0.7161999940872192	1.0829999446868896	-0.013892942967868986	0.025887531056971447	-0.1722000241279602	0.18540000915527344	-0.06876572382166272	0.07217295040809034	-0.32179999351501465	0.4129999876022339	0	0	1
0	3.8165320986793154	0.01465107480119037	3.759002685546875	3.9066314697265625	0.0005677076067243304	0.28428645639518735	-0.5122833251953125	1.4992218017578125	-0.0026620766775948663	0.009701781857708331	-0.0644989013671875	0.0396881103515625	-0.2868555704752604	2.8120745552046036	-5.37261962890625	6.98089599609375	35.11323711867559	0.033867157962758125	34.9957275390625	35.24932861328125	0.9119778094518752	0.005200819756868395	0.8839999437332153	0.9345999956130981	-0.012738704741001129	0.030986329933970897	-0.14340001344680786	0.12259995937347412	-0.08708288597776777	0.025682197429062702	-0.1621999740600586	-0.0040000081062316895	0	0	1
0	3.7875340961274646	0.010647697501725579	3.5709381103515625	3.8616180419921875	0.0020717947823660713	0.3123949176260381	-0.5430450439453125	1.4992218017578125	-0.0027528817313058037	0.011885601515999137	-0.06500244140625	0.0794219970703125	0.18812045142764136	2.2979063775513313	-4.42962646484375	6.96868896484375	35.139386928013394	0.03332249697772544	35.03125	35.27410888671875	0.9147795904307139	0.013803463169956667	0.76419997215271	1.012200117111206	-0.02063760041055225	0.03865623509610643	-0.11540001630783081	0.20079994201660156	-0.02207832429238728	0.022845468726960177	-0.1273999810218811	0.11020004749298096	0	0	1
0	3.8018887656075613	0.022298391304746555	3.731536865234375	3.9112091064453125	0.0013369816371372769	0.3275254983306979	-1.4291839599609375	1.4992218017578125	-0.0028781629289899554	0.012269567425729473	-0.0800628662109375	0.0491180419921875	0.1805538359142485	2.2001435654051225	-5.03387451171875	8.03985595703125	35.171656688871835	0.03278145407670296	35.0498046875	35.298919677734375	0.9155657998153142	0.006745171509709667	0.8588000535964966	0.9465999603271484	-0.022327171737239474	0.0178098797399282	-0.09299999475479126	0.08299994468688965	-0.020023914447852544	0.01886665666257304	-0.10259997844696045	0.06640005111694336	0	0	1
0	3.8933104197184245	0.046817124210183234	3.76129150390625	4.0325164794921875	0.00046488516671316964	0.34463769496773244	-1.3867034912109375	1.4993133544921875	-0.0028769596644810267	0.01437198511343079	-0.1598052978515625	0.1691436767578125	-0.13374735514322916	5.7328656523405535	-13.104248046875	20.07904052734375	35.1657420014881	0.03499365169144966	35.0189208984375	35.298919677734375	0.9115252762862615	0.056184198595616776	0.6497999429702759	1.494800090789795	-0.020977371774968646	0.04868522819764841	-0.3317999839782715	0.16680002212524414	-0.07435527649663744	0.06694765840464337	-0.4138000011444092	0.2749999761581421	0	0	1
0	3.8817783900669642	0.022047176356448154	3.83148193359375	4.0035247802734375	0.0006331329345703125	0.3000410799780484	-0.7019805908203125	1.4994964599609375	-0.002866269792829241	0.018293489904207275	-0.2105712890625	0.2358856201171875	0.23525710332961308	4.708484866028218	-13.38043212890625	17.96417236328125	35.18954223051525	0.03349806360280417	35.071441650390625	35.333038330078125	0.9140361717031116	0.030436733933143334	0.6002000570297241	1.2981998920440674	-0.03850426722424371	0.0369081341180676	-0.28700000047683716	0.05260002613067627	-0.038068657707600366	0.06352963073562372	-0.23760002851486206	0.4270000457763672	0	0	1
0	3.97241454351516	0.0334169367101371	3.85284423828125	4.0882110595703125	0.002758512224469866	0.2991928360948013	-0.577972412109375	1.4993133544921875	-0.002755403791155134	0.031225379657083146	-0.1609039306640625	0.2690277099609375	-0.09156937372116815	2.341331659743139	-6.25457763671875	5.52825927734375	35.21995133463542	0.03424321740986482	35.0853271484375	35.362518310546875	0.9146181905723754	0.03955868570306285	0.6718000173568726	1.4073998928070068	-0.0577904859383901	0.055297980549184396	-0.2857999801635742	0.2359999418258667	-0.008358457613558997	0.05844538011421761	-0.32179999351501465	0.43939995765686035	0	0	1
0	3.917606698899042	0.009283764497322886	3.7319183349609375	3.981781005859375	0.0014025006975446428	0.29047128503300385	-0.49067687988281244	1.49945068359375	-0.0027528250558035714	0.027966240176864405	-0.1946868896484375	0.13458251953125	-0.01974087669735863	3.5860138940225688	-8.01849365234375	10.63385009765625	35.243943349202475	0.031818220229688644	35.102325439453125	35.378021240234375	0.9158923054365885	0.017624496586510816	0.6294000148773193	1.140199899673462	-0.053667209928944	0.03763371176451044	-0.2694000005722046	0.10179996490478516	-0.01279812429916291	0.022011776750146105	-0.1714000105857849	0.1194000244140625	0	0	1
0	3.919981856573196	0.032380170717446574	3.85894775390625	4.058837890625	0.0018506251743861607	0.3550297434303267	-1.4116973876953125	1.4993133544921875	-0.002804168701171875	0.02575476220090106	-0.1362762451171875	0.1067962646484375	0.08885607038225446	3.810815495339017	-7.11517333984375	12.86773681640625	35.25899334862119	0.032812945709461	35.127044677734375	35.40130615234375	0.9161084858860289	0.010756835165131973	0.8029999732971191	1.0074000358581543	-0.05605755245117914	0.034662071242463816	-0.2645999789237976	0.04499995708465576	-0.005542162509191604	0.019073368897126106	-0.09880000352859497	0.13259994983673096	0	0	1
0	3.952642059326172	0.010355116703083584	3.7532806396484375	4.0191650390625	0.0016933048793247767	0.35504738782345346	-1.412841796875	1.49945068359375	-0.002819540841238839	0.025180987667714077	-0.12982177734375	0.1576995849609375	0.18353147960844493	2.611971440938499	-5.50689697265625	10.711669921875	35.2755691746303	0.03179885392182652	35.15643310546875	35.40753173828125	0.9159563717898869	0.012864093251278031	0.7574000358581543	1.023400068283081	-0.044300819215320406	0.026406681131503604	-0.12959998846054077	0.07340002059936523	-0.00864664808341435	0.027346379409289738	-0.17979997396469116	0.11020004749298096	0	0	1
0	3.996270661127	0.06692898926666942	3.8173675537109375	4.2453765869140625	-0.0014472372872488838	0.30130950910107807	-0.5555877685546875	1.4992218017578125	-0.002779571533203125	0.025688859734295782	-0.1340789794921875	0.1238250732421875	0.19096243722098213	3.420654366809332	-15.19622802734375	10.67962646484375	35.28960932849702	0.03214394970354596	35.157989501953125	35.432373046875	0.9141412002359118	0.023594711057610927	0.7438000440597534	1.1689999103546143	-0.06564502867914382	0.03241028113298565	-0.17979997396469116	0.05359995365142822	0.02688479020482018	0.05923004018629663	-0.13419997692108154	0.33379995822906494	0	0	1
0	3.8036969139462427	0.012061218469708649	3.746795654296875	3.8837432861328125	0.0017150203159877232	0.2461113878344412	-0.5971527099609375	1.4992218017578125	-0.0024802725655691965	0.010512499341458212	-0.2973175048828125	0.1710662841796875	-0.025346301850818452	3.872175153027016	-7.41119384765625	8.1085205078125	35.010716799781434	0.041031142661342966	34.8662109375	35.17193603515625	0.8117918007600875	0.02095101184827327	0.7037999629974365	0.8766000270843506	0.14040096236410596	0.019233006585562006	0.10800004005432129	0.25039994716644287	-0.4069578572284608	0.036177160150560876	-0.5342000126838684	-0.2802000045776367	1	0	0
0	3.7826280139741444	0.009194774027153246	3.7235260009765625	3.8608551025390625	0.0017785426548549107	0.24205228199555473	-0.5272064208984375	1.4992218017578125	-0.002467378888811384	0.010303868245521113	-0.071319580078125	0.0413360595703125	0.05433197021484375	2.839240130066987	-7.64617919921875	7.50885009765625	34.96678705705915	0.057443848394353236	34.8031005859375	35.1595458984375	0.760564047404698	0.009793871457366137	0.7117999792098999	0.823199987411499	0.15751216072695595	0.005883211014028267	0.13220000267028809	0.1826000213623047	-0.500887771827834	0.0157227296661471	-0.5383999943733215	-0.4182000160217285	1	0	0
0	3.779043688092913	0.011339398521667588	3.533172607421875	3.859710693359375	0.0010288500104631696	0.24493293347376816	-0.5549468994140625	1.4992218017578125	-0.0024843815394810266	0.011084973681093846	-0.1918487548828125	0.1654815673828125	-0.009553963797433035	3.522954420120466	-6.805419921875	10.24932861328125	34.92897619047619	0.04625564767231248	34.772308349609375	35.0899658203125	0.7831274767830259	0.025458284611507433	0.6474000215530396	1.0290000438690186	0.1460333520060494	0.01858303265598943	0.07120001316070557	0.281000018119812	-0.4641652763883273	0.038376204837448635	-0.5737999677658081	-0.2932000160217285	1	0	0
0	3.7769120170956567	0.010405100470501341	3.6998748779296875	3.8829803466796875	0.0021482979910714285	0.24960965250482856	-0.5439605712890625	1.4994049072265625	-0.0025726688929966516	0.01417814035693632	-0.3024444580078125	0.202056884765625	0.2476841517857143	4.8858804431801115	-13.66424560546875	14.32037353515625	35.02100674583799	0.04972205603031107	34.84002685546875	35.233856201171875	0.7923608575889043	0.0161391833702413	0.7374000549316406	0.8553999662399292	0.19126905741578057	0.017675410604154076	0.08259999752044678	0.24539995193481445	-0.41940536192769096	0.028107564570565853	-0.5031999945640564	-0.2857999801635742	1	0	0
0	3.7586284637451173	0.008814115075258479	3.688812255859375	3.8478851318359375	0.0016551295689174108	0.24379725960306198	-0.5079803466796875	1.4992218017578125	-0.0025227595738002233	0.010540463396954839	-0.06129455566406251	0.0442657470703125	0.14763699486142112	3.117838016109144	-5.26580810546875	7.43255615234375	35.03801384626116	0.03484344034220552	34.892425537109375	35.17657470703125	0.7963913805768603	0.006652598733462087	0.7726000547409058	0.8173999786376953	0.17451222152369364	0.003877242850092943	0.1621999740600586	0.19360005855560303	-0.42263525738318763	0.012268076008248169	-0.46160000562667847	-0.3848000168800354	1	0	0
0	3.731257356916155	0.011331238153124146	3.5709381103515625	3.8204193115234375	0.0013657052176339285	0.25633060918321626	-0.5256500244140625	1.4992218017578125	-0.0025015999930245534	0.011619296099042078	-0.0814361572265625	0.053924560546875	0.1525820050920759	3.4851804724934006	-6.59332275390625	9.48944091796875	35.06836700730097	0.03312644950913215	34.903228759765625	35.212188720703125	0.8038481443950108	0.005702876441195287	0.7768000364303589	0.8322000503540039	0.1742483064390364	0.006419480794795273	0.14180004596710205	0.20980000495910645	-0.4063140193025271	0.010194366806407933	-0.44739997386932373	-0.36180001497268677	1	0	0
0	3.7161031995500835	0.010416622353848305	3.5213470458984375	3.79486083984375	0.0015118822370256697	0.25006314238374033	-0.5502777099609375	1.4992218017578125	-0.0024157649448939733	0.011232345457002541	-0.0715484619140625	0.0655059814453125	-0.2063387916201637	3.397895808470199	-7.440185546875	8.50372314453125	35.05932375953311	0.03452758744542482	34.946380615234375	35.1920166015625	0.8007922386385146	0.005962258832569587	0.7749999761581421	0.8325999975204468	0.1791089728843598	0.006015708486909203	0.156000018119812	0.2305999994277954	-0.41039773374512084	0.010901626562368065	-0.45959997177124023	-0.3482000231742859	1	0	0
0	3.7330639067150297	0.009264438137850991	3.66973876953125	3.82232666015625	0.0010684923444475446	0.24220462345701724	-0.5379180908203125	1.4991302490234375	-0.002463036673409598	0.011562956008595438	-0.0757598876953125	0.05035400390625	0.11315205891927084	3.2558096219418524	-8.29315185546875	7.6873779296875	34.99865718296596	0.04678405726434222	34.83697509765625	35.1595458984375	0.7913278857810156	0.007999949758658895	0.7616000175476074	0.8170000314712524	0.17518362164497375	0.004272811218820169	0.1504000425338745	0.19040000438690186	-0.43290456234273456	0.015271215086983356	-0.4814000129699707	-0.38739997148513794	1	0	0
0	3.720122637067522	0.01053169988930033	3.6083221435546875	3.795623779296875	0.0021146806989397323	0.25516325070747975	-0.5567779541015625	1.4992218017578125	-0.0024494389125279017	0.013634122933955918	-0.1186065673828125	0.1555023193359375	-0.13484627859933035	3.2856672745198825	-6.18743896484375	6.42852783203125	35.032382944742835	0.039279136756552875	34.884735107421875	35.17193603515625	0.798738971511523	0.008364750431657353	0.7561999559402466	0.8315999507904053	0.16758810332275573	0.006940034589294269	0.09560000896453857	0.25	-0.42142054293836867	0.015985462624807645	-0.4742000102996826	-0.376800000667572	1	0	0
0	3.696680450439453	0.009152561347646216	3.626251220703125	3.7799835205078125	0.0012301548549107143	0.2545049417543955	-0.5114593505859375	1.4992218017578125	-0.0023683319091796877	0.011976676878663411	-0.069580078125	0.0999298095703125	0.4840456281389509	3.303884982598692	-8.831787109375	8.43353271484375	35.029554610479444	0.03840489766347134	34.903228759765625	35.20135498046875	0.7872373625153587	0.007644812770251102	0.753000020980835	0.8242000341415405	0.1658231988293784	0.006048500447163664	0.13220000267028809	0.19659996032714844	-0.44654159054869696	0.015402946694592261	-0.5031999945640564	-0.38580000400543213	1	0	0
0	3.678522945585705	0.010948593018681377	3.61480712890625	3.7990570068359375	0.0022889644077845983	0.2526736349877443	-0.51910400390625	1.4972991943359375	-0.002495997837611607	0.011340998492195529	-0.0671539306640625	0.0459136962890625	0.004086957659040179	3.182654299012541	-8.4564208984375	8.06121826171875	35.019377313523066	0.033849922552323435	34.903228759765625	35.1595458984375	0.7859589433215913	0.007478571468135144	0.756600022315979	0.8253999948501587	0.170393562294188	0.004977605464472781	0.15380001068115234	0.21140003204345703	-0.44663653349876403	0.015018545679733254	-0.47839999198913574	-0.3610000014305115	1	0	0
0	3.6619693756103517	0.010536589151250825	3.5915374755859375	3.7334442138671875	0.0011006992885044644	0.24260739164720682	-0.5175018310546875	1.49908447265625	-0.0024808829171316963	0.011266055852815171	-0.0625762939453125	0.0557098388671875	-0.17441631498790922	2.6641005560780395	-5.8197021484375	5.28717041015625	35.009731458391464	0.04233544902137491	34.855438232421875	35.1641845703125	0.781003191561926	0.007051118172542841	0.746399998664856	0.8137999773025513	0.1671378368479865	0.0032718435836705715	0.15460002422332764	0.1809999942779541	-0.45813910470690045	0.01240970574901563	-0.4941999912261963	-0.41339999437332153	1	0	0
