# Supplementary material for: Learning From Others Without Sacrificing Privacy: Simulation Comparing Centralized and Federated Machine Learning on Mobile Health Data
Source: JMIR Mhealth Uhealth. 2021 Mar 30;9(3):e23728. doi: 10.2196/23728 (PMC8044739; doi:10.2196/23728)
Supplement: Multimedia Appendix 2 [file mhealth_v9i3e23728_app2.zip › subject_feats_chest30/S10_feats_4.csv]

	EDA_mean	EDA_std	EDA_min	EDA_max	ECG_mean	ECG_std	ECG_min	ECG_max	EMG_mean	EMG_std	EMG_min	EMG_max	Resp_mean	Resp_std	Resp_min	Resp_max	Temp_mean	Temp_std	Temp_min	Temp_max	ACC_x_mean	ACC_x_std	ACC_x_min	ACC_x_max	ACC_y_mean	ACC_y_std	ACC_y_min	ACC_y_max	ACC_z_mean	ACC_z_std	ACC_z_min	ACC_z_max	0	1	2
0	0.7370042165120443	0.013345711395137991	0.563812255859375	0.8632659912109375	0.0016851675851004464	0.1322645823859835	-0.6638946533203125	0.7858428955078125	-0.002210518973214286	0.009706022150167849	-0.0473785400390625	0.0329132080078125	0.2534723917643229	3.625919662740063	-8.2855224609375	8.47930908203125	33.902193793887186	0.02882988007008572	33.8050537109375	34.04681396484375	0.8846787920792898	0.0035942634059135978	0.8697999715805054	0.9002000093460083	0.08369642663002014	0.0061250234213300996	0.059399962425231934	0.1119999885559082	-0.2057160095657621	0.011230474901669922	-0.24580001831054688	-0.16079998016357422	0	1	0
0	0.742258289882115	0.013541406045000755	0.5947113037109375	0.862884521484375	0.000739229474748884	0.14219667534563354	-0.6679229736328125	0.8214569091796875	-0.0022877633231026787	0.009806965444544995	-0.0523223876953125	0.0314483642578125	0.39360126313709076	3.1461631601865174	-9.60845947265625	11.72332763671875	33.95411622256324	0.029367083678280434	33.85516357421875	34.101654052734375	0.8830505820399239	0.012978956503242876	0.7927999496459961	1.0167999267578125	0.07824957032714572	0.028674934929499723	-0.07920002937316895	0.18459999561309814	-0.21426191448881513	0.032174024286433796	-0.37620002031326294	-0.10759997367858887	0	1	0
0	0.7470434098016648	0.013549057743295628	0.6549835205078125	0.881195068359375	0.001679415021623884	0.16231221179155728	-0.664947509765625	0.8382110595703125	-0.0022759225027901785	0.008960593291715106	-0.0421600341796875	0.0293426513671875	-0.3510678972516741	3.5802374397721235	-12.84332275390625	11.34796142578125	34.03823774937221	0.038900784076451894	33.911376953125	34.203826904296875	0.858269769112269	0.0042909540194601605	0.840999960899353	0.8794000148773193	0.04732239031224024	0.003930913667409189	0.020400047302246094	0.062199950218200684	-0.3244115044531368	0.012432007547702654	-0.36979997158050537	-0.2580000162124634	0	1	0
0	0.7487235114687965	0.01356442003197044	0.45318603515625	0.8514404296875	0.0015144064767020089	0.15843545747878898	-0.6439361572265625	0.8719024658203125	-0.002293114798409598	0.009060037632536861	-0.0503997802734375	0.0340118408203125	0.06244979131789435	1.9990253829447207	-3.43170166015625	4.55474853515625	34.11419026402065	0.029764662003864767	34.01788330078125	34.2618408203125	0.8644876934971129	0.00389618512645082	0.843000054359436	0.8794000148773193	0.043047712133044286	0.007165678787544431	0.024399995803833008	0.10179996490478516	-0.3071508189950671	0.010803637428969746	-0.3593999743461609	-0.27060002088546753	0	1	0
0	0.7504418327694847	0.013339491991377442	0.665283203125	0.8319854736328125	0.0016633496965680803	0.16184915215202245	-0.700927734375	0.8272247314453125	-0.0022932390485491073	0.009073343946259532	-0.0491180419921875	0.02984619140625	0.05214930943080357	1.950035398604206	-3.91082763671875	4.19158935546875	34.16473626563663	0.027790185081059997	34.0711669921875	34.3031005859375	0.8616080352124714	0.004105306004801124	0.8466000556945801	0.8769999742507935	0.04549332298551287	0.0077031435457408275	0.02540004253387451	0.08420002460479736	-0.3153075138273693	0.010735747534194578	-0.35420000553131104	-0.27539998292922974	0	1	0
0	0.7535726274762835	0.013395940479315976	0.545501708984375	0.8609771728515625	0.0010434810093470981	0.1597235887620796	-0.6203155517578125	0.820220947265625	-0.0022673448835100448	0.009179648838114738	-0.0469207763671875	0.03936767578125	0.1270509265718006	1.8794308315853194	-3.36151123046875	4.18243408203125	34.2153975335984	0.03216151888159337	34.112335205078125	34.370391845703125	0.8583803302560534	0.003846004573460034	0.8414000272750854	0.8858000040054321	0.04936328591619219	0.003660805456789667	0.02740001678466797	0.06579995155334473	-0.3231104759715852	0.014439176842873698	-0.36619997024536133	-0.14219999313354492	0	1	0
0	0.7571915944417318	0.013351028551682237	0.67291259765625	0.84991455078125	0.0007286856515066964	0.16420640696884095	-0.5852508544921875	0.9719696044921875	-0.0023168443952287948	0.009202585258715541	-0.0497589111328125	0.0399627685546875	-0.006820388067336309	2.888418709426508	-5.45806884765625	7.391357421875	34.25929176112584	0.027312448327280314	34.14434814453125	34.387237548828125	0.861166626124155	0.015724343940391215	0.8070000410079956	1.0555999279022217	0.0708876364656857	0.026203870948098996	-0.1549999713897705	0.12080001831054688	-0.30210631383316855	0.048298921204631334	-0.37300002574920654	0.0578000545501709	0	1	0
0	0.7583156585693359	0.013576036315504279	0.69427490234375	0.8670806884765625	0.0014049181256975446	0.16025056788396919	-0.5656585693359375	0.95672607421875	-0.002287011282784598	0.008642381016249118	-0.048614501953125	0.0320892333984375	0.05400812058221726	2.3623934609498534	-3.77349853515625	4.77294921875	34.2868588663737	0.02829011951563289	34.2008056640625	34.42242431640625	0.8579955305485498	0.005346526824959805	0.8329999446868896	0.9065999984741211	0.07525103600252242	0.006579897811400537	0.037400007247924805	0.12999999523162842	-0.3138498853728885	0.011571560218129546	-0.34780001640319824	-0.24059998989105225	0	1	0
0	0.7606973557245164	0.013663945026828163	0.537109375	0.8655548095703125	0.001683685302734375	0.16552685247972643	-0.4948883056640625	1.0356903076171875	-0.002292970929827009	0.008719479250718703	-0.0516815185546875	0.030624389648437503	0.11527150472005208	2.33722503271945	-4.571533203125	4.92706298828125	34.31978558349609	0.027611616828932768	34.2099609375	34.460693359375	0.8589888538633074	0.004401448080303197	0.8436000347137451	0.9019999504089355	0.06895075382505145	0.00561625871157004	0.04419994354248047	0.1008000373840332	-0.3139055044707798	0.010267400642833786	-0.35180002450942993	-0.26260000467300415	0	1	0
0	0.7632433028448196	0.01370930523779875	0.6000518798828125	0.876617431640625	0.001506563459123884	0.16918232936644	-0.4855499267578125	0.9948577880859375	-0.002352364676339286	0.00856926725562217	-0.0447235107421875	0.0248565673828125	0.010159737723214286	2.1148192333489373	-3.34930419921875	4.02984619140625	34.32190176682245	0.02711315305102798	34.234375	34.45611572265625	0.8550976755221685	0.003504025035120363	0.8408000469207764	0.8689999580383301	0.07609605407147181	0.003855992828035206	0.062199950218200684	0.09080004692077637	-0.3225355616949853	0.009063135875852049	-0.3569999933242798	-0.2929999828338623	0	1	0
0	0.7678205762590681	0.013358318448542282	0.6992340087890625	0.867462158203125	0.0015717577253069196	0.1705679827186805	-0.6533660888671875	0.9697265625	-0.0023288966587611606	0.009554607869620207	-0.0753936767578125	0.0362091064453125	0.07748609270368303	3.1199929046177597	-9.26971435546875	10.00518798828125	34.36251892671131	0.034749877108093866	34.2496337890625	34.52197265625	0.8594107789822987	0.011937892440289562	0.8106000423431396	1.0088000297546387	0.030741190521490006	0.02975937319880739	-0.16920000314712524	0.13859999179840088	-0.32629699953113284	0.025882009420869143	-0.40859997272491455	-0.16820001602172852	0	1	0
0	0.771134530930292	0.013516012016398599	0.6977081298828125	0.8968353271484375	0.0010754525320870536	0.16721495906391867	-0.6349639892578125	0.88238525390625	-0.0023359287806919643	0.009191486901967541	-0.05035400390625	0.02764892578125	0.08617342994326636	1.4602951338654855	-3.73382568359375	4.12445068359375	34.41566758655367	0.02826194389540107	34.301605224609375	34.560333251953125	0.8573374635605585	0.003559548105238381	0.840999960899353	0.8733999729156494	0.04113914069675264	0.004560152069396696	0.018599987030029297	0.06439995765686035	-0.3306694089514869	0.010085246360806844	-0.37720000743865967	-0.28860002756118774	0	1	0
0	0.7742590586344401	0.013519285325059308	0.6984710693359375	0.876617431640625	0.001663022722516741	0.16402373821723024	-0.5746307373046875	0.8396759033203125	-0.0023294590541294642	0.010231018025829423	-0.0758514404296875	0.07232666015625	0.17867751348586308	1.853149031263451	-3.83148193359375	7.88421630859375	34.44612563214983	0.02852057768571916	34.353546142578125	34.57720947265625	0.8643114735682805	0.018877096224248182	0.8406000137329102	0.9825999736785889	0.033476245346523464	0.022180643973584196	-0.07580000162124634	0.1690000295639038	-0.2874088092048963	0.11897443683245074	-0.37400001287460327	0.22060000896453857	0	1	0
0	0.7776020050048829	0.01351511652462014	0.4894256591796875	0.9052276611328125	0.0005423583984375	0.16070703005536238	-0.6876983642578125	0.9428558349609375	-0.002357870919363839	0.009220771895206745	-0.0519561767578125	0.04156494140625	-0.10241212390718006	3.1819041500073126	-8.05511474609375	6.13861083984375	34.41585954357329	0.028043241355287688	34.322998046875	34.560333251953125	0.9069761335338865	0.006102702841917789	0.8553999662399292	0.934999942779541	-0.03876359122423899	0.014628382409358794	-0.07319998741149902	0.056800007820129395	0.12619646649701255	0.017208958842762783	0.05739998817443848	0.1998000144958496	0	1	0
0	0.7782877967471168	0.012942278340162419	0.7053375244140625	0.861358642578125	0.0012407706124441965	0.1570829360806859	-0.6860504150390625	0.9917449951171876	-0.002340857369559152	0.010268476216276226	-0.0754852294921875	0.040374755859375	0.15117361886160716	2.6553022885437145	-4.15496826171875	5.99212646484375	34.352001245407834	0.04162347166203663	34.22674560546875	34.534271240234375	0.9099747141486122	0.0063854234552644966	0.8811999559402466	0.9498000144958496	-0.030570352991422016	0.014071826874659705	-0.06099998950958252	0.07620000839233398	0.09681854224488849	0.02844129059201619	-0.008400022983551025	0.15460002422332764	0	1	0
0	0.7789118085588728	0.013367246293211182	0.708770751953125	0.8975982666015625	0.001428708757672991	0.16164520553697653	-0.7696380615234375	0.9293975830078125	-0.0023692583356584823	0.009163060252303208	-0.052642822265625	0.0322723388671875	-0.1769319080171131	2.1940731732296177	-3.51409912109375	4.23736572265625	34.32128311011905	0.02727841736490913	34.22979736328125	34.448455810546875	0.9074408664362771	0.004387699043619314	0.8824000358581543	0.9543999433517456	-0.03596756159975415	0.003723155639732974	-0.049799978733062744	-0.0040000081062316895	0.12207463750952766	0.016954886941654135	0.07500004768371582	0.18540000915527344	0	1	0
0	0.7796592712402344	0.013319231770885964	0.507354736328125	0.8586883544921875	0.001546903337751116	0.17005109184699288	-0.6493377685546875	1.0568389892578125	-0.0023196672712053573	0.012671023079599364	-0.1237335205078125	0.0908660888671875	0.1425533476329985	2.8471058071903776	-5.27801513671875	6.55670166015625	34.344951757521855	0.031024887383508892	34.2374267578125	34.494415283203125	0.9058491900251026	0.006779038353971539	0.8697999715805054	0.940000057220459	-0.024301847741717383	0.018327084396281425	-0.06360000371932983	0.05460000038146973	0.1287433052914483	0.024362652186670865	0.009799957275390625	0.2513999938964844	0	1	0
0	0.7810976119268508	0.013297447436285853	0.7080078125	0.872802734375	0.0009556841169084822	0.16944009878276706	-0.6749725341796875	1.1691741943359375	-0.0022515324183872767	0.012434760572316175	-0.0875701904296875	0.0504913330078125	0.06001492454892113	3.395159395267831	-9.07135009765625	9.8236083984375	34.28253980218796	0.03511635450540171	34.171783447265625	34.43621826171875	0.9050764568135852	0.007751163038867322	0.843000054359436	0.983199954032898	-0.018086886181717828	0.027099491133435356	-0.16579997539520264	0.04180002212524414	0.13129460030510312	0.024089608903793774	0.05079996585845947	0.2386000156402588	0	1	0
0	0.7829809824625651	0.013420046582515973	0.5886077880859375	0.896453857421875	0.001444549560546875	0.1637073114556096	-0.691864013671875	1.1042633056640625	-0.0025377938406808036	0.010132694997842466	-0.114349365234375	0.0557098388671875	0.24353993733723958	2.3659474993365808	-6.38580322265625	6.93511962890625	34.33734408859979	0.035062841272922106	34.185546875	34.47906494140625	0.8976793047984442	0.007374992847096236	0.8658000230789185	0.9342000484466553	-0.07868521885077158	0.020165905676502498	-0.10259997844696045	0.012199997901916504	0.1816865810553233	0.0343221257722081	0.04240000247955322	0.2616000175476074	0	1	0
0	0.7852347601027716	0.013379818174968286	0.605010986328125	0.8922576904296875	0.0012377537318638394	0.17255479442219238	-0.6007232666015625	1.1374053955078125	-0.002268650599888393	0.011869455247080503	-0.0873870849609375	0.0460968017578125	-0.10933430989583333	2.2080480908845734	-6.524658203125	4.54254150390625	34.25928460402716	0.03860185282880226	34.148895263671875	34.427032470703125	0.9061547617514928	0.005779557305673116	0.8702000379562378	0.9398000240325928	0.008949485006786528	0.017316393832537788	-0.046000003814697266	0.0504000186920166	0.11119633304505121	0.014863094161262766	0.06099998950958252	0.17499995231628418	0	1	0
0	0.7882780347551618	0.013439304388429354	0.58135986328125	0.861358642578125	0.0014557931082589287	0.16694296909581888	-0.570465087890625	1.1277923583984375	-0.002376211983816964	0.009420589060377443	-0.0512237548828125	0.0303497314453125	0.07524254208519346	2.134524603529702	-3.73077392578125	5.07965087890625	34.226704803466795	0.027845737715343283	34.136749267578125	34.3642578125	0.901200921983946	0.004262718952978865	0.8841999769210815	0.920199990272522	0.028050820276850744	0.0053850820184642816	0.009199976921081543	0.048200011253356934	0.13600137204783302	0.016188641377865597	0.07539999485015869	0.19060003757476807	0	1	0
0	0.7894401913597471	0.013428399355379601	0.7114410400390625	0.91552734375	0.0008085479736328125	0.19399214422764335	-0.6152801513671875	1.3907318115234375	-0.002275503976004464	0.010996147506170529	-0.0926971435546875	0.0486602783203125	-0.003241693405877976	3.7028577283464954	-10.72235107421875	8.831787109375	34.26846695672898	0.03313190128007539	34.14739990234375	34.4208984375	0.9010789516539801	0.01812894765799147	0.7194000482559204	1.0769999027252197	0.06495309511536644	0.03500539711564768	-0.05419999361038208	0.20099997520446777	-0.02258961926755451	0.11019338392914453	-0.2850000262260437	0.27699995040893555	0	1	0
0	0.7912088303338913	0.013561345205190487	0.7259368896484375	0.913238525390625	0.0023310154506138393	0.1852034434329439	-0.64031982421875	1.2762908935546875	-0.0022802886962890625	0.009294982873085443	-0.1114654541015625	0.06793212890625	0.16999707903180802	2.6005727601918265	-5.77545166015625	5.14984130859375	34.262789905366446	0.02758662103431273	34.16571044921875	34.393310546875	0.9079380001737958	0.010214773424007268	0.8664000034332275	0.9479999542236328	0.03314031426963352	0.05975192377482731	-0.08380001783370972	0.18159997463226318	-0.04013072434777305	0.050098436066862484	-0.1850000023841858	0.07120001316070557	0	1	0
0	0.7938419886997767	0.013494210974670106	0.62255859375	0.933074951171875	0.0003190155029296875	0.17591994964949964	-0.524322509765625	1.2765655517578125	-0.0024948665073939733	0.008341470063814466	-0.0517730712890625	0.0531463623046875	0.06263529459635417	2.150746113073636	-3.39508056640625	4.29534912109375	34.322905423118954	0.030649889185468248	34.211456298828125	34.4576416015625	0.8940096019052324	0.0043136615666197675	0.8727999925613403	0.9182000160217285	0.11803335144406273	0.009134847829626053	0.08299994468688965	0.19659996032714844	-0.10636193309511457	0.012851175474674544	-0.18480002880096436	-0.045400023460388184	0	1	0
0	0.7977840241931734	0.013278167951022463	0.59051513671875	0.92010498046875	0.0018899100167410715	0.17733199110247092	-0.74102783203125	1.3039398193359375	-0.0023895721435546876	0.013798066209370222	-0.1332550048828125	0.11041259765625	0.17893335251581102	2.487560458285199	-5.32379150390625	5.91888427734375	34.34628073992048	0.027952435999686644	34.2374267578125	34.497467041015625	0.9049843063354492	0.011034162114837362	0.8594000339508057	0.9529999494552612	0.061257581338995976	0.046333449686574	-0.03140002489089966	0.17019999027252197	-0.006751180969533466	0.06417283378708295	-0.14579999446868896	0.20819997787475586	0	1	0
0	0.8013641175769625	0.013147173886851288	0.5931854248046875	0.91705322265625	0.0010366058349609375	0.17547950679036767	-0.5044097900390625	1.24346923828125	-0.0024410226004464284	0.008306277794513272	-0.046417236328125	0.0307159423828125	-0.11260216122581845	2.8622717919202683	-6.4544677734375	8.013916015625	34.349049878801615	0.026838770709706892	34.263397216796875	34.482147216796875	0.9027603038095292	0.004901791749563936	0.8791999816894531	0.9296000003814697	0.09405741832937513	0.00910306639654197	0.04980003833770752	0.1369999647140503	-0.031589267117636544	0.018890346102975887	-0.07440000772476196	0.053799986839294434	0	1	0
0	0.8052875337146578	0.013201428619791422	0.7236480712890625	0.9281158447265625	0.0011747807094029017	0.1730843207907968	-0.49658203124999994	1.1875762939453125	-0.0024642159598214286	0.008407325156474521	-0.0615692138671875	0.0625762939453125	0.00885467529296875	1.9353770978992677	-2.87933349609375	5.24749755859375	34.34888617379325	0.0271976501102273	34.258819580078125	34.47906494140625	0.9018135514883768	0.005706109924777311	0.8696000576019287	0.9492000341415405	0.09911389676729838	0.00778096718197429	0.031800031661987305	0.1502000093460083	-0.037523571635995595	0.014468891592180691	-0.07660001516342163	0.06480002403259277	0	1	0
0	0.8075851077125186	0.01346401913609903	0.7305145263671875	0.9220123291015625	0.001969658987862723	0.16686635895738827	-0.5248260498046875	1.1603851318359375	-0.002572383335658482	0.00802570607356033	-0.0458221435546875	0.030807495117187503	0.04656778971354167	1.8421573979143717	-3.265380859375	4.00848388671875	34.33012706066313	0.02686411573977424	34.2435302734375	34.45458984375	0.9014754272812888	0.003862671653716497	0.8705999851226807	0.9421999454498291	0.0991268584217344	0.005233963097411269	0.062199950218200684	0.14059996604919434	-0.05026059044542767	0.009554453841719695	-0.08579999208450317	-0.00019997358322143555	0	1	0
0	0.8102237883068266	0.013159990970477296	0.6099700927734375	0.9082794189453125	0.0005042463030133929	0.1691879942108015	-0.7328338623046875	1.1587371826171875	-0.002401299612862723	0.011376921893062776	-0.1179656982421875	0.1298675537109375	0.06702277773902529	2.4732521005280614	-5.41229248046875	5.89752197265625	34.33791398111979	0.027817354519725997	34.228271484375	34.47296142578125	0.902135827422142	0.007899582645007673	0.8658000230789185	0.9910000562667847	-0.0019567809530666898	0.06355922177288528	-0.10060000419616699	0.1613999605178833	0.09696941873573121	0.09703166547433875	-0.09219998121261597	0.24660003185272217	0	1	0
0	0.812487066359747	0.013387211102360146	0.5157470703125	0.927734375	0.0018237762451171874	0.16078726801695536	-0.7125091552734375	1.0145416259765625	-0.0025431104387555804	0.00896591154260345	-0.0436248779296875	0.0368499755859375	0.1606594993954613	2.0928805657151424	-4.01458740234375	4.15496826171875	34.32445909045992	0.027067269563481502	34.240478515625	34.460693359375	0.9039783706267674	0.00697461097040286	0.8137999773025513	0.965999960899353	-0.03520233301037834	0.011248990748229453	-0.12220001220703125	0.07260000705718994	0.14535895342486246	0.018615892180524812	0.07739996910095215	0.3675999641418457	0	1	0
0	0.814509037562779	0.013201223521436628	0.7472991943359375	0.9479522705078125	0.0006287841796875	0.1632394456553634	-0.7094879150390625	0.9467926025390625	-0.0024836534772600446	0.009824664735903195	-0.0582733154296875	0.0450897216796875	-0.004854983375186012	3.404396917582456	-9.22088623046875	9.07440185546875	34.32401878284273	0.03109257802398883	34.22216796875	34.47296142578125	0.8862857842956271	0.011278135951980597	0.788599967956543	0.9318000078201294	-0.09682665710505985	0.018290742899362836	-0.1714000105857849	0.054200053215026855	0.23323512332212357	0.02948068323420732	0.17100000381469727	0.4742000102996826	0	1	0
0	0.8165996733165922	0.013015097428211561	0.74920654296875	0.9265899658203125	0.00147259521484375	0.16672785152833186	-0.7572784423828125	1.034088134765625	-0.002460732596261161	0.010020993286891952	-0.100616455078125	0.05877685546875	-0.003962271554129464	2.0637731368219416	-5.78155517578125	4.37164306640625	34.287995285760786	0.027655804217242678	34.2008056640625	34.417816162109375	0.8900204796904609	0.005324420505072256	0.8434000015258789	0.9234000444412231	-0.09291699049018678	0.011264618731354573	-0.15380001068115234	-0.04460000991821289	0.21911306727500188	0.014242128356352511	0.14800000190734863	0.27820003032684326	0	1	0
0	0.8184384845551991	0.013195352028692328	0.63629150390625	0.962066650390625	0.0010901947021484375	0.18224430085875554	-0.737091064453125	0.9831390380859375	-0.002484032767159598	0.008221626701707249	-0.0412445068359375	0.0297088623046875	0.08144858224051339	2.4768174356639885	-3.94287109375	5.60760498046875	34.3384469023205	0.030669538756523153	34.2252197265625	34.47906494140625	0.8921374608391808	0.0034306736727422295	0.8769999742507935	0.9065999984741211	-0.08600727573462895	0.004165768078819709	-0.10060000419616699	-0.0722000002861023	0.21086936259269715	0.010482885675843231	0.1754000186920166	0.26499998569488525	0	1	0
0	0.81939453851609	0.013044922675189627	0.7526397705078125	0.9258270263671875	0.0014424961635044642	0.18062033577854428	-0.7313690185546875	0.91241455078125	-0.0024246390206473212	0.008247265991256032	-0.0406036376953125	0.02325439453125	0.11192743210565476	2.5101122406675493	-4.21295166015625	6.3262939453125	34.35539434669131	0.02596258825024858	34.271026611328125	34.47906494140625	0.8907117569446563	0.0035815885712905684	0.8711999654769897	0.9033999443054199	-0.08713742782104583	0.0038150313718115386	-0.10100001096725464	-0.07260000705718994	0.21707868553343274	0.011000551014411844	0.17579996585845947	0.263200044631958	0	1	0
0	0.8212582542782738	0.013252024082294252	0.72784423828125	0.9128570556640625	0.0011760711669921875	0.19429516142211545	-1.0702056884765625	1.4219512939453125	-0.0023995928083147323	0.01049271429401728	-0.1125640869140625	0.0917816162109375	-0.023567345028831847	3.334540316543058	-8.21685791015625	8.93096923828125	34.35597724260602	0.02783899597986714	34.24658203125	34.494415283203125	0.8953272972901662	0.02009306519140024	0.7134000062942505	1.1031999588012695	-0.03692444766419274	0.07204359260759781	-0.19019997119903564	0.22979998588562012	0.1514914765187672	0.10507944198411445	-0.2906000018119812	0.4594000577926636	0	1	0
0	0.8240793137323289	0.013489060377008899	0.74462890625	0.96435546875	0.00134844970703125	0.17542858353118618	-0.6538238525390625	1.2132110595703125	-0.002528073992047991	0.009704480720790524	-0.0784149169921875	0.0372161865234375	0.09562196277436756	2.803640285329808	-7.66448974609375	5.73577880859375	34.34389193144299	0.027129303121616485	34.258819580078125	34.47296142578125	0.9100687813985915	0.004640446171211284	0.8803999423980713	0.9390000104904175	0.033208239580903735	0.010886432850491587	-0.0034000277519226074	0.09860002994537354	0.04209589449564616	0.015523797805923395	-0.03179997205734253	0.15400004386901855	0	1	0
0	0.8259861537388393	0.013331402969820483	0.739288330078125	0.9342193603515625	0.0010633414132254465	0.1745880413538915	-0.6618804931640625	1.1403350830078125	-0.0024286063058035715	0.011584609354357475	-0.0953521728515625	0.0740203857421875	0.07251746768043155	2.3138491851355405	-4.53338623046875	5.43365478515625	34.33126878574916	0.02713132756245056	34.234375	34.4852294921875	0.9111700474988846	0.0051238131353826604	0.8849999904632568	0.9426000118255615	0.030961848063128336	0.011455399062758565	-0.011799991130828857	0.09679996967315674	0.020554885793299903	0.016288174051543425	-0.036400020122528076	0.07780003547668457	0	1	0
0	0.8304668244861421	0.013331101283454458	0.7568359375	0.9273529052734375	0.0014788011823381696	0.1734938829376952	-0.6659088134765625	1.1512298583984375	-0.002524904523577009	0.010051015987763479	-0.0928802490234375	0.0468292236328125	0.0655424572172619	2.4551317209463015	-4.92095947265625	5.19866943359375	34.33271729532878	0.02762484571435746	34.199249267578125	34.463775634765625	0.9097170859404973	0.003956530716573545	0.8761999607086182	0.9431999921798706	0.039730228781700135	0.007879606293338467	0.008999943733215332	0.07700002193450928	0.0335394954766546	0.011549100274361025	-0.032199978828430176	0.07860004901885986	0	1	0
0	0.8334177652994792	0.01339469443861191	0.669097900390625	0.95672607421875	0.0008756212506975447	0.17376502584071268	-0.6610565185546875	1.0735931396484375	-0.0025577566964285715	0.009433733551340825	-0.0622100830078125	0.0566253662109375	0.04445633661179316	2.2658007766944652	-5.4168701171875	4.5654296875	34.3864415835426	0.040516411574655936	34.271026611328125	34.55572509765625	0.907858990476245	0.004242779586324481	0.8841999769210815	0.9318000078201294	0.023940914548578718	0.007172153432894474	-0.007200002670288086	0.06359994411468506	0.08179535248733702	0.027289312750287977	0.0055999755859375	0.14320003986358643	0	1	0
0	1.6297884986514137	0.023907614935222296	1.236724853515625	1.74102783203125	0.0011683458600725445	0.17561691203293825	-0.546112060546875	1.0314788818359375	-0.00254819815499442	0.008866138809211575	-0.0462799072265625	0.056488037109375	0.12513841901506698	4.346031630839549	-5.645751953125	16.1346435546875	34.71936223347982	0.03920455744361746	34.58489990234375	34.870849609375	0.7660835146847226	0.022696741007492204	0.607200026512146	0.8933999538421631	0.03757333352168401	0.012149582213558278	-0.031599998474121094	0.11300003528594971	-0.5287577430094992	0.033917876155048036	-0.6734000444412231	-0.4002000093460083	0	0	1
0	1.597552980695452	0.02291720769095659	1.273345947265625	1.74407958984375	0.0011855337960379464	0.1738272486808734	-0.7078399658203125	0.9331512451171875	-0.002587166922433036	0.009032284414958182	-0.0579071044921875	0.0472869873046875	0.42120230538504466	5.230556433107376	-8.099365234375	15.10162353515625	34.78450100562686	0.0332935508855331	34.66778564453125	34.952545166015625	0.7504030099028632	0.02197525342592689	0.6490000486373901	0.835800051689148	0.037622380688076926	0.011964792478805539	-0.03259998559951782	0.0801999568939209	-0.553321990214643	0.033599908371769224	-0.6693999767303467	-0.38179999589920044	0	0	1
0	1.578986104329427	0.020884920672661338	1.4156341552734375	1.696014404296875	0.0014707859584263392	0.16164124596306872	-0.660736083984375	0.94866943359375	-0.0025392674037388392	0.009537640250667294	-0.0694427490234375	0.0552520751953125	0.16006600516183037	5.589855286385423	-18.37005615234375	16.89300537109375	34.8304125453404	0.03525521481095066	34.721588134765625	34.98651123046875	0.7595801711139225	0.035755848077266165	0.6360000371932983	0.9991999864578247	0.032595400185812085	0.020960494131952615	-0.09140002727508545	0.19439995288848877	-0.5352904947258177	0.07590401050697605	-0.7015999555587769	0.0055999755859375	0	0	1
0	1.6181849161783854	0.053481376765089676	1.2363433837890625	1.7917633056640625	0.0010821751185825894	0.15602055040760898	-1.0217742919921875	0.895111083984375	-0.0025703255789620537	0.008687991573828244	-0.06793212890625	0.0518646240234375	-0.27811061314174107	4.46088212536784	-19.25506591796875	12.19635009765625	34.93098212832496	0.052864697154235	34.779998779296875	35.125518798828125	0.7680435533239728	0.04154162907576217	0.5546000003814697	1.0202000141143799	0.031273419930821375	0.017544937378601612	-0.11019998788833618	0.138200044631958	-0.5195773524982589	0.08873136640907571	-0.7825999855995178	0.03939998149871826	0	0	1
0	1.8395812080019995	0.10595281348458425	1.581573486328125	2.04010009765625	0.0011014208112444196	0.15784384645655025	-0.7483062744140625	0.9185028076171875	-0.002595818655831473	0.009677516334368893	-0.0479278564453125	0.0589141845703125	0.2006588890438988	5.20636681163959	-14.28375244140625	16.86859130859375	35.11610998680478	0.08283150391439514	34.918609619140625	35.362518310546875	0.7566098863340559	0.017357178966691297	0.6868000030517578	0.863800048828125	0.06017365733214787	0.024171387138768884	-0.04400002956390381	0.1995999813079834	-0.5388490667144458	0.02363892541340161	-0.6485999822616577	-0.3245999813079834	0	0	1
0	1.9791924976167226	0.025575438871826887	1.8627166748046875	2.1350860595703125	0.001693511962890625	0.18764634825528906	-0.8198089599609375	1.0714874267578125	-0.0026820809500558034	0.010564386641620576	-0.069122314453125	0.0466461181640625	-0.0844055902390253	4.092383608605011	-5.07659912109375	11.87591552734375	35.32047245279948	0.05226667708216884	35.15643310546875	35.497650146484375	0.7553591055415926	0.019767879473273287	0.6454000473022461	0.8573999404907227	0.07262345612049102	0.021168060757543468	-0.05900001525878906	0.1857999563217163	-0.5377396666265669	0.023731663368052845	-0.6333999633789062	-0.4269999861717224	0	0	1
0	1.9829035986037482	0.018299029935514306	1.8489837646484375	2.103424072265625	0.0007100721086774553	0.14905670714225733	-0.7579193115234375	1.0754241943359375	-0.0027205984933035715	0.00917916119934786	-0.0525054931640625	0.0340118408203125	-0.12158464704241072	2.7923576721574737	-7.35626220703125	7.830810546875	35.424715766543436	0.03895341329391942	35.294281005859375	35.569183349609375	0.7605076380968094	0.009226381425973474	0.6898000240325928	0.823199987411499	0.07803982678481511	0.00637741612867417	0.03299999237060547	0.11619997024536133	-0.5281463239845775	0.014013882244806767	-0.6173999905586243	-0.3917999863624573	0	0	1
0	2.039126132783436	0.024830608303089738	1.729583740234375	2.21710205078125	0.0016245967320033482	0.13964315724531026	-0.566436767578125	0.8981781005859375	-0.0026919054303850445	0.008878451060605775	-0.0585479736328125	0.05731201171875	-0.02895144507998512	2.988646532082905	-6.17828369140625	6.87713623046875	35.51403968157087	0.043236770732536275	35.3656005859375	35.66107177734375	0.7590267141603289	0.009857895188768846	0.7170000076293945	0.8164000511169434	0.07564558876128424	0.007110796685455896	0.037799954414367676	0.11240005493164062	-0.5312340380691347	0.014153564995005169	-0.5958000421524048	-0.4553999900817871	0	0	1
0	1.9984507606143043	0.02490303297938522	1.74713134765625	2.13470458984375	0.001171419416155134	0.16815651856155314	-0.7433624267578125	0.9643707275390625	-0.0026776951381138393	0.009494476220642619	-0.0476531982421875	0.0566253662109375	0.32141236804780504	3.7791302312260355	-7.1746826171875	9.80987548828125	35.56971769787016	0.03671937718653863	35.444793701171875	35.703155517578125	0.7515342097963605	0.016909875710423843	0.628600001335144	0.9138000011444092	0.07914641776822862	0.014071859639973828	-0.08560001850128174	0.160599946975708	-0.5421367048876626	0.0239788977068337	-0.6801999807357788	-0.42500001192092896	0	0	1
0	1.9677336193266368	0.025074875911897537	1.6849517822265625	2.1045684814453125	0.0013745378766741071	0.1431434675420028	-0.869293212890625	0.963134765625	-0.002632688249860491	0.010380606567163336	-0.08074951171875	0.0936126708984375	-0.03735387892950149	3.8575937525969834	-8.50982666015625	15.06195068359375	35.58820878528413	0.035149598723260185	35.461883544921875	35.70941162109375	0.7534490765900839	0.013092284029775504	0.6887999773025513	0.8229999542236328	0.08735754207202366	0.014801734685121228	-0.008599996566772461	0.20280003547668457	-0.5365333141457467	0.016796179944116675	-0.6017999649047852	-0.39819997549057007	0	0	1
0	2.0578997657412574	0.02883143012345691	1.9321441650390625	2.2579193115234375	0.0013889203752790178	0.13896969166416637	-0.8146820068359375	0.8847198486328125	-0.002674163818359375	0.00808359461903431	-0.0653228759765625	0.02984619140625	0.05748966761997768	3.51167441800757	-9.9334716796875	9.68780517578125	35.60865086437407	0.03604978299980236	35.491424560546875	35.731231689453125	0.7511655427160717	0.009947607324100537	0.6962000131607056	0.7954000234603882	0.10057648633207594	0.006640093725823717	0.06980001926422119	0.13399994373321533	-0.5362307522410438	0.015516593571928028	-0.623199999332428	-0.45959997177124023	0	0	1
0	2.0446842375255767	0.023797791059430994	1.9298553466796875	2.1862030029296875	0.0008641183035714286	0.15895317527531533	-0.7233123779296875	0.98272705078125	-0.002679131644112723	0.009791042488594857	-0.0979156494140625	0.0606536865234375	-0.05576237269810268	4.610255074639715	-6.93206787109375	18.61114501953125	35.61921258544922	0.036071845898540456	35.499176025390625	35.7406005859375	0.7520666377941767	0.01483382567219312	0.6410000324249268	0.8293999433517456	0.100780190714768	0.014090814689767724	-0.000599980354309082	0.15939998626708984	-0.5347107333824748	0.020017236071923513	-0.6441999673843384	-0.4261999726295471	0	0	1
0	2.0561370486304873	0.019605032558705063	1.8939971923828125	2.1564483642578125	0.0015246167864118303	0.13470718791879074	-0.6334991455078125	0.8802337646484375	-0.002650113786969866	0.007599923098645364	-0.04302978515625	0.0232086181640625	0.19331454322451636	4.531875250801848	-12.55950927734375	12.85858154296875	35.6273404976981	0.03517024666094897	35.499176025390625	35.756195068359375	0.7573693902776355	0.010895488212062408	0.7053999900817871	0.8118000030517578	0.09368273305325281	0.0059262207257734885	0.07360005378723145	0.11960005760192871	-0.5287917332450549	0.016013289826039796	-0.5945999622344971	-0.44700002670288086	0	0	1
0	2.0616314842587427	0.023048953757118382	1.7757415771484375	2.18658447265625	0.0011794673374720982	0.17383161409681525	-0.9671630859375	1.0416412353515625	-0.0026379590715680805	0.008180192004692964	-0.0488433837890625	0.0395050048828125	-0.12402024042038691	3.970842768054923	-15.00091552734375	11.93389892578125	35.63458997017997	0.03531453334454679	35.522491455078125	35.75311279296875	0.7496450011730194	0.025107550812742317	0.6375999450683594	0.9733999967575073	0.08454506628570102	0.03480721344119103	-0.1690000295639038	0.18980002403259277	-0.5422432952579997	0.034545571388401926	-0.7627999782562256	-0.16699999570846558	0	0	1
0	2.034096272786458	0.016802300402821494	1.932525634765625	2.1739959716796875	0.0016521519252232144	0.15807380924852715	-0.4945220947265625	0.977874755859375	-0.00270082528250558	0.007989744117970177	-0.0452728271484375	0.0441741943359375	0.30060083298456103	3.8588284301486926	-6.9061279296875	9.50164794921875	35.62479362415132	0.03581464417883369	35.494537353515625	35.778045654296875	0.7564991526773998	0.013316370149031899	0.7117999792098999	0.8289999961853027	0.0757457223165603	0.008874431885796579	0.029399991035461426	0.12020003795623779	-0.5358926090569723	0.020031756059640235	-0.6218000054359436	-0.4366000294685364	0	0	1
0	1.9709667205810546	0.026731595506497695	1.6307830810546875	2.099609375	0.0008373238699776786	0.15015346258479753	-0.5207061767578125	0.9633636474609375	-0.002693110874720982	0.0073296993773496995	-0.0450897216796875	0.0203704833984375	-0.09474450974237351	3.8331430823525703	-6.59942626953125	10.26153564453125	35.61270554315476	0.03525480388620494	35.494537353515625	35.742156982421875	0.7517702577341171	0.012699155600657475	0.7079999446868896	0.8013999462127686	0.073955303248905	0.006283233269917014	0.04779994487762451	0.0989999771118164	-0.5439061427513758	0.01987163869364604	-0.63919997215271	-0.4657999873161316	0	0	1
0	1.8956641969226655	0.021999502124443255	1.6574859619140625	2.0160675048828125	0.0013425401960100447	0.145237931592649	-0.5005645751953125	0.9074249267578125	-0.0026580701555524553	0.00778385781094442	-0.0469207763671875	0.0298004150390625	0.01224212646484375	3.6473272388081237	-6.53533935546875	10.21881103515625	35.59304623413086	0.03549571149911933	35.477447509765625	35.71563720703125	0.7555101146584465	0.011789214646064982	0.7086000442504883	0.8029999732971191	0.07438234141327085	0.005138651816900803	0.05460000038146973	0.10140001773834229	-0.5378507239307676	0.0193347555547701	-0.6075999736785889	-0.44419997930526733	0	0	1
0	1.8301153818766276	0.022576654337905337	1.683807373046875	1.964569091796875	0.0012859344482421876	0.14456926499345962	-0.700836181640625	0.8158721923828125	-0.002629904610770089	0.008731954084962457	-0.0909576416015625	0.075897216796875	-0.1355104718889509	3.257056391530411	-5.80291748046875	8.43658447265625	35.58169809831892	0.035502975921063	35.45721435546875	35.746856689453125	0.7533983913432984	0.015538083698270469	0.6973999738693237	0.8675999641418457	0.06721192223685128	0.01780947560002472	-0.07580000162124634	0.17939996719360352	-0.5431696190692129	0.02222385751781973	-0.6430000066757202	-0.3790000081062317	0	0	1
0	1.7688602992466518	0.020527839662554774	1.665496826171875	1.897430419921875	0.00144512939453125	0.1485183842499836	-0.5956878662109375	0.9702301025390625	-0.002624668666294643	0.009204859746188055	-0.0447235107421875	0.0349273681640625	0.3071610223679315	5.173657051905754	-9.30328369140625	17.98858642578125	35.57807965523856	0.036486754435248424	35.45098876953125	35.703155517578125	0.7534528666053499	0.01371729963492084	0.704200029373169	0.8289999961853027	0.05059956276984442	0.008794004479277057	0.001399993896484375	0.08299994468688965	-0.5476976853154955	0.021072450641391592	-0.652999997138977	-0.40880000591278076	0	0	1
0	1.7220338730585008	0.015504545363257	1.5811920166015625	1.842498779296875	0.0009019579206194197	0.13997029658431479	-0.7309112548828125	0.8079071044921875	-0.0026601366315569196	0.008864364900170915	-0.0466461181640625	0.0361175537109375	0.02091405959356399	3.071246138133871	-4.42352294921875	8.43353271484375	35.59031073434012	0.0347894771341901	35.478973388671875	35.735931396484375	0.7445285815227599	0.009068660103609091	0.7101999521255493	0.7796000242233276	0.0546976668437322	0.004323404596230772	0.037799954414367676	0.07439994812011719	-0.5605393141139121	0.015078991176054038	-0.6341999769210815	-0.498199999332428	0	0	1
0	1.6840360005696615	0.015604520363918887	1.5834808349609375	1.80816650390625	0.0012496425083705358	0.14425874591345547	-0.7215728759765625	0.8157806396484375	-0.002600614275251116	0.008623682355276321	-0.0460968017578125	0.03167724609375	0.11113332112630209	2.9382454025231857	-4.13055419921875	9.47723388671875	35.588132180350165	0.03503349507480544	35.48211669921875	35.710968017578125	0.7455182863019761	0.008757589506037946	0.7117999792098999	0.7857999801635742	0.057295276363690695	0.004702424801700107	0.031200051307678223	0.07659995555877686	-0.5581384187823251	0.014730318121869987	-0.6453999876976013	-0.4700000286102295	0	0	1
0	1.6543594723656063	0.015572736898443313	1.4118194580078125	1.7810821533203125	0.00130792236328125	0.14613285936797293	-0.7642364501953125	0.8437042236328125	-0.0025950142996651786	0.0087247878525322	-0.04541015625	0.02691650390625	0.16852823893229166	3.631005893691422	-5.4351806640625	10.760498046875	35.586557262602305	0.03485064017146616	35.46343994140625	35.706268310546875	0.7575447620948156	0.009885079578229873	0.7086000442504883	0.7993999719619751	0.0584884382770175	0.005755315682648077	0.037799954414367676	0.09519994258880615	-0.5389146853742145	0.015866024235318677	-0.6133999824523926	-0.4710000157356262	0	0	1
0	1.6314668201264881	0.01371347090506719	1.5445709228515625	1.7711639404296875	0.0012497514997209822	0.15456354648904205	-0.924224853515625	0.92230224609375	-0.002668341500418527	0.009445664882437112	-0.0606536865234375	0.0442657470703125	0.09362952822730655	5.806783350893402	-18.0938720703125	17.376708984375	35.58037992931548	0.03500227814570112	35.464996337890625	35.706268310546875	0.749788896112215	0.03561889379080622	0.607200026512146	0.9559999704360962	0.052676533531574976	0.03290662393515472	-0.17419999837875366	0.16700005531311035	-0.5462577616487231	0.07537490449423954	-0.7685999870300293	-0.037400007247924805	0	0	1
0	1.622867911202567	0.012899226298610116	1.26800537109375	1.75323486328125	0.0015737631661551339	0.12961165573021194	-0.77471923828125	0.8649444580078125	-0.0025830579485212053	0.008581847269461845	-0.0432586669921875	0.0365753173828125	-0.31873503185453866	2.932979524411572	-6.17218017578125	10.25238037109375	35.57052273704892	0.03525561538358003	35.45721435546875	35.717193603515625	0.7341685051009769	0.010923110172124845	0.693600058555603	0.7716000080108643	0.06681966859953745	0.005531002774171293	0.03919994831085205	0.10220003128051758	-0.5724870565760704	0.016272750391086766	-0.638200044631958	-0.5194000005722046	0	0	1
0	0.8990551903134301	0.013269813248184794	0.8113861083984375	1.031494140625	0.0015483856201171874	0.12717261589825907	-0.59381103515625	0.9756317138671875	-0.002499088832310268	0.007432185371301526	-0.0440826416015625	0.0233917236328125	0.13259967622302826	2.4440406024576107	-4.57305908203125	6.61468505859375	34.49449396623884	0.028769182090563946	34.374969482421875	34.653961181640625	0.7072148019529524	0.004652650462181641	0.6865999698638916	0.7511999607086182	0.024865808765093485	0.003629592134647068	0.012199997901916504	0.0437999963760376	-0.6178065617368335	0.006944864278325959	-0.6764000058174133	-0.5103999972343445	1	0	0
0	0.9045931861514137	0.013349166577829474	0.7595062255859375	1.0135650634765625	0.0008892015729631697	0.11963389476416789	-0.4333648681640625	0.8727264404296875	-0.002423084803989955	0.007354458813265382	-0.042388916015625	0.0252227783203125	-0.03013945079985119	1.8898081648723104	-4.44183349609375	4.11834716796875	34.476358588809056	0.03178918081718623	34.370391845703125	34.623260498046875	0.710392001980827	0.004380856241453708	0.6904000043869019	0.7342000007629395	0.02298388537906465	0.0034895784021754016	0.012599945068359375	0.04100000858306885	-0.6138841042859213	0.005593009976334927	-0.6453999876976013	-0.5889999866485596	1	0	0
0	0.9117815471830822	0.013478509754938287	0.826263427734375	1.024627685546875	0.0012202039446149553	0.12264039533317743	-0.6017303466796875	0.8762969970703125	-0.0025958339146205356	0.007532852587325538	-0.0441741943359375	0.0223846435546875	0.24920436314174108	2.2624724330066233	-4.388427734375	5.89752197265625	34.44297191656204	0.029431601654490158	34.344390869140625	34.583343505859375	0.7120455817778906	0.004869763950946586	0.6904000043869019	0.7416000366210938	0.025525095457122438	0.003812511659057178	0.01380002498626709	0.04680001735687256	-0.6113533134573982	0.006438702397986998	-0.6462000012397766	-0.5765999555587769	1	0	0
0	0.9163294655936105	0.013286401398136029	0.743865966796875	1.0120391845703125	0.0015192020961216517	0.12372036337604429	-0.64801025390625	0.84100341796875	-0.0024779859270368304	0.007721250320570641	-0.0441741943359375	0.0241241455078125	-0.1454163324265253	2.836883489815926	-6.52923583984375	6.32476806640625	34.420305274600075	0.0275477422497581	34.269500732421875	34.58026123046875	0.7101818687461672	0.0040276008763018055	0.6837999820709229	0.7283999919891357	0.0259733050153369	0.0034705922988211785	0.013399958610534668	0.040400028228759766	-0.6138596471860295	0.005763620505129199	-0.6421999931335449	-0.5765999555587769	1	0	0
0	0.9182134355817523	0.013319589928948501	0.662994384765625	1.0478973388671875	0.001249232700892857	0.12251045015892117	-0.5848846435546875	0.8061676025390625	-0.00262744140625	0.007650712760943086	-0.0431671142578125	0.0228424072265625	0.13066021147228424	2.3430443258156295	-5.560302734375	5.78460693359375	34.42067771257673	0.02787988548378914	34.3321533203125	34.560333251953125	0.7090797348249527	0.005404683330168504	0.6884000301361084	0.7342000007629395	0.027275095911253065	0.0033751120500238765	0.015599966049194336	0.042600035667419434	-0.6149476951332319	0.007093957883034196	-0.6471999883651733	-0.5776000022888184	1	0	0
0	0.9204462868826729	0.013284827476191849	0.81787109375	1.0498046875	0.001159975324358259	0.1282712052337415	-0.4631195068359375	0.9021148681640625	-0.0024733952113560266	0.007513515347306548	-0.0487060546875	0.0216522216796875	-0.023454938616071428	2.5162666776620126	-4.4097900390625	4.78973388671875	34.40936217099144	0.027241877061148632	34.295501708984375	34.558807373046875	0.7091516299815405	0.004630714135464387	0.6926000118255615	0.729200005531311	0.025723362525304157	0.0035467976746329224	0.014600038528442383	0.04100000858306885	-0.6151516563381467	0.00615262426593504	-0.642799973487854	-0.5895999670028687	1	0	0
0	0.9240666525704521	0.013426047187472867	0.75225830078125	1.0524749755859375	0.0007772064208984375	0.12747939967129493	-0.7749481201171875	0.8465423583984375	-0.002550266810825893	0.007742209028192177	-0.0451812744140625	0.02728271484375	0.15343504406156994	3.086291558512949	-6.6070556640625	11.00006103515625	34.395709879557295	0.027071173395799446	34.31072998046875	34.54193115234375	0.7134822197925477	0.013753764364277396	0.6690000295639038	0.8042000532150269	0.024475637802055902	0.01001282175339635	-0.04659998416900635	0.09060001373291016	-0.6093605328855061	0.018576808686810407	-0.6818000078201294	-0.5013999938964844	1	0	0
0	0.9247932434082031	0.01328552737511108	0.7610321044921875	1.0372161865234375	0.0012048819405691964	0.12217579035548318	-0.5032196044921875	0.805755615234375	-0.0024727020263671873	0.007831651214969867	-0.043853759765625	0.023895263671875	-0.041406467982700895	2.386534409842111	-4.64019775390625	4.7821044921875	34.36782600330171	0.028627742587386935	34.27410888671875	34.50665283203125	0.7044241828521093	0.005292937701105618	0.6865999698638916	0.7417999505996704	0.022387047262418837	0.0035080434264223095	0.007200002670288086	0.037400007247924805	-0.621813276114918	0.006973888954641119	-0.6610000133514404	-0.5622000098228455	1	0	0
0	0.9260670979817708	0.013282557897198507	0.74310302734375	1.0417938232421875	0.0014717450823102678	0.12165520010892382	-0.4843597412109375	0.81573486328125	-0.002546942574637277	0.007902532386290037	-0.0428009033203125	0.0249481201171875	0.024647957938058036	2.2009527242524514	-4.00848388671875	4.6417236328125	34.337159659249444	0.027406554374416983	34.25115966796875	34.4852294921875	0.7051553543295179	0.005315944835388218	0.6837999820709229	0.7237999439239502	0.021820704392024447	0.003383129457958994	0.009999990463256836	0.03699994087219238	-0.6210439902231807	0.006765951123979037	-0.6482000350952148	-0.5953999757766724	1	0	0
0	0.9280279976981026	0.013390125707950465	0.8228302001953125	1.050567626953125	0.001378566196986607	0.12304929004667303	-0.6775360107421875	0.8245697021484375	-0.002583441598074777	0.00826516229893338	-0.0483856201171875	0.0502166748046875	0.1450627644856771	3.279328831726979	-9.74273681640625	8.81500244140625	34.33796143595377	0.02875920718549177	34.24658203125	34.48828125	0.7048134017898923	0.0077196374250585315	0.6734000444412231	0.7768000364303589	0.016283476290248688	0.005841369052034945	-0.01260000467300415	0.039800047874450684	-0.6222810858119102	0.010245811038291659	-0.6805999875068665	-0.5543999671936035	1	0	0
0	0.931417737688337	0.013266019187497462	0.8464813232421875	1.08184814453125	0.0009557778494698661	0.11900226325366273	-0.5220794677734375	0.78753662109375	-0.002543332781110491	0.008157558921756387	-0.0478363037109375	0.0252227783203125	-0.053898184640066966	2.638791129360106	-7.94219970703125	5.73577880859375	34.37057971918015	0.027362379640619737	34.28326416015625	34.5020751953125	0.7013757445528394	0.004968986144011794	0.6843999624252319	0.7209999561309814	0.015368409718785968	0.00333052617686574	0.002400040626525879	0.0326000452041626	-0.6268743241230647	0.006292725771908976	-0.6498000025749207	-0.597000002861023	1	0	0
0	0.9346821921212333	0.013765544488248276	0.6103515625	1.0639190673828125	0.0014284297398158483	0.1233396618076768	-0.49287414550781256	0.8943328857421875	-0.002541065761021205	0.00944868317879294	-0.0579071044921875	0.0764007568359375	0.0849698021298363	2.7696417141787095	-6.53839111328125	7.14874267578125	34.38101099940709	0.029441685267912222	34.28326416015625	34.52813720703125	0.7075429162184398	0.009582344170386585	0.6576000452041626	0.76419997215271	0.016352352474417006	0.007889231719438287	-0.049799978733062744	0.06579995155334473	-0.6188239522008668	0.012425583786187366	-0.6561999917030334	-0.5577999949455261	1	0	0
