# Supplementary material for: Learning From Others Without Sacrificing Privacy: Simulation Comparing Centralized and Federated Machine Learning on Mobile Health Data
Source: JMIR Mhealth Uhealth. 2021 Mar 30;9(3):e23728. doi: 10.2196/23728 (PMC8044739; doi:10.2196/23728)
Supplement: Multimedia Appendix 2 [file mhealth_v9i3e23728_app2.zip › subject_feats_chest30/S6_feats_4.csv]

	EDA_mean	EDA_std	EDA_min	EDA_max	ECG_mean	ECG_std	ECG_min	ECG_max	EMG_mean	EMG_std	EMG_min	EMG_max	Resp_mean	Resp_std	Resp_min	Resp_max	Temp_mean	Temp_std	Temp_min	Temp_max	ACC_x_mean	ACC_x_std	ACC_x_min	ACC_x_max	ACC_y_mean	ACC_y_std	ACC_y_min	ACC_y_max	ACC_z_mean	ACC_z_std	ACC_z_min	ACC_z_max	0	1	2
0	9.538402521042597	0.06038243635569083	9.420394897460938	9.716415405273438	0.0013996778215680803	0.29166060676914485	-0.4551544189453125	1.4976654052734375	-0.0040128064836774556	0.0212045584942922	-0.3473052978515625	0.287384033203125	-0.4107767014276414	2.658847270873737	-6.48345947265625	4.19464111328125	33.54136751592727	0.04880127710383199	33.328460693359375	33.726165771484375	0.6017610948085785	0.011535817450752944	0.5534000396728516	0.6385999917984009	-0.04617088605676378	0.018735108472412623	-0.125	0.06920003890991211	-0.7365627052925882	0.01168326685907124	-0.7815999984741211	-0.6704000234603882	0	1	0
0	9.314274615333193	0.07397232467073242	9.122467041015625	9.512710571289062	0.0009677385602678572	0.2922241260145631	-0.441009521484375	1.4982147216796875	-0.004015733991350447	0.02127197159491559	-0.1999969482421875	0.18218994140625	0.16142316545758928	2.4535540685085904	-4.09393310546875	5.34515380859375	33.57980118960426	0.021255897325991757	33.47637939453125	33.730712890625	0.6113969787359238	0.008341300506316108	0.5850000381469727	0.6446000337600708	-0.0499120003921645	0.011503158851860701	-0.10159999132156372	0.003000020980834961	-0.7279342566671826	0.008698427428135183	-0.7702000141143799	-0.6926000118255615	0	1	0
0	8.961526870727539	0.11842146520508112	8.725357055664062	9.189987182617188	0.000849729265485491	0.2911335216373268	-0.4173431396484375	1.4992218017578125	-0.00406304931640625	0.02234341776264519	-0.24984741210937497	0.2247161865234375	0.21875443231491815	2.4010722045615203	-5.58929443359375	5.03997802734375	33.552483131045385	0.021681867743372978	33.440155029296875	33.71405029296875	0.6040311892373221	0.008306991815655694	0.56659996509552	0.6402000188827515	-0.04643254347926094	0.011270746140419596	-0.11479997634887695	0.02499997615814209	-0.7350408573775065	0.009056147949613914	-0.7979999780654907	-0.6917999982833862	0	1	0
0	8.553320021856399	0.11211608525724139	8.224105834960938	8.77838134765625	0.0010966600690569196	0.2951814487716626	-0.4507598876953125	1.49945068359375	-0.004143809727260045	0.018979416409118346	-0.2171173095703125	0.1981201171875	-0.22308821905226933	2.677384044636016	-7.73162841796875	5.62896728515625	33.57213932872954	0.02457520796545436	33.456756591796875	33.71856689453125	0.5954589138768969	0.01037571764105208	0.5405999422073364	0.634600043296814	-0.05427977161464237	0.013114649103008287	-0.13739997148513794	-0.00700002908706665	-0.7434835247170357	0.010821412601969059	-0.8098000288009644	-0.6990000009536743	0	1	0
0	8.206220372517903	0.09331943084073513	8.028793334960938	8.4197998046875	0.0009630650111607143	0.29584411722535914	-0.4377593994140625	1.4994964599609375	-0.004034162248883928	0.020736568098020203	-0.1200714111328125	0.1197967529296875	0.12811998639787947	2.49324080166705	-5.10711669921875	5.98297119140625	33.567505246117	0.031176121621294014	33.426544189453125	33.730712890625	0.5907764573721659	0.01037107466515466	0.5197999477386475	0.6327999830245972	-0.05345898124433699	0.008689940695354996	-0.08719998598098755	-0.01940000057220459	-0.747811077432973	0.01009993783226839	-0.8309999704360962	-0.7117999792098999	0	1	0
0	7.893230347406297	0.08689057292713853	7.7198028564453125	8.075714111328125	0.0015321001325334822	0.2856561629969968	-0.4337310791015625	1.4994049072265625	-0.0040094996861049104	0.01799163051563116	-0.1199798583984375	0.1089935302734375	0.1160006568545387	1.8542095849203528	-4.17633056640625	3.96270751953125	33.575184205554784	0.02922799089511826	33.48095703125	33.726165771484375	0.5908978008599508	0.006023247617255971	0.5670000314712524	0.6139999628067017	-0.05623874372243881	0.007034094687786723	-0.07980000972747803	-0.0040000081062316895	-0.7478209914281255	0.006832224585769497	-0.7911999821662903	-0.7015999555587769	0	1	0
0	7.6263575236002605	0.06812882748627469	7.48138427734375	7.7884674072265625	0.00044031197684151786	0.29097033780239884	-0.42388916015625	1.4993133544921875	-0.004001318795340401	0.016242123642250816	-0.0879364013671875	0.1111907958984375	0.024915059407552082	1.8577101974778816	-4.11224365234375	3.924560546875	33.582789271763396	0.021902510502815373	33.49908447265625	33.71856689453125	0.5840265711829776	0.01206325687926287	0.5410000085830688	0.6141999959945679	-0.05245916170449484	0.005549848270380011	-0.07760000228881836	-0.028199970722198486	-0.7539454578303155	0.011151228576133456	-0.8014000058174133	-0.7258000373840332	0	1	0
0	7.394847506568546	0.06533895208327221	7.2536468505859375	7.57293701171875	0.0013331429617745535	0.29247809120556645	-0.430938720703125	1.49945068359375	-0.003927980695452009	0.014526416913252953	-0.0912322998046875	0.1631927490234375	0.055682373046875	2.3150741455217787	-4.98809814453125	4.50897216796875	33.57023448689779	0.03556291606977062	33.449188232421875	33.726165771484375	0.5748075421197074	0.008774201792704111	0.5398000478744507	0.6039999723434448	-0.04424412355536506	0.0068716119917674335	-0.06779998540878296	-0.013599991798400879	-0.7616306103155727	0.008537953206680876	-0.801800012588501	-0.7330000400543213	0	1	0
0	7.222292073567709	0.04209019173756625	6.972503662109375	7.34405517578125	0.0012840794154575894	0.28933143925107735	-0.42645263671875	1.4994964599609375	-0.0038640507289341517	0.015095579617402976	-0.0848236083984375	0.1073455810546875	0.06276143391927083	2.1023440120838175	-4.68902587890625	3.70941162109375	33.45143001592727	0.03501986448347075	33.354095458984375	33.638275146484375	0.5740842469590051	0.00789533276555427	0.5470000505447388	0.6030000448226929	-0.04644823811451594	0.003085328239948241	-0.0690000057220459	-0.03420001268386841	-0.7626602766229993	0.00760838402319331	-0.8051999807357788	-0.7350000143051147	0	1	0
0	7.086107853480748	0.032466011656521035	6.9477081298828125	7.1949005126953125	0.000680666242327009	0.2842402473290649	-0.4273223876953125	1.4994964599609375	-0.0038319941929408482	0.013841312052234636	-0.0863800048828125	0.072235107421875	0.04338051932198661	2.132630447321673	-5.50689697265625	5.35736083984375	33.426481776646206	0.02008842758877032	33.3389892578125	33.5640869140625	0.5724345130125682	0.007824043329418662	0.545799970626831	0.604200005531311	-0.04646515268938882	0.004192835506850819	-0.07099997997283936	-0.02460002899169922	-0.7640688481501171	0.007518757658101625	-0.801800012588501	-0.7324000000953674	0	1	0
0	6.974793970017206	0.034020331950128845	6.888580322265625	7.0953369140625	0.0014488699776785713	0.2925466394214214	-0.44366455078125	1.49945068359375	-0.0037874341692243304	0.01346732695673065	-0.0774078369140625	0.0762176513671875	0.14055255708240327	1.6419315734055506	-3.30657958984375	3.49884033203125	33.44160490199498	0.02497021135594968	33.33447265625	33.597381591796875	0.5679991420564198	0.006869463704131541	0.5401999950408936	0.5850000381469727	-0.051915418380782716	0.0026418986725794797	-0.0626000165939331	-0.04079997539520264	-0.7681308283947763	0.006622512351621326	-0.805400013923645	-0.7447999715805054	0	1	0
0	6.884824661981492	0.02332456380339166	6.6211700439453125	7.02056884765625	0.0008354513985770089	0.2846522325355957	-0.4251708984375	1.49945068359375	-0.003789337158203125	0.018212116094492272	-0.1184234619140625	0.1329803466796875	0.07427251906622023	1.6848914379749578	-4.498291015625	4.08477783203125	33.49724988083612	0.026078958748857763	33.412933349609375	33.657958984375	0.5716482278278896	0.009026959217010171	0.5401999950408936	0.6122000217437744	-0.055677838053022115	0.008735350868307443	-0.10939997434616089	-0.03259998559951782	-0.7650451239432607	0.008880216692981738	-0.8064000010490417	-0.7111999988555908	0	1	0
0	6.806190817696708	0.031043035622914925	6.7073822021484375	6.91680908203125	0.001001218523297991	0.28974680435576905	-0.42608642578125	1.4993133544921875	-0.0037611934116908484	0.01366459650772674	-0.1256561279296875	0.1652069091796875	0.0810427711123512	2.270214618109139	-4.77447509765625	4.07867431640625	33.597626092819944	0.04321987271448062	33.468841552734375	33.7701416015625	0.5667573615937006	0.010654882240145267	0.527999997138977	0.6025999784469604	-0.04869259979895183	0.006372471967082692	-0.07700002193450928	-0.006600022315979004	-0.7689970953464508	0.009929133630142882	-0.821399986743927	-0.7314000129699707	0	1	0
0	6.711741365705218	0.028355015514785892	6.551361083984375	6.8058013916015625	0.000846588134765625	0.289849972124839	-0.4183502197265625	1.49945068359375	-0.0037277047293526786	0.01118885526028048	-0.0735626220703125	0.048614501953125	-0.003819856189546131	2.2063612163928554	-4.32586669921875	4.449462890625	33.6600801188151	0.022242635246336993	33.547454833984375	33.82781982421875	0.5617464484998158	0.007378652028022443	0.5354000329971313	0.579800009727478	-0.042768211259728385	0.002597948944178477	-0.05339998006820679	-0.031199991703033447	-0.7729644282715661	0.006964986080299538	-0.8086000084877014	-0.7519999742507935	0	1	0
0	6.6335901896158855	0.016368140701189898	6.5090179443359375	6.707000732421875	0.001457761492047991	0.28882735924822783	-0.4229278564453125	1.49945068359375	-0.0037597481863839285	0.01707882435245147	-0.1683197021484375	0.2752532958984375	0.010930015927269346	1.8830950336720305	-3.826904296875	3.63922119140625	33.71646945045108	0.03161393372619379	33.614044189453125	33.87493896484375	0.5626820680357161	0.007253399149169874	0.5390000343322754	0.618399977684021	-0.04639031594424021	0.01029720562734692	-0.13580000400543213	-0.02899998426437378	-0.772324666386559	0.006817499505666206	-0.8050000071525574	-0.7337999939918518	0	1	0
0	6.580620556785947	0.013684517888420308	6.50482177734375	6.6661834716796875	0.0007123304094587054	0.2888288481113897	-0.41583251953125	1.49945068359375	-0.0036891632080078124	0.018493609670077273	-0.21148681640625	0.165069580078125	0.08351418631417411	1.973643641707405	-3.84674072265625	3.680419921875	33.76104872204009	0.022449156369965157	33.64886474609375	33.915924072265625	0.567108142716544	0.007650979664582336	0.5426000356674194	0.6122000217437744	-0.05393896243401936	0.008065976387508346	-0.1021999716758728	-0.01759999990463257	-0.769229580884888	0.007562345349163481	-0.8069999814033508	-0.7336000204086304	0	1	0
0	6.518595214117141	0.02114973869380761	6.447601318359375	6.61163330078125	0.000955289568219866	0.2897597545574456	-0.4156036376953125	1.4992218017578125	-0.0036336212158203126	0.016636365868951796	-0.159210205078125	0.1335296630859375	0.09197438557942708	2.5244665863206457	-5.9173583984375	5.23834228515625	33.74845838274275	0.022030945450986716	33.63372802734375	33.88250732421875	0.5738414461839767	0.008393374548497683	0.5434000492095947	0.6045999526977539	-0.05076059114081519	0.011113604625641932	-0.09780001640319824	-0.017400026321411133	-0.7630582287339938	0.008467628998578228	-0.8014000058174133	-0.7265999913215637	0	1	0
0	6.4790255773635135	0.01611317711489567	6.4052581787109375	6.5639495849609375	0.0012649732317243304	0.28941613624574475	-0.4096527099609375	1.4994964599609375	-0.0036719905308314734	0.012938442485802679	-0.0723724365234375	0.0601043701171875	0.017203267415364584	1.8047660295968484	-3.64227294921875	3.66363525390625	33.733971034458705	0.02653364662608825	33.632232666015625	33.8870849609375	0.5641537050860269	0.009622287947978118	0.5334000587463379	0.5914000272750854	-0.04884162917307445	0.007484119598912527	-0.0788000226020813	-0.023800015449523926	-0.7712325620168732	0.008842416362410887	-0.8062000274658203	-0.7405999898910522	0	1	0
0	6.437715348743257	0.011165629468627244	6.3877105712890625	6.5250396728515625	0.0009851488385881695	0.28984540649352136	-0.43157958984375	1.49945068359375	-0.0036171657017299106	0.013279652403206048	-0.1037750244140625	0.11187744140625	0.00765838623046875	2.294271087392581	-5.27801513671875	4.400634765625	33.73541864158994	0.02898300708719596	33.645843505859375	33.8870849609375	0.5594675630614871	0.007635804965305379	0.5293999910354614	0.5829999446868896	-0.056482885891482947	0.0064511620325672	-0.09039998054504395	-0.026600003242492676	-0.775833275840396	0.0073459462154487325	-0.8141999840736389	-0.7502000331878662	0	1	0
0	6.409291603451684	0.01653378676394694	6.223297119140625	6.49566650390625	0.0005285099574497768	0.2898019242401764	-0.4156036376953125	1.49945068359375	-0.0036074785505022322	0.013786823342537191	-0.154815673828125	0.1372833251953125	0.02251732235863095	2.1838556929168482	-5.7373046875	3.80706787109375	33.783476924351284	0.027874319326042587	33.68524169921875	33.937255859375	0.5614592013926734	0.007872929594905785	0.5369999408721924	0.6017999649047852	-0.05886298208009629	0.005321022737224405	-0.10159999132156372	-0.017400026321411133	-0.7739795237126804	0.007569594473914545	-0.8113999962806702	-0.7386000156402588	0	1	0
0	6.3579554239908855	0.019016016157179988	6.105804443359375	6.461334228515625	0.0014468252999441963	0.3042569014233252	-0.428924560546875	1.4994964599609375	-0.0036949898856026785	0.025907219257907562	-0.12945556640625	0.1604461669921875	0.14793795631045387	1.768616152305608	-3.314208984375	4.37164306640625	33.82403801182338	0.051046063834824115	33.645843505859375	34.00567626953125	0.5710582093738374	0.015729133957097487	0.5113999843597412	0.6210000514984131	-0.05675198149681091	0.016209034686829736	-0.09259998798370361	0.018599987030029297	-0.7654368671973546	0.014110565815316964	-0.826200008392334	-0.7111999988555908	0	1	0
0	6.307675225394113	0.011964944492975754	6.1687469482421875	6.3755035400390625	0.0006703883579799107	0.2937173828529502	-0.4116668701171875	1.49945068359375	-0.0036775905064174107	0.01617996285120156	-0.0915069580078125	0.1556854248046875	0.047857666015625	2.027350813730844	-3.47137451171875	3.70330810546875	33.79110400681269	0.03571119624645906	33.662506103515625	33.953948974609375	0.5634794954515638	0.010007561659157192	0.5176000595092773	0.5950000286102295	-0.03721163867201124	0.008737017410623982	-0.06980001926422119	0.005800008773803711	-0.7711124477074259	0.009638384809198224	-0.8151999711990356	-0.7394000291824341	0	1	0
0	6.281037267049154	0.008896296053324761	6.0092926025390625	6.35986328125	0.0011269008091517856	0.2855326768979691	-0.4091949462890625	1.49945068359375	-0.003597327096121652	0.02054398761066604	-0.1403961181640625	0.13165283203125	0.07166333879743303	2.372775818142018	-4.85687255859375	4.75921630859375	33.867191439674016	0.027507071275997202	33.750457763671875	34.04833984375	0.5649104191462199	0.008581921642232704	0.5157999992370605	0.5923999547958374	-0.04033574292773292	0.011727852114942596	-0.11680001020431519	0.015200018882751465	-0.7701723813102359	0.008548099125737979	-0.8158000111579895	-0.7350000143051147	0	1	0
0	6.297598666236514	0.03459806687261112	6.2015533447265625	6.4899444580078125	0.0005086822509765626	0.3133631252227102	-0.49639892578124994	1.49945068359375	-0.0036141292027064733	0.03429087807493579	-0.3665313720703125	0.4730987548828125	0.16149735223679315	5.780036323705512	-14.99786376953125	18.48907470703125	33.821408762613935	0.04452624655598385	33.644317626953125	34.00567626953125	0.5959707997412909	0.09175302613258843	0.35500001907348633	0.9737999439239502	-0.004299571667398725	0.06186677272814026	-0.11699998378753662	0.32659995555877686	-0.72155306688093	0.12680212970880914	-0.9453999996185303	0.08500003814697266	0	1	0
0	6.261569341023763	0.013896173783177493	6.1847686767578125	6.3480377197265625	0.0009318978445870536	0.3114725490473793	-0.49031066894531256	1.49945068359375	-0.0036674935477120536	0.01256551204993777	-0.1076202392578125	0.0990142822265625	-0.03751910981677827	3.269264680037553	-10.5377197265625	7.35931396484375	33.85983540416899	0.03550065593871524	33.738311767578125	34.010284423828125	0.6440281149148941	0.01249867671164263	0.6053999662399292	0.6973999738693237	0.036451324122292655	0.032038788044801945	-0.056599974632263184	0.15540003776550293	-0.6863131620089213	0.017109756133793924	-0.7333999872207642	-0.6094000339508057	0	1	0
0	6.243298321678525	0.009252439336231386	6.04400634765625	6.3205718994140625	0.0006069205147879465	0.30005233287738015	-0.45794677734375	1.49945068359375	-0.0036752559116908484	0.014855642304043421	-0.140625	0.1111907958984375	-0.033132498604910715	2.404505230917826	-4.8370361328125	5.28106689453125	33.90044141060965	0.02580601176714126	33.802001953125	34.0452880859375	0.6409418665738332	0.009529247970950356	0.6033999919891357	0.6734000444412231	0.021531361267680214	0.01910038507179276	-0.02640002965927124	0.08899998664855957	-0.6925845808131355	0.011322936117466813	-0.7350000143051147	-0.6534000039100647	0	1	0
0	6.230676033383324	0.009255825449436051	6.0840606689453125	6.3007354736328125	0.0015182211739676339	0.28975067633615753	-0.427276611328125	1.4994964599609375	-0.003696592058454241	0.01015759854795615	-0.0778656005859375	0.0472869873046875	0.054241725376674106	2.013413440842304	-3.9642333984375	4.2877197265625	33.94351297433036	0.02427208640184769	33.8597412109375	34.095550537109375	0.6281247910601753	0.010473399443779355	0.5809999704360962	0.6615999937057495	-0.010279476588680631	0.008420243331526401	-0.04640001058578491	0.018000006675720215	-0.7097109717726707	0.011163910019100984	-0.7581999897956848	-0.6628000140190125	0	1	0
0	6.220083363850912	0.010437487490294722	6.0298919677734375	6.3159942626953125	0.0010849674769810268	0.2900924743704094	-0.4311676025390625	1.4994964599609375	-0.003741694859095982	0.009645008212623292	-0.07379150390625	0.0404205322265625	0.12981698172433034	2.0148140935344125	-4.144287109375	4.998779296875	33.9491829964774	0.024048836515078015	33.862762451171875	34.09100341796875	0.6171669516109285	0.011742716881951585	0.5509999990463257	0.6732000112533569	-0.01839954245658148	0.010121317085419522	-0.07400000095367432	0.01979994773864746	-0.7213168471625873	0.01098532104230782	-0.7766000032424927	-0.6651999950408936	0	1	0
0	6.2247783479236425	0.010972290398383214	6.177520751953125	6.3083648681640625	0.0008757847377232143	0.2967433834444478	-0.4079132080078125	1.49945068359375	-0.0037623487200055803	0.008845405335137817	-0.0641326904296875	0.0324554443359375	-0.035471380324590775	2.2577424912594015	-4.7088623046875	4.595947265625	33.961377249581474	0.023885795607150807	33.85516357421875	34.09100341796875	0.6088917802231653	0.010016743804016336	0.5745999813079834	0.6341999769210815	-0.03218182801632654	0.0031934254017397553	-0.045400023460388184	-0.016200006008148193	-0.7303546476534435	0.009832388867828027	-0.7675999999046326	-0.7020000219345093	0	1	0
0	6.258113061814081	0.0294875042049091	6.133270263671875	6.4785003662109375	0.002325339181082589	0.3123995676175439	-0.4369354248046875	1.4994049072265625	-0.0036973223005022323	0.016343399427670803	-0.1460723876953125	0.2690277099609375	0.048429652622767855	4.9657706147754475	-16.12548828125	13.20648193359375	33.818831925165085	0.10615483740315514	33.577728271484375	34.09405517578125	0.5988304379156658	0.0697207344888016	0.5341999530792236	0.9833999872207642	-0.017050305278528303	0.02500253427014916	-0.12059998512268066	0.17340004444122314	-0.728612457261199	0.10215085850051032	-0.8104000091552734	-0.08399999141693115	0	1	0
0	6.2323355356852215	0.01397723390913513	6.04705810546875	6.3274383544921875	-0.00043613106863839285	0.2889857365051703	-0.41693115234375	1.4994964599609375	-0.003689910888671875	0.012472606281526941	-0.1316070556640625	0.158111572265625	0.1648133777436756	1.6189169445503893	-3.37066650390625	4.00543212890625	33.642524762834825	0.022902693017824473	33.56561279296875	33.7913818359375	0.5644137243543352	0.008956265117320986	0.5382000207901001	0.6275999546051025	-0.022606116354465484	0.006620050209982462	-0.06540000438690186	0.02460002899169922	-0.7699475141025725	0.008613556221391337	-0.8029999732971191	-0.7106000185012817	0	1	0
0	6.221160507202148	0.009741307170532766	6.12335205078125	6.2931060791015625	0.0009480874197823661	0.3108649558384656	-0.4311676025390625	1.4994049072265625	-0.003701928274972098	0.017611698330296025	-0.2373504638671875	0.184661865234375	0.12030283610026042	3.962502395781698	-9.41009521484375	8.7432861328125	33.60838152349563	0.026708185310845928	33.48095703125	33.7762451171875	0.5758372096845081	0.0262535818372364	0.5133999586105347	0.6638000011444092	-0.019497610038235073	0.01314656798183154	-0.0788000226020813	0.028599977493286133	-0.7592526668310166	0.024315366207672013	-0.8222000002861023	-0.6640000343322754	0	1	0
0	6.2324314844040645	0.019060793316058047	6.0710906982421875	6.3457489013671875	0.0012133047921316965	0.3112160324605088	-0.4479217529296875	1.4994964599609375	-0.0036966596330915177	0.013600751058138566	-0.1307373046875	0.111968994140625	-0.2301576886858259	3.518951452260966	-8.21075439453125	6.37664794921875	33.62275680687314	0.04477290163150316	33.4779052734375	33.79901123046875	0.5575437719140734	0.027617790920019127	0.4115999937057495	0.6532000303268433	-0.017207791146777927	0.012507741243025335	-0.0626000165939331	0.04139995574951172	-0.7742350855583237	0.024114682347295635	-0.8574000000953674	-0.6692000031471252	0	1	0
0	6.192152186802455	0.013592777867686675	6.02264404296875	6.264495849609375	0.0006980002267020089	0.3115943496040015	-0.437713623046875	1.49945068359375	-0.0037245505196707588	0.016227090355887774	-0.0839996337890625	0.1265716552734375	0.2837540399460565	2.3626163127400504	-5.83343505859375	5.0689697265625	33.709182255336216	0.04114134863775872	33.589813232421875	33.897735595703125	0.5436577038481122	0.015614875986172326	0.49679994583129883	0.5997999906539917	-0.011205210540975842	0.012178779891498043	-0.06379997730255127	0.054200053215026855	-0.7856433239976565	0.013543269636492654	-0.8302000164985657	-0.7170000076293945	0	1	0
0	6.1920426686604815	0.020711263356803313	6.053924560546875	6.2793731689453125	0.0013832898821149553	0.2951613726490873	-0.41876220703125	1.4994049072265625	-0.0036377083914620537	0.012098142334172063	-0.069854736328125	0.06175231933593749	-0.006827654157366071	1.7947314561188905	-4.07867431640625	3.55224609375	33.84508350626628	0.038793448647897945	33.70343017578125	34.011810302734375	0.5192243332408724	0.01809868268923409	0.4733999967575073	0.5678000450134277	-0.01468008504027412	0.003473335349333282	-0.028400003910064697	0.000599980354309082	-0.804720314340932	0.013728316421957326	-0.8478000164031982	-0.7670000195503235	0	1	0
0	6.190482711791992	0.01128138199549318	6.128692626953125	6.261444091796875	0.0006194719587053571	0.29714539205376717	-0.4120330810546875	1.49945068359375	-0.0037934112548828123	0.01324361520875328	-0.0833587646484375	0.1113739013671875	0.07266002836681548	1.7049989292439187	-3.74755859375	3.47747802734375	33.899668936593194	0.029156641428961818	33.779266357421875	34.0452880859375	0.5242857716253826	0.010215164298100361	0.4805999994277954	0.5512000322341919	-0.01550822940610704	0.008011170213372831	-0.030600011348724365	0.026399970054626465	-0.8010437332391739	0.008248537866309186	-0.8442000150680542	-0.7738000154495239	0	1	0
0	6.1811991192045665	0.007939379520145848	6.1283111572265625	6.3083648681640625	0.0010859941755022322	0.2974193496701833	-0.4254913330078125	1.4994049072265625	-0.003681276593889509	0.011802234158861741	-0.06683349609375	0.0563507080078125	0.017272440592447917	1.7278782562902621	-3.45916748046875	3.19671630859375	33.81724437604632	0.027366779746878202	33.69586181640625	33.981353759765625	0.5319220370621909	0.010475037427029262	0.4991999864578247	0.5557999610900879	-0.023531144882951462	0.0032895185419938894	-0.03659999370574951	-0.010800004005432129	-0.7958493142525355	0.00861959590135739	-0.8312000036239624	-0.7674000263214111	0	1	0
0	6.200846481323242	0.010408024491925736	5.9970855712890625	6.270599365234375	0.0012738800048828125	0.31752001134880403	-0.4552459716796875	1.4994964599609375	-0.0035380183628627234	0.02484640026983252	-0.2010040283203125	0.21148681640625	0.11721583775111608	2.404705057540404	-5.4443359375	6.36444091796875	33.78849675932385	0.031001311343995946	33.657958984375	33.9676513671875	0.5405228946492785	0.0302914635670893	0.4859999418258667	0.6778000593185425	-0.020598533897172838	0.018729802185175233	-0.06519997119903564	0.07079994678497314	-0.7877937716132118	0.027899912516196796	-0.8429999947547913	-0.6561999917030334	0	1	0
0	6.218888382684617	0.009694190535590704	6.069183349609375	6.28509521484375	0.0009355425153459822	0.29227641222005635	-0.3933563232421875	1.49945068359375	-0.0035948922293526785	0.017372523134847734	-0.0905914306640625	0.135040283203125	0.026042320614769344	2.2095576813774644	-5.523681640625	3.73077392578125	33.89394847034273	0.03643506062757286	33.777740478515625	34.069671630859375	0.5109848186856224	0.01425288725909043	0.47119998931884766	0.5585999488830566	-0.027696142923264278	0.011964695700918139	-0.0910000205039978	0.05519998073577881	-0.811611485515322	0.012225539817599345	-0.8514000177383423	-0.7516000270843506	0	1	0
0	8.942567934308734	0.11703626814662141	8.672714233398438	9.311294555664062	0.00171588134765625	0.3497506473560477	-0.5895538330078125	1.4994964599609375	-0.004122569492885045	0.010899239641577258	-0.0745697021484375	0.0754852294921875	-0.03250855945405506	3.7306592594409764	-7.5347900390625	11.59210205078125	33.73758044869559	0.05368600759283783	33.577728271484375	33.925048828125	0.774194667276882	0.017139938273197656	0.7165999412536621	0.8329999446868896	-0.0034610670464379446	0.01367738995512626	-0.07020002603530884	0.08580005168914795	-0.5199633236726126	0.02729009163870493	-0.6291999816894531	-0.4002000093460083	0	0	1
0	8.917984063284738	0.1218860930541839	8.654403686523438	9.28192138671875	-0.0037420894077845983	0.3344858674474563	-0.6075897216796875	1.4994964599609375	-0.004101152692522321	0.010328093971077106	-0.0637664794921875	0.05841064453125	-0.2007903326125372	3.5023671147197337	-7.061767578125	8.61968994140625	33.84166509283157	0.026053039876810794	33.738311767578125	33.98590087890625	0.757651762411708	0.01578432770255842	0.7001999616622925	0.8126000165939331	-0.0038700102340607414	0.00988716380216424	-0.038600027561187744	0.07980000972747803	-0.547039294952438	0.024250081089319874	-0.6377999782562256	-0.4498000144958496	0	0	1
0	8.779732277279809	0.16242718382595756	8.446502685546875	9.1644287109375	0.0018266623360770088	0.33679785699443177	-0.587127685546875	1.4995880126953125	-0.004091905866350446	0.013977173667794503	-0.114715576171875	0.1328887939453125	0.41991410028366816	4.982232628832398	-13.21868896484375	14.72015380859375	33.86377336629232	0.024416539334830144	33.765594482421875	34.002655029296875	0.741538438643728	0.022525229868161106	0.6782000064849854	0.8614000082015991	0.002372675631727491	0.014096811627778514	-0.06499999761581421	0.08580005168914795	-0.5695887138730004	0.03712293110632459	-0.6505999565124512	-0.2929999828338623	0	0	1
0	8.294701203845797	0.21514544541371808	7.9799652099609375	8.79669189453125	0.0011782924107142858	0.33668652454747655	-0.51470947265625	1.4994964599609375	-0.004150597708565848	0.022627733034540177	-0.198394775390625	0.2512664794921875	-0.1428376697358631	4.2230210214956045	-9.18121337890625	11.73858642578125	34.01488646734329	0.0903332697394368	33.765594482421875	34.26031494140625	0.7400978760832831	0.02494521568430443	0.6585999727249146	0.8558000326156616	0.001551418253353664	0.01625247118483269	-0.11699998378753662	0.13100004196166992	-0.5718542475785527	0.03641038646579599	-0.6557999849319458	-0.4138000011444092	0	0	1
0	8.036754499162946	0.2301718267890902	7.7266693115234375	8.829116821289062	-0.002281548636300223	0.3287846683672056	-0.5785675048828125	1.4994964599609375	-0.00404229736328125	0.01550165012623907	-0.1208953857421875	0.1792144775390625	-0.07555425734747023	4.276291671302488	-6.65740966796875	11.48223876953125	34.223840051560174	0.034192309654399865	34.08184814453125	34.3841552734375	0.728060762257803	0.019371084469589166	0.6526000499725342	0.7834000587463379	0.00017464706159773326	0.01303740121530737	-0.06319999694824219	0.07439994812011719	-0.5901461806439218	0.027589591299095197	-0.6922000050544739	-0.4976000189781189	0	0	1
0	7.8867139180501304	0.09714419139470132	7.6251983642578125	8.21685791015625	0.0011148790631975447	0.3264141719692322	-0.515625	1.49945068359375	-0.004086225237165179	0.011579913479274609	-0.12689208984375	0.1633758544921875	0.3960061936151414	4.092887838074364	-7.25555419921875	12.08648681640625	34.286944931756885	0.034700598988963154	34.168731689453125	34.465301513671875	0.7261399337053299	0.026088099517479882	0.6613999605178833	0.8029999732971191	0.005447818265074776	0.012089750518107819	-0.0437999963760376	0.08500003814697266	-0.5910263333207085	0.0374171367189243	-0.7142000198364258	-0.4423999786376953	0	0	1
0	7.9608373551141645	0.06743083640257796	7.755279541015625	8.15582275390625	-0.0013804800851004463	0.3179106855984296	-0.532745361328125	1.4994964599609375	-0.004026467459542411	0.014427136160282962	-0.1682281494140625	0.2654571533203125	-0.3858062017531622	4.152691502093603	-6.02264404296875	13.63067626953125	34.20181374976749	0.033731444316552235	34.09100341796875	34.371917724609375	0.7060876863967804	0.02308423826872568	0.6294000148773193	0.7993999719619751	0.00648447589079539	0.013655300825090026	-0.0690000057220459	0.07659995555877686	-0.6185376761413756	0.029484156281169353	-0.7419999837875366	-0.5335999727249146	0	0	1
0	8.08021598089309	0.09746221208685256	7.8907012939453125	8.321762084960938	0.003032383510044643	0.31434945648056006	-0.4316253662109375	1.4995880126953125	-0.00405379159109933	0.010578933242926844	-0.1557769775390625	0.1084442138671875	0.33061959402901786	3.7720748974798335	-7.61260986328125	9.81292724609375	34.147745294480096	0.028783636570602705	34.0391845703125	34.289337158203125	0.706991495893115	0.018842212894749317	0.6377999782562256	0.7799999713897705	0.0017083995682852608	0.00692339071004206	-0.03100001811981201	0.04240000247955322	-0.6183235141947155	0.025310645870492286	-0.7157999873161316	-0.5290000438690186	0	0	1
0	8.42452657790411	0.143738938855336	8.157730102539062	8.783721923828125	0.0009726584298270089	0.31575841341213773	-0.5091705322265625	1.49945068359375	-0.004116422380719866	0.00911446870784119	-0.07086181640625	0.0438995361328125	0.027446129208519344	4.05261531783952	-11.46392822265625	10.54534912109375	34.0568789629255	0.0363622036159189	33.957000732421875	34.220611572265625	0.7064474008196876	0.01432252625808179	0.6743999719619751	0.7652000188827515	-0.00023484773862929572	0.008012886013885934	-0.04220002889633179	0.045799970626831055	-0.619647000077225	0.01962392549305226	-0.6765999794006348	-0.5005999803543091	0	0	1
0	8.818434597197033	0.17566765783255023	8.548355102539062	9.286880493164062	-0.0012081996372767857	0.32596650043772213	-0.603790283203125	1.4999542236328125	-0.004128402709960938	0.013171029506665587	-0.1087188720703125	0.1275787353515625	-0.3153130667550223	3.990738313440086	-7.025146484375	9.51995849609375	33.967434603736514	0.03932098993754767	33.849090576171875	34.142822265625	0.7149535049654189	0.017448187134950978	0.6477999687194824	0.7710000276565552	0.0004562280433518546	0.016339873948384744	-0.071399986743927	0.12080001831054688	-0.6082262184194156	0.023819540101815976	-0.6926000118255615	-0.5370000004768372	0	0	1
0	8.784670602707635	0.10320131627726455	8.621597290039062	9.074020385742188	0.001579500470842634	0.30676403869152385	-0.445953369140625	1.49945068359375	-0.004115818568638393	0.008496638461777903	-0.0601959228515625	0.0481109619140625	0.41697474888392855	2.9728636060190103	-5.55267333984375	10.13031005859375	33.89657380312965	0.02712621761001673	33.803558349609375	34.042236328125	0.7005605055604662	0.00941554199638995	0.6670000553131104	0.7389999628067017	-0.00026123768375033423	0.004695672396813781	-0.02460002899169922	0.026999950408935547	-0.6275195332850728	0.012979410433381395	-0.6674000024795532	-0.5509999990463257	0	0	1
0	9.140845453171503	0.14303946086673683	8.8226318359375	9.598541259765625	-0.0008537990025111607	0.31309077153246423	-0.4419708251953125	1.4993133544921875	-0.004064873831612723	0.008374960225463022	-0.0685272216796875	0.03936767578125	0.028047906784784225	2.115279963305779	-4.00543212890625	4.76226806640625	33.81048235212054	0.04362111044226526	33.6822509765625	33.9935302734375	0.6983908294666381	0.006627478173578884	0.6615999937057495	0.722599983215332	0.001548685840197972	0.00474420548031327	-0.014599978923797607	0.020200014114379883	-0.630116771581627	0.009618037575030991	-0.6818000078201294	-0.576200008392334	0	0	1
0	9.626914850870769	0.15931765746157098	9.400177001953125	10.102081298828125	0.002507322038922991	0.33839919981611954	-0.5131072998046875	1.49945068359375	-0.004003577096121652	0.008913425077091346	-0.0601959228515625	0.0408782958984375	0.05881478445870536	3.7771665204456384	-9.47113037109375	8.84857177734375	33.735184297107516	0.023012990725786945	33.6534423828125	33.87188720703125	0.701950219523339	0.01292011777332975	0.5981999635696411	0.757599949836731	0.002090742437612443	0.0094813543221927	-0.04460000991821289	0.06980001926422119	-0.6255041901497613	0.017715887642301666	-0.6978000402450562	-0.5302000045776367	0	0	1
0	9.957233665103004	0.16080589207221305	9.475326538085938	10.322952270507812	0.00035257393973214286	0.31470087308616623	-0.5114593505859375	1.4992218017578125	-0.004004462105887277	0.008794952318337247	-0.056396484375	0.0359344482421875	-0.10049816313244048	3.259619745510071	-5.84564208984375	8.89892578125	33.691147160121375	0.03076561311753835	33.603485107421875	33.853668212890625	0.7040874294099354	0.010303449302046725	0.6657999753952026	0.7438000440597534	0.0026292663443656197	0.006538127398795908	-0.02340000867843628	0.02779996395111084	-0.6227175901390257	0.014547834384869876	-0.6807999610900879	-0.5446000099182129	0	0	1
0	10.500535946800595	0.17737964946299797	10.211563110351562	11.035537719726562	-2.9994419642857143e-05	0.32077377597713935	-0.49969482421874994	1.4993133544921875	-0.0039317844935825895	0.00914493090582428	-0.057037353515625	0.04925537109375	0.04072025844029018	4.256026752187332	-9.12017822265625	11.41204833984375	33.679331845238096	0.022797224489592965	33.597381591796875	33.82025146484375	0.7119256480932236	0.02025666298434664	0.6621999740600586	0.7899999618530273	0.004071999328477042	0.008162044240290657	-0.021000027656555176	0.029800057411193848	-0.6114847618909109	0.028162776748280487	-0.6818000078201294	-0.47380000352859497	0	0	1
0	10.662840107509068	0.13053253850627802	10.448837280273438	11.130523681640625	0.00030885532924107144	0.3279524447014965	-0.5519256591796875	1.4994964599609375	-0.0039741080147879465	0.00897680086693845	-0.0745697021484375	0.0746612548828125	0.07825026739211309	3.3655572271362804	-7.99713134765625	7.87200927734375	33.68160783313569	0.02339365114458057	33.561065673828125	33.814178466796875	0.7028984962134134	0.012873642834074163	0.6621999740600586	0.7474000453948975	0.008998932605697995	0.012390677122179459	-0.06220000982284546	0.08239996433258057	-0.6230382951639948	0.017488327109966107	-0.6920000314712524	-0.5428000092506409	0	0	1
0	10.548956226167224	0.13973579029582847	10.239028930664062	10.950469970703125	-0.0008249097551618304	0.3265750482997567	-0.5196990966796875	1.4999542236328125	-0.004001737322126116	0.010401674586609413	-0.0860137939453125	0.0833587646484375	0.06568371000744047	3.403848086765782	-5.50994873046875	7.19146728515625	33.64977216157459	0.031534471054898844	33.5565185546875	33.82025146484375	0.6941470009088516	0.010145733091313934	0.6519999504089355	0.7309999465942383	0.025535037429559797	0.015551662336277184	-0.03299999237060547	0.07920002937316895	-0.6314424094472613	0.01432126896056974	-0.6926000118255615	-0.5640000104904175	0	0	1
0	10.288463883172899	0.11536624754012455	10.100936889648438	10.628509521484375	0.0001767338344029018	0.3333116765365542	-0.5367279052734375	1.49945068359375	-0.003963749476841518	0.008935665123429236	-0.0622100830078125	0.0449981689453125	0.2468082246326265	3.7981815066819853	-8.58917236328125	8.59527587890625	33.653460520426435	0.031040806645016527	33.555023193359375	33.82025146484375	0.7019910198052725	0.01620265217554425	0.6526000499725342	0.7553999423980713	0.015819104742436182	0.007857767508178105	-0.009999990463256836	0.05359995365142822	-0.6231211331543468	0.02214745934358708	-0.6909999847412109	-0.5218000411987305	0	0	1
0	10.121140906924293	0.08608866937693106	9.820175170898438	10.416030883789062	0.0018579864501953125	0.33294343050937353	-0.4535980224609375	1.4994049072265625	-0.003957002912248884	0.015165701913716344	-0.10693359375	0.1514739990234375	0.17527305966331846	4.390157397275746	-7.94830322265625	10.51177978515625	33.65551207624163	0.04570815319608673	33.490020751953125	33.82781982421875	0.709460390545073	0.022476276766188064	0.6296000480651855	0.7862000465393066	0.01173929428486597	0.015646135481344543	-0.06099998950958252	0.10099995136260986	-0.6138081239263217	0.030207531360491327	-0.7015999555587769	-0.5054000020027161	0	0	1
0	10.376914869035993	0.08540361989351207	10.222625732421875	10.573959350585938	-0.00022253199986049107	0.30980210934792385	-0.443389892578125	1.4992218017578125	-0.0039642748151506695	0.008135808396672294	-0.0570831298828125	0.04559326171875	-0.407543218703497	4.186220441332458	-10.26458740234375	8.88824462890625	33.609916990734284	0.034148796997943126	33.51116943359375	33.774688720703125	0.7041188958202089	0.016141692015882378	0.6554000377655029	0.7610000371932983	-0.0013408955534299214	0.007516735283027795	-0.025399982929229736	0.037799954414367676	-0.6228052091740427	0.021599503897621775	-0.6865999698638916	-0.5442000031471252	0	0	1
0	10.59926607041132	0.05423561179569104	10.418319702148438	10.760879516601562	0.002415863037109375	0.3165104766295025	-0.4464569091796875	1.4994049072265625	-0.003985783168247768	0.00979840007305752	-0.0689849853515625	0.0736541748046875	0.5074874151320684	3.8302089597561806	-6.7535400390625	10.14251708984375	33.607236492338636	0.024611802734732048	33.526275634765625	33.759552001953125	0.6995850007250195	0.016530780289876965	0.6468000411987305	0.7541999816894531	0.0024798280000686646	0.013590561657597434	-0.05239999294281006	0.07039999961853027	-0.6279241711440541	0.021578634126901176	-0.7009999752044678	-0.5413999557495117	0	0	1
0	8.758353714715867	0.04126309693231678	8.65020751953125	8.902359008789062	0.0014075535365513394	0.28927550588625106	-0.4517669677734375	1.49945068359375	-0.004190717424665179	0.009119871665231616	-0.07415771484375	0.0456390380859375	0.04774511428106399	2.7174957289522244	-5.61676025390625	7.03887939453125	34.16334605480376	0.03415308042475481	34.0513916015625	34.319915771484375	0.690958418636095	0.012590497353383868	0.6554000377655029	0.7857999801635742	-0.045089828176157816	0.008239493070961182	-0.08179998397827148	0.010599970817565918	-0.6442170288903373	0.01861035923735515	-0.7857999801635742	-0.35199999809265137	1	0	0
0	8.617648333594913	0.04047873614138148	8.528518676757812	8.7249755859375	0.0011696363176618304	0.2776553612190472	-0.404571533203125	1.4992218017578125	-0.004192953927176339	0.008516441163336486	-0.06138610839843749	0.0652313232421875	0.10841776529947916	1.4253116565676618	-3.41033935546875	3.52325439453125	34.216228213355656	0.025216173422306046	34.12451171875	34.34747314453125	0.678951058393433	0.00420501377911882	0.6510000228881836	0.6962000131607056	-0.0487185804389772	0.004345948240753658	-0.08020001649856567	-0.02619999647140503	-0.6589967426033247	0.006112900830453083	-0.6873999834060669	-0.6216000318527222	1	0	0
0	8.539037886120024	0.023479355108756757	8.456802368164062	8.644866943359375	0.0009482792445591518	0.3020156930117206	-0.5202484130859375	1.4999542236328125	-0.004109213692801339	0.03048091558001825	-0.2762603759765625	0.2404632568359375	-0.03099917457217262	3.091243373736489	-7.48748779296875	5.98297119140625	34.224276832217264	0.04046903854494647	34.075775146484375	34.45458984375	0.703483315445128	0.02851901152015883	0.6411999464035034	0.7998000383377075	-0.04741559095042092	0.01617583252371043	-0.11799997091293335	0.0326000452041626	-0.6275954856872559	0.03794960776779926	-0.73580002784729	-0.4733999967575073	1	0	0
0	8.428992153349377	0.03404940015876467	8.143234252929688	8.530807495117188	0.0007599225725446429	0.29493025773215065	-0.3950958251953125	1.49945068359375	-0.004199887956891741	0.012161645258040692	-0.0912322998046875	0.1149444580078125	0.22676304408482142	2.6999462252930444	-6.54754638671875	5.694580078125	34.29918592180525	0.0335136035046475	34.185546875	34.45458984375	0.6844864186275573	0.009827365864804295	0.631600022315979	0.7389999628067017	-0.050301504992303396	0.01089405374347541	-0.10659998655319214	-0.004400014877319336	-0.6524476476396833	0.01276891661198421	-0.7089999914169312	-0.5753999948501587	1	0	0
0	8.39495484488351	0.01630498785079179	8.212661743164062	8.525466918945312	0.0011746390206473214	0.2919280732096062	-0.4548797607421875	1.4993133544921875	-0.004243338448660715	0.00808457218062652	-0.0699920654296875	0.0421600341796875	-0.08066878545851934	2.853156687729841	-9.20257568359375	6.99005126953125	34.26130649966285	0.02658435364534955	34.15350341796875	34.390289306640625	0.6911861232121785	0.014874303504464696	0.5859999656677246	0.8023999929428101	-0.05164235266049703	0.012658237184136221	-0.12059998512268066	0.07099997997283936	-0.6440198667276473	0.02096740270161184	-0.7533999681472778	-0.37699997425079346	1	0	0
0	8.369621186029343	0.03046684862514683	8.195114135742188	8.482742309570312	0.0012448011125837054	0.3013997454179481	-0.57073974609375	1.4993133544921875	-0.0041773616245814734	0.008923973579183227	-0.0781402587890625	0.0699005126953125	0.10106302897135416	2.8512509523100484	-8.53424072265625	7.342529296875	34.25563201177688	0.02584849488181886	34.1702880859375	34.39947509765625	0.6957366280271894	0.03142405930796504	0.5266000032424927	0.8990000486373901	-0.043171581058275135	0.018742083598932754	-0.14420002698898315	0.08580005168914795	-0.6370960666877883	0.043728033097639736	-0.7770000100135803	-0.18379998207092285	1	0	0
0	8.325569170997257	0.01857340665845345	8.000564575195312	8.418655395507812	0.0010539964948381695	0.2868418497499094	-0.4120330810546875	1.4994049072265625	-0.004277354649135045	0.00843164651182091	-0.0732879638671875	0.06166076660156251	0.07482626778738839	2.0493828832314507	-7.09381103515625	4.80804443359375	34.255438129243394	0.026495127274932397	34.168731689453125	34.39947509765625	0.6817975335461752	0.008928536863628366	0.6419999599456787	0.7305999994277954	-0.04362420076983316	0.008247244382725614	-0.09200000762939453	-0.000599980354309082	-0.655044923946971	0.011820288203288863	-0.7050000429153442	-0.600600004196167	1	0	0
0	8.286592556181407	0.016556865135927995	8.22601318359375	8.41217041015625	0.0008737727573939733	0.29079205569966443	-0.4194488525390625	1.4993133544921875	-0.004284861973353794	0.0104998118755585	-0.1691436767578125	0.1252899169921875	-0.044841221400669644	2.294336898181861	-5.13153076171875	4.90570068359375	34.24322223481678	0.025271701169463825	34.164154052734375	34.381134033203125	0.6731569258939653	0.0062974257504338806	0.6490000486373901	0.7125999927520752	-0.04315511511621021	0.004989217765356805	-0.071399986743927	-0.023800015449523926	-0.6653662387558392	0.007514833277283465	-0.7006000280380249	-0.6252000331878662	1	0	0
0	8.276715977986653	0.013774495735397893	8.199310302734375	8.374786376953125	0.0011511339460100445	0.29188399271399024	-0.4305267333984375	1.49945068359375	-0.0041230577741350445	0.013733800722423403	-0.16094970703125	0.11444091796875	0.10982818603515625	2.219292818068971	-8.78448486328125	5.33599853515625	34.220620231991724	0.02819160288432514	34.1214599609375	34.381134033203125	0.6801790974537532	0.01336855466947242	0.6490000486373901	0.7431999444961548	-0.046437285721302034	0.010444685371824455	-0.08960002660751343	-0.003000020980834961	-0.6569364099956694	0.017537793236331856	-0.707800030708313	-0.5485999584197998	1	0	0
0	8.23496104649135	0.014633246491856804	8.16802978515625	8.3160400390625	0.0010884595598493303	0.29155480421896224	-0.4123077392578125	1.4994049072265625	-0.004164027622767857	0.008066590813482296	-0.0563507080078125	0.0301666259765625	0.0526580810546875	2.5653920040079274	-6.55975341796875	5.950927734375	34.19768523297991	0.02526001187078022	34.115386962890625	34.324493408203125	0.671725277804193	0.007968474202031048	0.6410000324249268	0.7194000482559204	-0.05398602882169542	0.007440199555009422	-0.09680002927780151	0.0055999755859375	-0.6673440959850947	0.009986149655555205	-0.7594000101089478	-0.5952000021934509	1	0	0
0	8.214179611206054	0.010778736424734692	8.065414428710938	8.288955688476562	0.0012203761509486607	0.2864388731641661	-0.3961944580078125	1.4993133544921875	-0.004106310163225446	0.008140668652111193	-0.0681610107421875	0.037078857421875	0.05338214692615327	1.5944493957287025	-4.38232421875	3.60870361328125	34.193379849388485	0.025654513600900656	34.110809326171875	34.338287353515625	0.6647763054654712	0.0063557883604583015	0.6394000053405762	0.6951999664306641	-0.0562288767695427	0.005366297883913906	-0.09359997510910034	-0.02640002965927124	-0.6751507342741603	0.007850180935280136	-0.7106000185012817	-0.6358000040054321	1	0	0
0	8.212348047892252	0.017850381607698525	8.139419555664062	8.307647705078125	0.0009412405831473214	0.28957840179666483	-0.4150543212890625	1.4993133544921875	-0.004144792829241071	0.014477170920132178	-0.2744293212890625	0.1968841552734375	-0.12139681861514137	3.8174088737501735	-13.21563720703125	14.02435302734375	34.175566484723774	0.025656669625440366	34.042236328125	34.32757568359375	0.6605696299927575	0.016195420001692457	0.5850000381469727	0.7273999452590942	-0.10044576233057749	0.07604279568246997	-0.35860002040863037	-0.040400028228759766	-0.6751246390711694	0.015218127708674563	-0.7378000020980835	-0.567799985408783	1	0	0
