# Supplementary material for: Learning From Others Without Sacrificing Privacy: Simulation Comparing Centralized and Federated Machine Learning on Mobile Health Data
Source: JMIR Mhealth Uhealth. 2021 Mar 30;9(3):e23728. doi: 10.2196/23728 (PMC8044739; doi:10.2196/23728)
Supplement: Multimedia Appendix 2 [file mhealth_v9i3e23728_app2.zip › subject_feats_chest30/S3_feats_4.csv]

	EDA_mean	EDA_std	EDA_min	EDA_max	ECG_mean	ECG_std	ECG_min	ECG_max	EMG_mean	EMG_std	EMG_min	EMG_max	Resp_mean	Resp_std	Resp_min	Resp_max	Temp_mean	Temp_std	Temp_min	Temp_max	ACC_x_mean	ACC_x_std	ACC_x_min	ACC_x_max	ACC_y_mean	ACC_y_std	ACC_y_min	ACC_y_max	ACC_z_mean	ACC_z_std	ACC_z_min	ACC_z_max	0	1	2
0	7.585590308053153	0.2389641407816112	7.0087432861328125	8.004379272460938	0.002625943865094866	0.2852330179254243	-0.4510345458984375	1.4994964599609375	-0.0035164925711495534	0.030277972660091235	-0.453826904296875	0.4124908447265625	-0.18750719342912947	6.947131639184638	-16.37725830078125	12.85858154296875	32.774174698602586	0.13273815305526343	32.43017578125	33.203338623046875	0.8577738561630249	0.021684371649819487	0.7374000549316406	0.9559999704360962	0.017098866093726385	0.02385011955738593	-0.16259998083114624	0.1390000581741333	-0.28222436136858803	0.16778000140305377	-0.40219998359680176	0.6217999458312988	0	1	0
0	8.417863191877093	0.21659768670568436	7.965850830078125	8.815383911132812	5.4663521902901784e-05	0.272181288656236	-0.3699188232421875	1.4979400634765625	-0.0037169429234095983	0.009234499110168024	-0.0599212646484375	0.0570831298828125	0.1621823992047991	1.9193265173813139	-3.76739501953125	5.18951416015625	32.3081644984654	0.10095885340122497	32.10723876953125	32.63922119140625	0.8549013979945864	0.005432038683471791	0.8253999948501587	0.8697999715805054	0.008842808493546078	0.003188516932140754	-0.0034000277519226074	0.02540004253387451	-0.3408055322851454	0.012907204099464685	-0.40299999713897705	-0.3041999936103821	0	1	0
0	8.789215160551525	0.02939540688860051	8.514785766601562	8.93096923828125	0.0002932281494140625	0.2782931354897865	-0.3886871337890625	1.4992218017578125	-0.003766326904296875	0.01840687829911627	-0.13311767578125	0.2161102294921875	-0.006894574846540179	2.246104160152059	-3.92303466796875	5.5328369140625	32.014092542375835	0.06620350263235154	31.810699462890625	32.31842041015625	0.8569949510948999	0.00717652055231703	0.7818000316619873	0.8913999795913696	0.007446018775304158	0.010949773284956402	-0.12059998512268066	0.07039999961853027	-0.335124923368295	0.01560906583645992	-0.48680001497268677	-0.2710000276565552	0	1	0
0	8.63394535609654	0.08976540040644906	8.41217041015625	8.830642700195312	0.000586824689592634	0.2794283496796664	-0.3908843994140625	1.4993133544921875	-0.0037350376674107144	0.018936051921336586	-0.1165008544921875	0.1607208251953125	-0.06681976318359376	3.4068957634669994	-9.98382568359375	6.90460205078125	31.87235639444987	0.039721246716591	31.68206787109375	32.065673828125	0.8550128177858535	0.0073511000503277595	0.8253999948501587	0.8830000162124634	-0.000600943474542527	0.010230444585160375	-0.04640001058578491	0.04419994354248047	-0.3428852374496914	0.015955448469848484	-0.397599995136261	-0.28460001945495605	0	1	0
0	8.215751956758044	0.1315614547229167	7.9212188720703125	8.538436889648438	0.001249941144670759	0.27905752360346636	-0.3783416748046875	1.4993133544921875	-0.0036665496826171875	0.01469281274004258	-0.17376708984375	0.2520904541015625	0.21000220889136906	2.092009747669232	-4.08172607421875	6.45599365234375	31.676223859514508	0.04692188661343779	31.5152587890625	31.906951904296875	0.8453369532482965	0.009228309963080064	0.7539999485015869	0.9065999984741211	-0.013506028674897693	0.011163907377626394	-0.09939998388290405	0.02460002899169922	-0.37118238990931285	0.0172869456849921	-0.45660001039505005	-0.2738000154495239	0	1	0
0	7.86603137425014	0.07573409627676281	7.6992034912109375	8.065414428710938	0.0013689139229910714	0.28040642944888544	-0.40264892578125	1.4992218017578125	-0.0036081085205078127	0.009351846163515698	-0.0596466064453125	0.079559326171875	0.06870567685081845	2.1259271566635323	-5.01861572265625	6.21490478515625	31.61907059733073	0.014259667631389743	31.4813232421875	31.766326904296875	0.8467991243146715	0.005644115472999424	0.8226000070571899	0.8717999458312988	-0.02744262823604402	0.00964241422876552	-0.06360000371932983	0.011399984359741211	-0.3700200190856343	0.011783849084583645	-0.4211999773979187	-0.32660001516342163	0	1	0
0	7.651266933622814	0.04665360789217949	7.3925018310546875	7.8495025634765625	0.0022260829380580356	0.2884719796716202	-0.50390625	1.49945068359375	-0.00350250244140625	0.0156846883817999	-0.2056732177734375	0.290313720703125	-0.16412985665457588	3.7088384152440232	-12.97607421875	8.08868408203125	31.537138151622955	0.05548401683793561	31.3502197265625	31.74267578125	0.8459062476896104	0.0064892215660882465	0.795799970626831	0.884600043296814	-0.033526247016021186	0.010347271751282522	-0.09619998931884766	0.0196000337600708	-0.3738308379281135	0.012725096815747804	-0.4506000280380249	-0.3330000042915344	0	1	0
0	7.441553097679502	0.06349247344201052	7.2689056396484375	7.6412200927734375	-0.0003076237269810268	0.2815387096628464	-0.428375244140625	1.4992218017578125	-0.0034069715227399554	0.015882918389181582	-0.2578582763671875	0.4302520751953125	0.2694092523484003	2.020634157465216	-6.60552978515625	5.08880615234375	31.284751004173643	0.08737955973889894	31.104736328125	31.581634521484375	0.8305506658554077	0.005189521788007359	0.80840003490448	0.8625999689102173	-0.019812200344744183	0.016384369174177342	-0.07419997453689575	0.05219995975494385	-0.40918519032001494	0.009730781230217662	-0.4666000008583069	-0.35259997844696045	0	1	0
0	7.248019500005813	0.047009157990646575	6.873321533203125	7.4131011962890625	0.0017307870047433035	0.2956836447758956	-0.3986663818359375	1.49945068359375	-0.0033055550711495536	0.015362895457892267	-0.1744537353515625	0.2858734130859375	0.08953079950241816	1.8245549734852253	-3.0670166015625	4.79583740234375	30.986323929559617	0.06435942037764428	30.859954833984375	31.24725341796875	0.8275988281794957	0.007777596069324466	0.7841999530792236	0.8696000576019287	-0.017487582357156844	0.015859614387759624	-0.07260000705718994	0.006199955940246582	-0.4152212666954313	0.01404823794983252	-0.48979997634887695	-0.3636000156402588	0	1	0
0	7.118961079915365	0.021197649029279956	7.032012939453125	7.228851318359375	0.00014775303431919642	0.28290238503406884	-0.4344635009765625	1.4993133544921875	-0.003364127022879464	0.02111575928366137	-0.4028778076171875	0.4373016357421875	0.0985653831845238	2.0331636872560033	-3.253173828125	7.09075927734375	30.972280755905878	0.031851439221321484	30.859954833984375	31.19580078125	0.8294672468049186	0.012501803323319247	0.8034000396728516	0.8841999769210815	-0.049537124710423604	0.02060867120567536	-0.1565999984741211	-0.007200002670288086	-0.41304426705269587	0.02953828170206201	-0.4729999899864197	-0.28280001878738403	0	1	0
0	7.049273100353423	0.02956856079915929	6.873321533203125	7.1659088134765625	0.0005404248918805803	0.3040500964118823	-0.447784423828125	1.49945068359375	-0.0033002232142857143	0.022169513151710046	-0.1715240478515625	0.257171630859375	-0.08025083996000744	1.6409038200687303	-3.3660888671875	3.63922119140625	30.878220175606863	0.05831258531555687	30.731231689453125	31.109130859375	0.8371526475236529	0.007795626231091253	0.8042000532150269	0.867400050163269	-0.051987391497407644	0.014704814408067583	-0.11580002307891846	-0.02740001678466797	-0.39662220049755914	0.017152845326932346	-0.46160000562667847	-0.326200008392334	0	1	0
0	7.000827861967541	0.013615350644582186	6.91375732421875	7.1048736572265625	0.001414760044642857	0.28017110260444217	-0.4707183837890625	1.49945068359375	-0.003251314435686384	0.016157782314808057	-0.1102752685546875	0.2388153076171875	0.05415257045200893	3.600680772866721	-13.02642822265625	9.234619140625	30.82547517758324	0.03173300565510333	30.700531005859375	30.993255615234375	0.8409706771941412	0.008097540836897092	0.7976000308990479	0.8741999864578247	-0.05568478127320608	0.010022878798923555	-0.08240002393722534	-0.0045999884605407715	-0.3880694956751097	0.017088641493067686	-0.4625999927520752	-0.3309999704360962	0	1	0
0	6.950861958095006	0.02021991714764418	6.8027496337890625	7.06329345703125	0.0008908429827008929	0.28075394920954044	-0.3982086181640625	1.4993133544921875	-0.003196831839425223	0.016406612450623543	-0.10601806640625	0.1562347412109375	0.041477530343191966	1.5134357662287161	-3.63311767578125	3.56292724609375	30.885819959368025	0.021813011016175703	30.770721435546875	31.05487060546875	0.838281896506037	0.006745529629013384	0.8046000003814697	0.8561999797821045	-0.05536787579456965	0.02018593264196603	-0.09020000696182251	0.007799983024597168	-0.39414525750989005	0.013726099339965155	-0.4567999839782715	-0.35759997367858887	0	1	0
0	6.871942520141602	0.03420967416198203	6.710052490234375	6.9972991943359375	0.0007641993931361607	0.2834387347277979	-0.3844757080078125	1.49945068359375	-0.0032624359130859373	0.01866265285616337	-0.104461669921875	0.1035003662109375	0.10803440638950892	1.9131924641661395	-4.84771728515625	5.596923828125	30.88977272978283	0.021431863041501117	30.728302001953125	31.05487060546875	0.8385668673231488	0.007305741833740827	0.8104000091552734	0.8658000230789185	-0.05025195284116836	0.028439920738186106	-0.12220001220703125	-0.000599980354309082	-0.3924424957178888	0.013602798267374762	-0.44620001316070557	-0.350600004196167	0	1	0
0	6.795796748570034	0.015843159672509863	6.5395355224609375	6.91986083984375	0.001085540771484375	0.29239848172766003	-0.44952392578125	1.4999542236328125	-0.0032315891810825895	0.032312796546644915	-0.3164520263671875	0.7925262451171875	0.02347165062313988	2.0114109992662854	-4.63104248046875	4.29534912109375	30.934881397065663	0.02809904408798346	30.71221923828125	31.13409423828125	0.8410159150759379	0.007230360129682705	0.8071999549865723	0.895799994468689	-0.07021834390220189	0.01476286886192014	-0.14459997415542603	0.02740001678466797	-0.3881226768436886	0.01453005370924151	-0.45179998874664307	-0.3065999746322632	0	1	0
0	6.742159035092309	0.015977259885275385	6.635284423828125	6.86492919921875	0.0014697984967912945	0.29171304310342294	-0.4293365478515625	1.4992218017578125	-0.0031662445068359373	0.022109264093814328	-0.0929718017578125	0.1754608154296875	0.021887352353050595	1.6234703905210977	-3.48052978515625	3.68804931640625	30.8073711664109	0.02863158994919146	30.6099853515625	30.993255615234375	0.8350760478746323	0.005008399749910695	0.8154000043869019	0.8631999492645264	-0.049838351732208616	0.006446214786366888	-0.09619998931884766	0.001799941062927246	-0.40223046748127256	0.00986426714458109	-0.44700002670288086	-0.350600004196167	0	1	0
0	6.695662289574033	0.017380617079271018	6.3648223876953125	6.8569183349609375	0.0014911019461495536	0.2955360873290062	-0.4336395263671875	1.49945068359375	-0.0031685987200055802	0.023711131408609327	-0.162139892578125	0.2092437744140625	0.16427227201915923	1.9023923813607826	-4.52117919921875	4.72564697265625	30.82720429629371	0.025255615452576635	30.631866455078125	31.0269775390625	0.8347522100039891	0.005737203149178539	0.8118000030517578	0.858199954032898	-0.05524043826262156	0.008554072149493315	-0.08459997177124023	-0.03020000457763672	-0.40310857160318464	0.011432910648470615	-0.451200008392334	-0.3622000217437744	0	1	0
0	6.673346419561477	0.013569087815301539	6.53076171875	6.79168701171875	0.0008991481236049107	0.2932177710294449	-0.4084625244140625	1.4994964599609375	-0.0031718989780970984	0.03231734056886704	-0.2185821533203125	0.3545379638671875	0.009663173130580358	1.835425870468028	-3.45611572265625	4.608154296875	30.86542241414388	0.01915748549633129	30.684478759765625	31.07098388671875	0.8390278197981063	0.00536106463501998	0.812000036239624	0.8578000068664551	-0.055018247400011336	0.009402753022578635	-0.10119998455047607	0.02219998836517334	-0.3928030477904138	0.010985229161214837	-0.4394000172615051	-0.3450000286102295	0	1	0
0	6.639881079537528	0.015858172374463058	6.4136505126953125	6.7371368408203125	-0.00022002955845424108	0.2854363198220437	-0.40484619140625	1.4993133544921875	-0.003075467790876116	0.03904382997922739	-0.2952117919921875	0.4285125732421875	-0.09147106352306547	2.3816981539841295	-7.89947509765625	6.08673095703125	30.924429202125186	0.03450965795322253	30.8321533203125	31.17523193359375	0.8428053342614855	0.007854560219954907	0.7882000207901001	0.8926000595092773	-0.055625943981465836	0.020700554805258932	-0.1420000195503235	0.07060003280639648	-0.3832321146329244	0.013806503431404882	-0.4350000023841858	-0.2914000153541565	0	1	0
0	6.626784842354911	0.02489060339380878	6.3137054443359375	6.7775726318359375	0.0005720084054129464	0.29323287703148226	-0.4182586669921875	1.4993133544921875	-0.0030171704973493306	0.02683251289130385	-0.3044586181640625	0.334259033203125	0.12058846609933035	3.7945633289865084	-13.262939453125	12.06817626953125	30.966519010997953	0.0213986388581608	30.8292236328125	31.17523193359375	0.8413962676354817	0.010720324096133079	0.7937999963760376	0.8833999633789062	-0.01712093391588756	0.021863518601149757	-0.11739999055862427	0.04659998416900635	-0.3824749523174195	0.021120750761108666	-0.45420002937316895	-0.29259997606277466	0	1	0
0	6.556998007638114	0.015150686882483161	6.4777374267578125	6.6524505615234375	0.0010797119140625	0.28103444831957985	-0.3750457763671875	1.4993133544921875	-0.0031534925188337055	0.013778056302579623	-0.08441162109375	0.0849151611328125	0.04876432872953869	2.1597872991767275	-4.09088134765625	5.25970458984375	31.011307588123138	0.04396397563020344	30.870208740234375	31.244293212890625	0.8349544770206724	0.007183397926645881	0.8087999820709229	0.8697999715805054	-0.017416914573737553	0.015087453192326919	-0.08579999208450317	0.031800031661987305	-0.3986167144236111	0.015323054774609235	-0.45740002393722534	-0.34619998931884766	0	1	0
0	6.5300280979701455	0.00990455719726629	6.449127197265625	6.6280364990234375	0.0022674669538225445	0.27636436110411955	-0.3579254150390625	1.4993133544921875	-0.0032114410400390626	0.016475488559294413	-0.0832672119140625	0.0688018798828125	0.1215579078311012	1.8195477893359069	-2.960205078125	4.11224365234375	31.182500723702567	0.04114076462040271	31.0050048828125	31.376708984375	0.8385838677031653	0.004950201554946852	0.819599986076355	0.8516000509262085	-0.013484104111081079	0.0028292637745175654	-0.023800015449523926	-0.0009999871253967285	-0.38982566681362335	0.010354433248741812	-0.43059998750686646	-0.35860002040863037	0	1	0
0	6.533707010178339	0.018842011029796598	6.2122344970703125	6.653594970703125	-0.00013177054268973215	0.28699742422541774	-0.4501190185546875	1.4993133544921875	-0.003241003853934152	0.02539812252896794	-0.2471466064453125	0.5087127685546875	0.06309959774925596	4.248976350258785	-16.66107177734375	10.07232666015625	31.28348230561756	0.02677417877699262	31.117950439453125	31.496063232421875	0.838968971723602	0.009291402661153388	0.7862000465393066	0.9048000574111938	-0.012711380833671206	0.006996476448683906	-0.07940000295639038	0.05180001258850098	-0.3884089614067759	0.01849722436890628	-0.4585999846458435	-0.27219998836517334	0	1	0
0	6.567709459577288	0.011540657701911032	6.4876556396484375	6.6593170166015625	0.002546295166015625	0.2818925795232867	-0.3773345947265625	1.49945068359375	-0.0031954454694475445	0.024594301326108698	-0.11114501953125	0.1197967529296875	0.17227289109002977	1.7408089762270607	-3.33709716796875	5.780029296875	31.319294581821985	0.019562165970433053	31.159088134765625	31.52410888671875	0.8409890965620677	0.005649243210582083	0.8093999624252319	0.8573999404907227	-0.014643523304235368	0.0062201354355411395	-0.05739998817443848	0.00279998779296875	-0.38419310513280686	0.012182367467633091	-0.4552000164985657	-0.3482000231742859	0	1	0
0	6.5540416717529295	0.012708693920242662	6.3320159912109375	6.6936492919921875	0.00010653468540736607	0.2818155526500887	-0.4177093505859375	1.4993133544921875	-0.003172066824776786	0.021978910546615445	-0.2798309326171875	0.3646087646484375	-0.016316659109933036	2.135538610656558	-5.71441650390625	6.20880126953125	31.2984736487979	0.02224716622037842	31.12823486328125	31.4813232421875	0.8345879330067407	0.010509399359148054	0.7970000505447388	0.899399995803833	-0.021367095740068526	0.018995975981515225	-0.09700000286102295	0.09060001373291016	-0.39978368582044327	0.020802236958257284	-0.4535999894142151	-0.2922000288963318	0	1	0
0	6.538868495396206	0.013173186386484157	6.4533233642578125	6.6310882568359375	-6.808689662388393e-05	0.2769424519485775	-0.41876220703125	1.4994049072265625	-0.003219144548688616	0.007494983899655984	-0.0563507080078125	0.0468292236328125	-0.02093542189825149	2.7856228118486666	-10.35003662109375	6.817626953125	31.313887073335195	0.019321249007202498	31.145843505859375	31.478363037109375	0.8312123714458375	0.005596308616737247	0.8013999462127686	0.8489999771118164	-0.018329295005117145	0.0034173122997595185	-0.03539997339248657	0.002599954605102539	-0.4081399717047101	0.011221938566575199	-0.4617999792098999	-0.37040001153945923	0	1	0
0	6.546079889933268	0.01320018234653858	6.3800811767578125	6.6532135009765625	0.0008760266985212053	0.28884901503154053	-0.43414306640625	1.499359130859375	-0.0031726793561662947	0.02703019752595314	-0.3213958740234375	0.5467987060546875	0.03886362711588542	1.9743139923741855	-4.75921630859375	6.56280517578125	31.338538856143042	0.016921954928101543	31.17376708984375	31.54620361328125	0.8354663137594859	0.010642768051070488	0.7979999780654907	0.8830000162124634	-0.0794836757381757	0.027029308082974053	-0.14160001277923584	-0.0037999749183654785	-0.40081226655131297	0.025504264812332613	-0.46060001850128174	-0.26579999923706055	0	1	0
0	6.542679287138439	0.009490534183873458	6.2408447265625	6.6898345947265625	0.0009652121407645089	0.2877582633048456	-0.394134521484375	1.4994964599609375	-0.0031275569370814733	0.007806945400649052	-0.0547027587890625	0.0425262451171875	0.04474269321986607	1.7841856950421497	-4.20379638671875	4.986572265625	31.41242441231864	0.036066673346889115	31.300201416015625	31.634765625	0.8290129994494574	0.005770716241317199	0.8029999732971191	0.8451999425888062	-0.07164899077301934	0.01383938126314972	-0.1021999716758728	-0.042999982833862305	-0.4170419051022757	0.011283821500694138	-0.46619999408721924	-0.38260000944137573	0	1	0
0	6.543128640311105	0.01027806170847536	6.4483642578125	6.640625	0.0013859318324497768	0.28086734832207066	-0.4001312255859375	1.49945068359375	-0.0031583709716796874	0.018394087957110096	-0.3981170654296875	0.5363616943359375	0.1855195545014881	1.7882017040400924	-3.47137451171875	4.73785400390625	31.471280038016182	0.017101809136168242	31.303131103515625	31.714599609375	0.8291144848607835	0.007258250824000544	0.8056000471115112	0.8730000257492065	-0.06200625804208574	0.009507536825418213	-0.13499999046325684	-0.03380000591278076	-0.4167553240713619	0.014786151760967042	-0.47119998931884766	-0.32020002603530884	0	1	0
0	6.554118474324544	0.011217946194109008	6.45904541015625	6.6608428955078125	0.0005950469970703125	0.2847114749348939	-0.4090118408203125	1.49945068359375	-0.003133806501116071	0.028749133011883955	-0.2950286865234375	0.5101776123046875	-0.04993809291294643	3.2930056127462124	-10.04486083984375	8.48846435546875	31.45231381370908	0.02150884561831847	31.329620361328125	31.65545654296875	0.8421463347730183	0.0098382309742351	0.7949999570846558	0.9085999727249146	-0.056326352264199936	0.013550754773238473	-0.14899998903274536	-0.03259998559951782	-0.38550222811528617	0.02084602846608876	-0.45840001106262207	-0.28280001878738403	0	1	0
0	6.5619973318917415	0.01142358941867061	6.3739776611328125	6.6791534423828125	0.002048557826450893	0.2853489226902949	-0.3864898681640625	1.4993133544921875	-0.0031729038783482144	0.013155754118071721	-0.0688018798828125	0.0806121826171875	0.08302852085658483	1.4397549695825496	-2.89459228515625	3.30810546875	31.463672325497583	0.01462716168081709	31.381134033203125	31.686492919921875	0.8380117057561874	0.0052297241661176655	0.8154000043869019	0.8525999784469604	-0.053231009471984135	0.0029881472634668716	-0.06499999761581421	-0.03960001468658447	-0.3958615805847304	0.011167799846547399	-0.4477999806404114	-0.3628000020980835	0	1	0
0	6.574547286260696	0.008855355008713955	6.497955322265625	6.6974639892578125	-5.6509835379464284e-05	0.2889733016777892	-0.3993072509765625	1.4994964599609375	-0.0031857386997767856	0.01248503463287577	-0.0627593994140625	0.088531494140625	-0.007719348725818452	1.5174067039988526	-2.71453857421875	3.03192138671875	31.522342705136253	0.028868759514599565	31.33843994140625	31.72491455078125	0.8376044010378065	0.005513922421317162	0.8142000436782837	0.8538000583648682	-0.053827685903935205	0.0031533279014335563	-0.06620001792907715	-0.03880000114440918	-0.3969528282171204	0.011374183515360969	-0.44700002670288086	-0.3619999885559082	0	1	0
0	6.570593588692802	0.01111944504730505	6.50177001953125	6.6699981689453125	0.001759429931640625	0.29086164501070544	-0.4533233642578125	1.49945068359375	-0.0032636522565569195	0.011687645907293051	-0.0689849853515625	0.0679779052734375	0.41102338518415177	2.008548115229335	-3.26385498046875	6.85882568359375	31.59112721470424	0.020178036254457347	31.4798583984375	31.7811279296875	0.837087295833088	0.007310573859707837	0.8006000518798828	0.860200047492981	-0.05219569503409522	0.0038827639851651053	-0.06620001792907715	-0.033399999141693115	-0.39776497133572897	0.015262108260296982	-0.46820002794265747	-0.3450000286102295	0	1	0
0	6.585781224568685	0.010517082139064245	6.4937591552734375	6.6883087158203125	0.0012200753348214285	0.2770556924272745	-0.3826446533203125	1.4993133544921875	-0.003264070783342634	0.009775582066064756	-0.0570831298828125	0.04632568359375	-0.30348314557756695	2.2483881737746123	-8.20159912109375	3.70941162109375	31.607633319673084	0.01436087824924908	31.445953369140625	31.757476806640625	0.8395775536866416	0.004928569210835587	0.8193999528884888	0.8666000366210938	-0.04635616175333659	0.0036551040677221223	-0.05820000171661377	-0.02460002899169922	-0.39180437097662973	0.01100829360820338	-0.4358000159263611	-0.3325999975204468	0	1	0
0	6.594944054739816	0.012915563669182503	6.502532958984375	6.6974639892578125	0.0008660234723772321	0.28587836927930166	-0.3891448974609375	1.49945068359375	-0.003271028791155134	0.010274582553047069	-0.0578155517578125	0.0542449951171875	0.1469819568452381	1.517696075122498	-2.65655517578125	2.96173095703125	31.619457130068824	0.020077214396010148	31.462188720703125	31.79296875	0.8381780866384506	0.005194331754390238	0.8151999711990356	0.853600025177002	-0.047704018155733746	0.003003038542325581	-0.058399975299835205	-0.03380000591278076	-0.3954379711832319	0.01080370812965186	-0.44300001859664917	-0.3604000210762024	0	1	0
0	6.623567726498559	0.014800848585736789	6.27288818359375	6.7264556884765625	0.0001396026611328125	0.2904473066089744	-0.4406890869140625	1.4994964599609375	-0.0032908782958984374	0.021304637254933943	-0.2700347900390625	0.399993896484375	-0.07446725027901786	3.5578967564857513	-13.71612548828125	7.80792236328125	31.689419195265998	0.024370302564054976	31.599365234375	31.863983154296875	0.8389849533183235	0.007882566871852242	0.7785999774932861	0.8769999742507935	-0.035025000231606616	0.02832643414214888	-0.0666000247001648	0.15779995918273926	-0.3910085046404884	0.015605032532624488	-0.44940000772476196	-0.30260002613067627	0	1	0
0	6.625967298235212	0.00988504208178117	6.5464019775390625	6.72149658203125	0.0021404266357421876	0.27984757143429795	-0.360626220703125	1.4994049072265625	-0.0033258558000837054	0.026382400395131577	-0.15179443359375	0.1620941162109375	0.1557432628813244	1.3428841836337844	-2.47039794921875	3.39202880859375	31.698984604608444	0.02223725216458923	31.62298583984375	31.93511962890625	0.8404415058749063	0.005237734944741649	0.8190000057220459	0.8525999784469604	-0.02360635466802688	0.002741504791918681	-0.03380000591278076	-0.011399984359741211	-0.38720519130570547	0.011328911977162723	-0.4366000294685364	-0.35740000009536743	0	1	0
0	6.6171158563523065	0.00961337984907067	6.4128875732421875	6.7234039306640625	0.00010788181849888392	0.2814293757286191	-0.3838348388671875	1.49945068359375	-0.003379187447684152	0.025787305164632245	-0.1164093017578125	0.11700439453125	0.026748511904761903	1.7997940355062907	-2.972412109375	3.43475341796875	31.672540536063057	0.01545228325447345	31.531494140625	31.832916259765625	0.8387759241773969	0.006829726922051684	0.8167999982833862	0.861799955368042	-0.025279307169573648	0.003042612002284015	-0.03880000114440918	-0.010800004005432129	-0.39164364830936704	0.014804700523639976	-0.4466000199317932	-0.34380000829696655	0	1	0
0	6.901626496087937	0.01273240711920814	6.7279815673828125	7.00225830078125	0.001189817156110491	0.37985842183050417	-0.6406402587890625	1.49945068359375	-0.00262489754813058	0.0174232051783848	-0.1955108642578125	0.1578826904296875	-0.4596737816220238	6.220009821533139	-10.17303466796875	15.08941650390625	32.048856753394716	0.016982182277129765	31.936614990234375	32.19342041015625	0.9039025335198357	0.02434972137664942	0.7726000547409058	1.040600061416626	0.052125732941286904	0.041901630163870045	-0.10420000553131104	0.17939996719360352	0.06940135239419483	0.04581799602474371	-0.15420001745224	0.319599986076355	0	0	1
0	6.98296160016741	0.048118684205800254	6.8511962890625	7.1765899658203125	-0.00026699611118861607	0.35020092593164825	-0.6044769287109375	1.4994049072265625	-0.00268072509765625	0.020602078090238743	-0.1914825439453125	0.284637451171875	0.5311014084588914	5.4348952739754814	-7.4737548828125	16.88995361328125	32.09412654622396	0.026315660741402448	31.9796142578125	32.264801025390625	0.9039221528257643	0.019929102575658136	0.7865999937057495	0.9977999925613403	0.04641713298786254	0.05596443090713292	-0.15420001745224	0.17859995365142822	0.06886696210361662	0.040323530198956875	-0.10159999132156372	0.2946000099182129	0	0	1
0	7.461659149896531	0.2705182337233	7.1147918701171875	7.9364776611328125	-0.00014972577776227678	0.33786240151901875	-0.613128662109375	1.4994049072265625	-0.0028433031354631695	0.03163919266686666	-0.2693023681640625	0.3114166259765625	-0.12182435535249256	4.633794091448062	-6.45904541015625	12.46185302734375	32.17344273594448	0.03115215961274712	32.061187744140625	32.3675537109375	0.9038790289674487	0.019952702722561846	0.8157999515533447	1.0299999713897705	0.057503980083124975	0.054889594136921786	-0.10619997978210449	0.2184000015258789	0.05053051492146083	0.035434827848070824	-0.0878000259399414	0.25199997425079346	0	0	1
0	10.491229865664527	1.3420198434628405	7.859039306640625	12.09869384765625	-0.0008719656808035714	0.3340629263256599	-0.6063079833984375	1.4995880126953125	-0.003294638497488839	0.024810569774446213	-0.2350616455078125	0.1181488037109375	-0.0980804443359375	3.9575745544245327	-7.26470947265625	10.60638427734375	32.34589698718843	0.1240167410792676	32.138427734375	32.802337646484375	0.906974724417641	0.015982511461334444	0.8206000328063965	1.0025999546051025	0.04578982850483486	0.0448746953444264	-0.13940000534057617	0.1549999713897705	0.030002695069426582	0.02287192728213783	-0.07419997453689575	0.13940000534057617	0	0	1
0	10.315904562813895	0.8406939234161718	8.506393432617188	11.58599853515625	-0.0007468152727399554	0.3030629575588974	-0.58831787109375	1.4994964599609375	-0.003303159441266741	0.026175796113587415	-0.3900604248046875	0.3086700439453125	0.2163667951311384	4.1235950230752625	-8.00933837890625	9.26055908203125	33.45213484119234	0.4565355362772891	32.657135009765625	34.319915771484375	0.9048188285203207	0.013577597357062082	0.8353999853134155	0.9658000469207764	0.06487678068308603	0.03732212794992371	-0.09240001440048218	0.17780005931854248	0.019251790571780433	0.028555882537440038	-0.07499998807907104	0.156000018119812	0	0	1
0	8.183061781383696	0.12594014253711394	7.9280853271484375	8.532333374023438	0.0007993120465959821	0.329235753860922	-0.5773773193359375	1.49945068359375	-0.0032246834891183035	0.04059861579421317	-0.3992156982421875	0.3307342529296875	-0.010532778785342261	3.851774605083994	-8.35418701171875	11.1907958984375	34.2934135785784	0.10450340086818566	33.97528076171875	34.52197265625	0.9067246478455407	0.02360493030142288	0.812000036239624	1.0869998931884766	0.03682750472852162	0.0620434369011904	-0.17580002546310425	0.19819998741149902	0.0356478286697751	0.02696013623408341	-0.07599997520446777	0.14180004596710205	0	0	1
0	8.00521945045108	0.24900011709353026	7.5870513916015625	8.806991577148438	0.0007444893973214286	0.3309812800030726	-0.72802734375	1.49945068359375	-0.0032130235944475448	0.039824537475990615	-0.28765869140625	0.3962860107421875	0.04078899565197173	5.729057935726834	-9.35211181640625	15.86761474609375	33.85824895949591	0.06789700100629645	33.69586181640625	34.142822265625	0.9058411527985618	0.024541065537138914	0.788599967956543	1.0434000492095947	0.05140851370493571	0.05119265697352245	-0.19919997453689575	0.17420005798339844	0.03566542828650702	0.028207279885363177	-0.10259997844696045	0.19179999828338623	0	0	1
0	8.221060216994513	0.1612213216141002	7.88726806640625	8.540725708007812	-0.0003197740827287946	0.32015545966185455	-0.5651092529296875	1.4994964599609375	-0.0033104160853794644	0.06874414602299281	-0.6101531982421875	1.04718017578125	0.01176089332217262	5.087396518879358	-7.0831298828125	15.22979736328125	33.585951373872305	0.10327975761153578	33.31488037109375	33.86578369140625	0.9060267047087351	0.02660695209524095	0.7425999641418457	1.0236001014709473	0.04964519067037673	0.05481527036740984	-0.16060000658035278	0.5125999450683594	0.0352187426005091	0.034335529853012005	-0.14499998092651367	0.1826000213623047	0	0	1
0	8.306353868756975	0.39426158942862805	7.6503753662109375	9.41925048828125	0.00023272487095424106	0.3068888479422	-0.5446929931640625	1.49945068359375	-0.003293241228376116	0.02670239187904289	-0.24659729003906253	0.1623687744140625	0.42331993466331846	5.761644608021549	-14.019775390625	15.185546875	33.40707869320824	0.07293749684111858	33.247039794921875	33.69586181640625	0.9090618097328005	0.014298526020755634	0.8293999433517456	0.9881999492645264	0.026966876163369135	0.03821615894205134	-0.11820000410079956	0.1828000545501709	0.021282618465877715	0.03575937810496635	-0.08179998397827148	0.21220004558563232	0	0	1
0	7.787213788713728	0.5049802979018025	0.0	8.260345458984375	-0.004450491768973214	0.3115753820966286	-1.5	1.49945068359375	-0.00918981715611049	0.10028793669827593	-1.5	0.4821624755859375	-0.3407222929454985	5.623712828260045	-50.0	13.7420654296875	32.3786470656622	19.24606765959164	-273.1499938964844	33.7913818359375	0.8812428672994886	0.4715531955595326	-6.599999904632568	1.100600004196167	-0.013644646945453826	0.41631339907646675	-6.599999904632568	0.38540005683898926	-0.012106161900929042	0.4167105418886124	-6.599999904632568	0.871399998664856	0	0	1
0	8.42817282903762	0.32548314547485135	7.8739166259765625	9.1033935546875	0.0007209102085658482	0.2914115595351472	-0.4896697998046875	1.49945068359375	-0.0033698861258370538	0.01626300635264304	-0.1123809814453125	0.0900421142578125	-0.04013846261160714	5.801603363158412	-16.63055419921875	13.37738037109375	33.26511343674433	0.15980660472927868	32.91925048828125	33.644317626953125	0.9069594283841905	0.015686407469518052	0.7657999992370605	1.0394001007080078	0.04927273429007757	0.03601890560839141	-0.14259999990463257	0.18780004978179932	0.014410142308189756	0.03456071813827445	-0.07300001382827759	0.19459998607635498	0	0	1
0	9.248633139474052	0.21965983023133215	8.67462158203125	9.56573486328125	0.001327272687639509	0.3097501914836433	-0.5738067626953125	1.4992218017578125	-0.0033782588413783484	0.02045468442128132	-0.1128387451171875	0.1855316162109375	0.1372283935546875	3.3360805651109415	-4.64935302734375	8.32366943359375	32.727964468819756	0.14255992630732833	32.443572998046875	33.0784912109375	0.9078632194939114	0.010146227278292522	0.8317999839782715	0.9833999872207642	0.046238894774800254	0.02488129352865163	-0.11299997568130493	0.1629999876022339	0.006462647551581973	0.0282030424854705	-0.07700002193450928	0.1388000249862671	0	0	1
0	9.570003327869234	0.04074882519429273	9.476470947265625	9.71527099609375	-9.429931640625e-06	0.3229200882147232	-0.56121826171875	1.4993133544921875	-0.003343505859375	0.021772017483745836	-0.10858154296875	0.0976409912109375	0.06352037702287947	3.398454842429321	-6.26373291015625	8.25347900390625	32.306776237851096	0.09637558308087903	32.1295166015625	32.600341796875	0.9091911427463804	0.011345938043465025	0.8442000150680542	0.9753999710083008	0.03200871426434744	0.03318812866661066	-0.1462000012397766	0.13419997692108154	0.02298786611216409	0.026123930950572374	-0.08600002527236938	0.12720000743865967	0	0	1
0	9.387629645211357	0.10272416763186239	9.13543701171875	9.573745727539062	0.0008172258649553571	0.3343039804562112	-0.576141357421875	1.4992218017578125	-0.0033324541364397322	0.02402209810674538	-0.12762451171875	0.110870361328125	-0.05781424386160714	5.065540400455726	-9.65728759765625	16.90216064453125	32.05641488792783	0.05464527809210324	31.90252685546875	32.291595458984375	0.9103569904792876	0.010159703249702287	0.8425999879837036	0.996999979019165	0.026682457364740828	0.012245781455139534	-0.058000028133392334	0.08879995346069336	0.019737456730433874	0.01839415899492371	-0.0878000259399414	0.08640003204345703	0	0	1
0	8.870804995582217	0.15049765848151744	8.566665649414062	9.201431274414062	0.000905487060546875	0.33267287552130376	-0.5762786865234375	1.4994049072265625	-0.003395721435546875	0.02574561423305962	-0.1266632080078125	0.1081695556640625	0.34935251871744794	3.2342446956767614	-4.87823486328125	9.63592529296875	31.928133203415644	0.029921942383756683	31.8048095703125	32.12359619140625	0.9103544000046594	0.008950841375712606	0.8586000204086304	0.9645999670028687	0.02599915257522038	0.006945947863515172	0.000599980354309082	0.0578000545501709	0.021314390313057673	0.01714692672069577	-0.061399996280670166	0.09459996223449707	0	0	1
0	8.540436263311477	0.05698446660522886	8.243560791015625	8.724594116210938	0.0012226322719029019	0.3264589428094861	-0.54913330078125	1.4999542236328125	-0.0033060760498046875	0.028587481614631004	-0.2352447509765625	0.2516326904296875	-0.15658968970889137	4.600903420471176	-8.8043212890625	15.17791748046875	31.85835795229957	0.024757820328973525	31.751556396484375	32.046356201171875	0.9087188765321459	0.02033950804595769	0.7458000183105469	1.0766000747680664	0.03588314337957473	0.036242806875236476	-0.20459997653961182	0.243399977684021	0.025206180328414554	0.02894119703869958	-0.06620001792907715	0.3425999879837036	0	0	1
0	8.294015593755812	0.09301412422249693	7.9235076904296875	8.528518676757812	0.001024625505719866	0.3038509340512584	-0.49635314941406256	1.4993133544921875	-0.003292421613420759	0.028383128381680972	-0.144195556640625	0.1237335205078125	0.08529307047526041	3.0238933658342164	-5.9234619140625	8.67767333984375	31.802311189197358	0.018019646789410954	31.72344970703125	31.9796142578125	0.9103173048382713	0.008576402114982883	0.8652000427246094	0.9637999534606934	0.028396828577631997	0.020819906986875483	-0.11580002307891846	0.06860005855560303	0.005616313869044895	0.018929610983336516	-0.09939998388290405	0.08340001106262207	0	0	1
0	7.9980721791585285	0.08225534755564536	7.7144622802734375	8.205032348632812	-1.0511125837053571e-05	0.30685550029371134	-0.4925079345703125	1.4993133544921875	-0.0031778738839285713	0.028914816586408227	-0.1543121337890625	0.1340789794921875	-0.11831105550130208	3.485169132579461	-6.09893798828125	9.88006591796875	31.79960432216099	0.016375461596925562	31.671722412109375	31.978118896484375	0.9100491620869864	0.0070083498377714725	0.8689999580383301	0.940000057220459	0.0312214678582691	0.007058389476877018	-0.004400014877319336	0.062199950218200684	0.012054056959492819	0.015090888866865885	-0.05260002613067627	0.06540000438690186	0	0	1
0	7.782404563540504	0.045563214441710846	7.672119140625	7.9334259033203125	0.0020447256905691963	0.3111743467501172	-0.49868774414062506	1.49945068359375	-0.0031961669921875	0.03232597125239808	-0.1934051513671875	0.1723480224609375	0.33356141589936755	3.863522307357109	-8.51593017578125	11.29608154296875	31.830527186802456	0.01895395046494775	31.692413330078125	31.99444580078125	0.9087841045856476	0.016760516677172915	0.812999963760376	1.0685999393463135	0.03095463820298513	0.033512288347659146	-0.12540000677108765	0.14680004119873047	0.03622106623365765	0.029876762791026388	-0.06980001926422119	0.1809999942779541	0	0	1
0	7.602142461140951	0.05435027371507263	7.3638916015625	7.7777862548828125	-0.00034621102469308034	0.3050320496697592	-0.52239990234375	1.4993133544921875	-0.0030355660574776784	0.03711012846310468	-0.3181915283203125	0.1928558349609375	0.5069296700613839	4.018581905646339	-6.11724853515625	12.85552978515625	31.87277571905227	0.01974190603494778	31.766326904296875	32.070098876953125	0.9090658761603492	0.012751528117144313	0.8114000558853149	1.01419997215271	0.029745572263286228	0.019220691162881977	-0.09520000219345093	0.12820005416870117	0.03551239971319834	0.028750904497106797	-0.04900002479553223	0.16419994831085205	0	0	1
0	7.460877336774554	0.03240045358537877	7.3577880859375	7.5862884521484375	0.0016331896100725447	0.3025322197287817	-0.5121002197265625	1.4994049072265625	-0.002995082310267857	0.033869223727405924	-0.2047576904296875	0.1366424560546875	-0.4871924990699405	4.459088405517297	-10.44464111328125	11.54327392578125	31.895927542550222	0.016750990818211194	31.82403564453125	32.07159423828125	0.909076152194114	0.011858156430904527	0.8406000137329102	0.9961999654769897	0.03121697182030905	0.02871221711199156	-0.09539997577667236	0.1865999698638916	0.033960219153336114	0.017816504474003403	-0.03960001468658447	0.11660003662109375	0	0	1
0	7.88209955124628	0.24620639385493812	7.47833251953125	8.238601684570312	0.0008840746198381696	0.2942311685918603	-0.5419921875	1.4999542236328125	-0.0037333243233816965	0.014283665632801092	-0.22760009765625	0.217254638671875	0.04084145682198661	2.7150517102106515	-8.03985595703125	5.60302734375	33.16353354608445	0.023689071035156082	33.0108642578125	33.31787109375	0.9078899905113946	0.019321997257091016	0.7654000520706177	0.9914000034332275	-0.036802400537899564	0.025750675940931795	-0.11379998922348022	0.05739998817443848	0.053153152567999705	0.10390641930626081	-0.22519999742507935	0.33580005168914795	1	0	0
0	8.216060547601609	0.014297471683728628	7.9792022705078125	8.298110961914062	0.0003602425711495536	0.2740150149152015	-0.3632354736328125	1.49945068359375	-0.003862256731305804	0.00836326420397466	-0.0563507080078125	0.0400543212890625	0.15007767450241816	1.5289584117864436	-2.65960693359375	6.27593994140625	33.14433442179362	0.025241165494229285	33.02435302734375	33.33599853515625	0.9147209428946177	0.005213811572929156	0.8818000555038452	0.9500000476837158	-0.04060192435128348	0.006438021370547078	-0.08340001106262207	0.001000046730041504	-0.017601314678078607	0.033101880822851155	-0.1281999945640564	0.056599974632263184	1	0	0
0	8.246267772856212	0.031000900338544763	8.040237426757812	8.394241333007812	0.0025813140869140627	0.2790328538415967	-0.5929412841796875	1.4993133544921875	-0.0039027862548828124	0.016381085717808157	-0.2319488525390625	0.2659149169921875	-0.05148991176060268	2.954934523705988	-7.21435546875	6.964111328125	33.12159326317197	0.019105868331533965	33.0018310546875	33.25909423828125	0.9100995332570303	0.017614744997573997	0.7721999883651733	0.9960000514984131	-0.03081764769554138	0.030442563936781568	-0.13220000267028809	0.08399999141693115	0.04503092332964852	0.0785050920420985	-0.07099997997283936	0.3766000270843506	1	0	0
0	8.187467702229817	0.03616580453617933	7.8155517578125	8.306503295898438	-0.0008565172467912946	0.26224635894145215	-0.4281463623046875	1.4991302490234375	-0.0038465358189174108	0.011386378112374964	-0.0677947998046875	0.0533294677734375	-0.04694068545386905	1.7972596800549634	-3.59039306640625	4.35638427734375	33.126362137567426	0.019892184416793208	33.02734375	33.2696533203125	0.911702866883505	0.01301201758342893	0.8029999732971191	1.003000020980835	-0.019366800674370358	0.01190204995603407	-0.052799999713897705	0.048200011253356934	0.03858551369110743	0.05907121010623377	-0.05779999494552612	0.25899994373321533	1	0	0
0	8.160879171462286	0.02529981727742379	8.077239990234375	8.276748657226562	0.0013881007603236608	0.27171816074594374	-0.5356292724609375	1.4992218017578125	-0.003904325212751116	0.010913813527455551	-0.124420166015625	0.14776611328125	0.21461712065197172	2.5546333864156088	-8.15582275390625	7.39898681640625	33.127609079996745	0.029602045289977386	33.03338623046875	33.29376220703125	0.9103677335239592	0.015319786170580982	0.7802000045776367	0.9850000143051147	-0.026603781470230646	0.01935000551610707	-0.11059999465942383	0.0690000057220459	0.06450988523165385	0.0575049581218197	-0.09020000696182251	0.3545999526977539	1	0	0
0	8.08199706304641	0.032955853834213795	7.9681396484375	8.223342895507812	0.0020986502511160716	0.2713927332808679	-0.4065399169921875	1.4992218017578125	-0.003875555855887277	0.009040017179752469	-0.0713653564453125	0.04266357421875	-0.047420683361235116	2.2210129244220242	-4.644775390625	4.541015625	33.187733139764696	0.01975456179789728	33.061920166015625	33.3299560546875	0.9140520954245612	0.0064921368283575535	0.8661999702453613	0.9534000158309937	-0.03287223821878433	0.010472110837587046	-0.06739997863769531	0.012599945068359375	0.002107047254130954	0.04509265447066091	-0.0934000015258789	0.17139995098114014	1	0	0
0	7.973518571399507	0.031790216714202235	7.7880859375	8.084487915039062	-7.269069126674107e-05	0.27116858139982586	-0.45684814453125	1.4992218017578125	-0.0038229152134486607	0.009130599874975021	-0.0666961669921875	0.0666046142578125	0.019936116536458333	2.215417869703561	-5.97076416015625	5.54046630859375	33.18021881830125	0.018967291836859915	33.036376953125	33.32391357421875	0.9134513908851715	0.011916965238324008	0.7863999605178833	1.0494000911712646	-0.030743019333907537	0.010934693415770136	-0.07380002737045288	0.023399949073791504	0.00030371381555284775	0.05817341655298564	-0.1218000054359436	0.21700000762939453	1	0	0
0	7.920704432896206	0.016503426089129858	7.837677001953125	8.002090454101562	0.001059718540736607	0.27401611708324897	-0.3557281494140625	1.4993133544921875	-0.0038608485630580356	0.012173168999731858	-0.209930419921875	0.1767425537109375	0.2619938441685268	4.785131248741497	-15.37322998046875	10.50872802734375	33.18097336251395	0.019054273627180485	33.0513916015625	33.326934814453125	0.9126794957433428	0.013608959111158643	0.7783999443054199	1.048799991607666	-0.018933600525061288	0.023946841235185944	-0.08380001783370972	0.06700003147125244	0.006022856604485285	0.056796530628523356	-0.09259998798370361	0.2295999526977539	1	0	0
0	7.865602783929734	0.0190156101975771	7.78656005859375	7.96661376953125	0.0009626268659319197	0.2725852415182547	-0.345977783203125	1.4994049072265625	-0.0038164258684430805	0.008976688453217354	-0.094573974609375	0.04083251953125	-0.029412769135974702	1.524313710520174	-2.630615234375	3.37677001953125	33.15233909243629	0.0199612943220147	32.98980712890625	33.307342529296875	0.9123230000677562	0.007233511850742991	0.882599949836731	0.9453999996185303	-0.0019733526621546066	0.0130259698190429	-0.038600027561187744	0.03600001335144043	-0.057571905138946715	0.012807378020353052	-0.11580002307891846	-0.018800020217895508	1	0	0
0	7.835408110845656	0.02008135664956318	7.746124267578125	7.9395294189453125	0.0010226287841796876	0.27986168811787254	-0.503265380859375	1.49945068359375	-0.0038288399832589284	0.011858236222256605	-0.22503662109375	0.1607208251953125	0.06637536911737352	3.0715479696155237	-9.24530029296875	7.9498291015625	33.16544330124628	0.03935840793603542	33.04840087890625	33.36614990234375	0.8978942100263777	0.022038285905196346	0.732200026512146	0.9737999439239502	0.05834041863396054	0.0357724891700171	-0.06499999761581421	0.20739996433258057	0.05961621895574388	0.11360292250414229	-0.11140000820159912	0.4365999698638916	1	0	0
0	7.798512940179734	0.021885220715911168	7.7121734619140625	7.8914642333984375	0.0014474334716796874	0.26421844533362043	-0.3523406982421875	1.4993133544921875	-0.0036908721923828124	0.009761916250653618	-0.0836334228515625	0.0783233642578125	-0.042883446103050595	2.198018944150249	-4.93927001953125	6.53228759765625	33.295511598132904	0.03201060467410598	33.1943359375	33.461273193359375	0.905895990263848	0.007180816546206378	0.8664000034332275	0.9645999670028687	0.06785903870491754	0.012276781954645394	0.021600008010864258	0.10899996757507324	-0.01829000989596049	0.013126986993206293	-0.08099997043609619	0.048799991607666016	1	0	0
0	7.755011585780553	0.023138905162592545	7.523345947265625	7.85675048828125	0.001074343000139509	0.2633570602555678	-0.34332275390625	1.4993133544921875	-0.003798464093889509	0.013747110075287039	-0.3380584716796875	0.2368927001953125	0.0020779564267113097	3.0208278582093406	-9.35516357421875	9.27581787109375	33.3497160789853	0.02144910717565694	33.257568359375	33.49908447265625	0.9037941516808101	0.010171540906765246	0.8281999826431274	0.961400032043457	0.06513775209301995	0.01728632186806253	-0.041400015354156494	0.14660000801086426	0.026998942412081218	0.06258645351602078	-0.0745999813079834	0.22899997234344482	1	0	0
