# Supplementary material for: Learning From Others Without Sacrificing Privacy: Simulation Comparing Centralized and Federated Machine Learning on Mobile Health Data
Source: JMIR Mhealth Uhealth. 2021 Mar 30;9(3):e23728. doi: 10.2196/23728 (PMC8044739; doi:10.2196/23728)
Supplement: Multimedia Appendix 2 [file mhealth_v9i3e23728_app2.zip › subject_feats_chest30/S15_feats_4.csv]

	EDA_mean	EDA_std	EDA_min	EDA_max	ECG_mean	ECG_std	ECG_min	ECG_max	EMG_mean	EMG_std	EMG_min	EMG_max	Resp_mean	Resp_std	Resp_min	Resp_max	Temp_mean	Temp_std	Temp_min	Temp_max	ACC_x_mean	ACC_x_std	ACC_x_min	ACC_x_max	ACC_y_mean	ACC_y_std	ACC_y_min	ACC_y_max	ACC_z_mean	ACC_z_std	ACC_z_min	ACC_z_max	0	1	2
0	1.4343282427106585	0.011992274493072334	1.358795166015625	1.5289306640625	0.001141566685267857	0.28675412414869644	-0.3827362060546875	1.4970245361328125	-0.0023574284144810267	0.01658338306907162	-0.1275787353515625	0.10272216796875	0.36985895066034224	3.718155942073228	-7.91168212890625	8.65325927734375	33.53587042962937	0.022581142818167532	33.412933349609375	33.6943359375	0.8991013601791291	0.004371155455217714	0.8758000135421753	0.9285999536514282	0.031249896154517218	0.019494073784809805	-0.048799991607666016	0.09780001640319824	-0.16078061915295463	0.020442759604500767	-0.21719998121261597	-0.0812000036239624	0	1	0
0	1.4538674490792411	0.010923991734164093	1.3706207275390625	1.570892333984375	0.0021398075648716517	0.30266302916870674	-0.5280303955078125	1.4992218017578125	-0.0024552198137555805	0.02093318611026769	-0.1966552734375	0.1826019287109375	-0.10162331717354911	6.1385086653106775	-17.58270263671875	19.873046875	33.570392660958426	0.021860295354924782	33.452239990234375	33.735260009765625	0.897169161654654	0.01035716404139339	0.835800051689148	1.0136001110076904	0.023203409362406956	0.033884542191562714	-0.13520002365112305	0.14119994640350342	-0.1763549336393674	0.02163290069474678	-0.24540001153945923	-0.09719997644424438	0	1	0
0	1.4735181535993302	0.011615926667774569	1.3889312744140625	1.59759521484375	0.00010334559849330358	0.2852908732190432	-0.4397735595703125	1.4992218017578125	-0.002388272966657366	0.017944014358018498	-0.1368255615234375	0.15765380859375	-0.1295073736281622	3.138479183992049	-6.87713623046875	7.39898681640625	33.594839354015534	0.02166502367226246	33.5172119140625	33.74285888671875	0.895809200706936	0.005834218855603416	0.8622000217437744	0.9545999765396118	0.007994789955161867	0.012072326770508878	-0.06379997730255127	0.056800007820129395	-0.19448675255264555	0.016957071020457484	-0.2864000201225281	-0.14139997959136963	0	1	0
0	1.488514182681129	0.010809430785510466	1.332855224609375	1.5964508056640625	0.0008862152099609375	0.2958029015745864	-0.5205230712890625	1.49945068359375	-0.0024819423130580357	0.01798471975852548	-0.137786865234375	0.1252899169921875	0.2727231706891741	4.389247492656162	-9.13543701171875	14.64385986328125	33.62166410609654	0.020938652867027365	33.520263671875	33.818756103515625	0.9005904279720216	0.012073587272682478	0.8209999799728394	1.0041999816894531	0.031216924360820224	0.04410438259677904	-0.20660001039505005	0.2793999910354614	-0.1460282001097997	0.028252715034148293	-0.24080002307891846	-0.01940000057220459	0	1	0
0	1.50868045261928	0.011315789211110774	1.314544677734375	1.604461669921875	0.0007406703404017857	0.29425834123693584	-0.5064239501953125	1.4992218017578125	-0.002476584298270089	0.01718676221121873	-0.1311492919921875	0.12030029296875	-0.018369547526041665	6.121906539670092	-15.76080322265625	15.80352783203125	33.65841497657413	0.025553412611476034	33.570159912109375	33.811126708984375	0.8957295146045231	0.00639477073711966	0.8561999797821045	0.9332000017166138	0.029227485548882257	0.03463466919806745	-0.038600027561187744	0.23660004138946533	-0.17828150484391622	0.035902247114385576	-0.25679999589920044	0.007799983024597168	0	1	0
0	1.5282863616943358	0.01126788338908804	1.4404296875	1.627349853515625	0.00187762451171875	0.3084818001949196	-0.3821868896484375	1.4992218017578125	-0.00243914794921875	0.01758705003472093	-0.08624267578125	0.0904083251953125	0.05384942917596726	3.1477995821634517	-9.02557373046875	6.39801025390625	33.68610077049619	0.022324943074415224	33.577728271484375	33.9007568359375	0.8990158744142169	0.010298997765703973	0.7841999530792236	1.0494000911712646	0.01159481838771275	0.030332832314903795	-0.11540001630783081	0.24619996547698975	-0.17273107628879092	0.01793625102317822	-0.2505999803543091	-0.06059998273849487	0	1	0
0	1.5470585414341518	0.011971129046342264	1.4598846435546875	1.6597747802734375	0.0008099714006696429	0.29968174727868824	-0.48248291015625	1.4992218017578125	-0.002542604718889509	0.024965307195064606	-0.1832427978515625	0.2216033935546875	0.24457920619419643	6.211300483367369	-17.2821044921875	12.91046142578125	33.69210047549293	0.022144859789863264	33.555023193359375	33.82781982421875	0.8875630878607432	0.009256365703898688	0.8530000448226929	0.94159996509552	-0.0261123720066888	0.02177063340375327	-0.13679999113082886	0.02479994297027588	-0.2418075809705825	0.03506339817738654	-0.34039998054504395	-0.08380001783370972	0	1	0
0	1.568046660650344	0.0111637591174281	1.4736175537109375	1.676177978515625	0.0015260336739676339	0.29211884591016885	-0.40447998046875	1.4992218017578125	-0.0025614340645926338	0.020681286377825174	-0.117828369140625	0.1314239501953125	-0.14831252325148808	3.647382152340255	-7.00836181640625	7.366943359375	33.71741358729771	0.02118362382917444	33.603485107421875	33.856689453125	0.8850371737991061	0.009079759565872703	0.8062000274658203	0.9213999509811401	-0.0038687529989651272	0.0558540029419057	-0.03939998149871826	0.39020001888275146	-0.23974136203811283	0.04409762838845499	-0.29820001125335693	0.059999942779541016	0	1	0
0	1.58191043308803	0.010634252818102777	1.5110015869140625	1.6727447509765625	-8.791678292410714e-05	0.29749393365694315	-0.4186248779296875	1.49908447265625	-0.002574469430106027	0.018621306371151145	-0.10052490234375	0.1200714111328125	0.07686912899925595	2.877992603159678	-5.68695068359375	5.853271484375	33.709122176397415	0.022385283590464482	33.612548828125	33.856689453125	0.8895398229701178	0.008045221662245434	0.8317999839782715	1.0157999992370605	0.014587618844849723	0.02556021545156105	-0.17379999160766602	0.25520002841949463	-0.22196373337791078	0.021140631717547854	-0.2742000222206116	-0.06760001182556152	0	1	0
0	1.5995995657784599	0.011077855999225178	1.5201568603515625	1.6937255859375	0.0012118421282087055	0.3018377612127895	-0.3856658935546875	1.4992218017578125	-0.0025224740164620538	0.018415916471165118	-0.0986480712890625	0.1020355224609375	-0.018382045200892858	2.905422679383014	-5.36346435546875	5.987548828125	33.70888655308315	0.02171190757227528	33.621612548828125	33.843048095703125	0.8914095078366143	0.005573968973896639	0.8497999906539917	0.9290000200271606	0.009358381620475224	0.03483341858689631	-0.11059999465942383	0.0681999921798706	-0.21446487647294998	0.017002107461047432	-0.28519999980926514	-0.16180002689361572	0	1	0
0	1.6190262567429317	0.012957930695689592	1.3530731201171875	1.732635498046875	0.0007873622349330357	0.29730084177800886	-0.4195404052734375	1.4992218017578125	-0.002558565412248884	0.01973098522852391	-0.1695556640625	0.145111083984375	0.45906488327752976	2.9829228827400778	-5.18951416015625	9.60540771484375	33.70777148873466	0.021385551373504664	33.621612548828125	33.84454345703125	0.8886884000528427	0.033856643293603605	0.6668000221252441	0.9290000200271606	0.062365247453962054	0.06530872419130075	-0.06639999151229858	0.3229999542236328	-0.09990549532288596	0.1545007878269847	-0.25300002098083496	0.4886000156402588	0	1	0
0	1.6251429239908854	0.012839407682469632	1.4934539794921875	1.717376708984375	0.0019528023856026785	0.2991801276546057	-0.521484375	1.4992218017578125	-0.0024822823660714285	0.01803363497912997	-0.14300537109375	0.1591644287109375	-0.4811592465355283	7.65975160072699	-15.78216552734375	24.88861083984375	33.67958061726888	0.022545396580994918	33.562591552734375	33.81719970703125	0.8135802573930649	0.07367071333963662	0.7289999723434448	0.948199987411499	0.1468877712573324	0.14136131625750387	-0.10900002717971802	0.30320000648498535	0.18696594251053675	0.28926955575589103	-0.28780001401901245	0.5017999410629272	0	1	0
0	1.690078390212286	0.01292042983906394	1.6021728515625	1.7917633056640625	0.0006404985700334821	0.2897980329005829	-0.4275054931640625	1.4987640380859375	-0.0025367845807756696	0.02083564782758967	-0.08917236328125	0.107574462890625	0.1519223167782738	3.9274711949734815	-15.17791748046875	7.33489990234375	33.66594375755673	0.021504762438904406	33.577728271484375	33.802001953125	0.8893350017751966	0.007149464159664297	0.8494000434875488	0.9256000518798828	0.017821590233416784	0.022993066559068603	-0.07819998264312744	0.06459999084472656	-0.2226551526444299	0.01670967732771225	-0.2842000126838684	-0.1565999984741211	0	1	0
0	1.67555056980678	0.020660174097717643	1.4308929443359375	1.7772674560546875	0.0010454842703683037	0.29535414669137644	-0.49493408203125	1.4993133544921875	-0.002502352033342634	0.027837425505568298	-0.27593994140625	0.2869720458984375	0.1961731683640253	4.72945289068433	-12.200927734375	11.49444580078125	33.687027166457405	0.02154350796963689	33.5867919921875	33.843048095703125	0.8740269724698294	0.039861384574444755	0.7599999904632568	0.9398000240325928	0.03626378064780008	0.047542238593457575	-0.07480001449584961	0.15939998626708984	-0.08430564790396464	0.251516604988776	-0.31220000982284546	0.4989999532699585	0	1	0
0	1.7016110193161738	0.01024779129124994	1.593017578125	1.79443359375	0.0009508383614676339	0.3134717313157051	-0.4687042236328125	1.4992218017578125	-0.0025156729561941964	0.0237666735796638	-0.12263488769531251	0.1250152587890625	0.022552054268973214	3.02277136780332	-4.73785400390625	7.53631591796875	33.709062969389414	0.02357126052630503	33.592864990234375	33.89013671875	0.8982846555709839	0.00547983794643627	0.8694000244140625	0.9170000553131104	0.04350451510860807	0.021909518758808977	-0.027000010013580322	0.09519994258880615	-0.15936471449477332	0.021359811561582103	-0.23500001430511475	-0.10460001230239868	0	1	0
0	1.7211979275658018	0.011831268967393857	1.6391754150390625	1.8157958984375	0.0009606955392020089	0.30251815532337645	-1.0587158203125	1.4992218017578125	-0.0025294734409877233	0.021261638328314764	-0.1175079345703125	0.1818695068359375	-0.08530527750651042	1.9176805889018764	-2.99224853515625	4.44183349609375	33.70812367175874	0.022022040308592963	33.617095947265625	33.93115234375	0.8962977813766116	0.010004396348780469	0.8456000089645386	0.972000002861023	0.03185497162171773	0.043230495555176385	-0.18140000104904175	0.2359999418258667	-0.17581936222882497	0.02665471917930217	-0.24860000610351562	-0.07639998197555542	0	1	0
0	1.7401473817371187	0.010558744656664433	1.6681671142578125	1.83563232421875	0.0013130013602120536	0.2990448309587917	-0.49287414550781256	1.4992218017578125	-0.002509637015206473	0.01967894881720838	-0.1120147705078125	0.0908660888671875	0.1522157941545759	3.403059117818231	-6.86187744140625	8.8897705078125	33.721354426792686	0.02503827158147953	33.5853271484375	33.87188720703125	0.8924968794924872	0.004253154519008745	0.8702000379562378	0.9140000343322754	0.021907647567135948	0.012476714103369013	-0.03700000047683716	0.06620001792907715	-0.20812056196587425	0.011837435242050654	-0.2710000276565552	-0.16680002212524414	0	1	0
0	1.7549776349748885	0.010583846703873922	1.5560150146484375	1.86767578125	0.0012627127511160715	0.2971392054992357	-0.3983917236328125	1.4991302490234375	-0.0025158124651227676	0.01919909513788751	-0.1412200927734375	0.0977325439453125	0.11312924339657739	3.2327868598986966	-5.73883056640625	8.95538330078125	33.7440209917341	0.02203398139689229	33.641326904296875	33.964630126953125	0.8932898687067486	0.012830950884940793	0.7497999668121338	0.988800048828125	0.041034352225916726	0.042440092306577915	-0.12099999189376831	0.2582000494003296	-0.18665234298365457	0.03535283042970036	-0.3294000029563904	-0.05140000581741333	0	1	0
0	1.779859851655506	0.013497842114064146	1.6971588134765625	1.9039154052734375	0.0006444854736328125	0.29690773797635467	-0.48980712890625	1.4992218017578125	-0.0026390773228236607	0.02488281536510896	-0.1073455810546875	0.1669921875	0.0030014764694940477	4.805841694354314	-14.813232421875	15.30303955078125	33.74842774309431	0.02147958602193365	33.621612548828125	33.8870849609375	0.8945977454412551	0.004325271641860287	0.8730000257492065	0.920199990272522	0.023872809537819454	0.009090497546058784	-0.010399997234344482	0.06060004234313965	-0.19672630493981497	0.016943268934689424	-0.25120002031326294	-0.09500002861022949	0	1	0
0	1.8037194206601097	0.012755646269916437	1.715850830078125	1.9237518310546875	0.001048215593610491	0.30900693487471265	-0.6047515869140625	1.4993133544921875	-0.002561734880719866	0.023765439492406677	-0.1574249267578125	0.1316070556640625	-0.09185333251953125	3.417526886009419	-7.56072998046875	8.20770263671875	33.74466858055478	0.026965147500548913	33.59588623046875	33.93115234375	0.8542175921031407	0.087670796342945	0.6092000007629395	0.9789999723434448	0.034937819883936926	0.04218814045091233	-0.23500001430511475	0.10479998588562012	-0.02720489534593764	0.31881672116549364	-0.2465999722480774	0.7453999519348145	0	1	0
0	1.827181153070359	0.011051655933315935	1.6338348388671875	1.937103271484375	0.0008906882149832589	0.2877819359301932	-0.5183258056640625	1.4991302490234375	-0.0022958984375	0.009771154927431476	-0.07379150390625	0.0375823974609375	0.19195142473493304	4.905982501773809	-13.02947998046875	18.17474365234375	33.48318040829613	0.10044416412241931	33.280181884765625	33.7838134765625	0.6680002579461961	0.019091888489175243	0.5795999765396118	0.718000054359436	0.012851104231107803	0.008260212507410904	-0.024200022220611572	0.0679999589920044	0.6485904007128307	0.02395068929669429	0.5498000383377075	0.7826000452041626	0	1	0
0	1.8380180540538968	0.012356763858626503	1.6864776611328125	1.98822021484375	0.0012652435302734375	0.29263197581787587	-0.7201995849609375	1.4992218017578125	-0.0023366612025669644	0.01077884191075852	-0.0981903076171875	0.0878448486328125	-0.00044889904203869045	3.0768191666554903	-6.10809326171875	7.38067626953125	33.19713368297759	0.07884232255265247	33.0108642578125	33.474884033203125	0.6721241159041723	0.010293517037477204	0.6490000486373901	0.7314000129699707	-0.010313171866394225	0.007381336333346543	-0.05500000715255737	0.03279995918273926	0.6470272185859226	0.014417613919297769	0.5715999603271484	0.6928000450134277	0	1	0
0	1.8495176587785993	0.012629932682656775	1.66473388671875	1.9550323486328125	0.0015077427455357144	0.2906216878473289	-0.4984588623046875	1.4992218017578125	-0.002376011439732143	0.010755798925739996	-0.07525634765625	0.087432861328125	0.051135835193452384	2.7178576264005008	-5.94940185546875	8.6944580078125	33.106521392822266	0.028930925874305954	33.016845703125	33.295257568359375	0.6563719040382476	0.019167940865489196	0.5961999893188477	0.7549999952316284	0.09052993481499808	0.022046246910565753	-0.014199972152709961	0.11860001087188721	0.6463853143737429	0.02325670650783744	0.5338000059127808	0.7862000465393066	0	1	0
0	1.8725032261439731	0.01242935582961037	1.7879486083984375	1.981353759765625	0.0006312931605747768	0.297703238892072	-0.5061492919921875	1.4993133544921875	-0.002342409406389509	0.01096080781876481	-0.0795135498046875	0.0609283447265625	0.16343144008091517	5.768318336811558	-14.48822021484375	15.46783447265625	33.160780167352584	0.018819100943412725	33.0213623046875	33.38726806640625	0.6828461043096724	0.028913106807895394	0.6282000541687012	0.7674000263214111	0.09341352535429455	0.0189084591269919	-0.0037999749183654785	0.1194000244140625	0.6127870283921559	0.03503053344702266	0.5005999803543091	0.6937999725341797	0	1	0
0	1.8852765219552177	0.012547957950201185	1.7604827880859375	1.9866943359375	0.0008878021240234375	0.303846800068615	-0.5787506103515625	1.49945068359375	-0.0023650076729910714	0.015325635090967123	-0.1205291748046875	0.1388397216796875	0.06524600074404761	4.186800580691064	-11.407470703125	11.309814453125	33.21541176641555	0.08994055045500103	33.058929443359375	33.54443359375	0.7455655448266438	0.11562134130498099	0.6061999797821045	0.9534000158309937	0.10175561838490622	0.0217078608568457	0.008999943733215332	0.2173999547958374	0.3667964095586822	0.3608175901335921	-0.20099997520446777	0.7037999629974365	0	1	0
0	1.9131163460867746	0.011117428298338538	1.8238067626953125	2.0420074462890625	0.002617185320172991	0.3091380450083522	-0.4654998779296875	1.4993133544921875	-0.002447252546037946	0.01955564039701658	-0.2363433837890625	0.2081451416015625	0.022496250697544642	3.5230304158433094	-6.84967041015625	6.77337646484375	33.56259021286737	0.06999616375689587	33.3721923828125	33.84454345703125	0.8926309841360365	0.0042338186613948905	0.8508000373840332	0.9163999557495117	0.07445093171369462	0.0068970053136246335	0.037799954414367676	0.1258000135421753	-0.17214577135585604	0.013711386693491255	-0.24059998989105225	-0.1340000033378601	0	1	0
0	1.931032471429734	0.010941623422826063	1.6971588134765625	2.0404815673828125	-0.00013800484793526785	0.3024486104101048	-0.47039794921875	1.4994049072265625	-0.002401249476841518	0.016654834901864222	-0.10821533203125	0.12409973144531249	0.09093061174665179	3.200869890986494	-6.46209716796875	7.54547119140625	33.68870523797898	0.028665933966596183	33.574676513671875	33.877960205078125	0.8939555923654919	0.005012180548346097	0.865399956703186	0.9357999563217163	0.04659076095762707	0.010878213197126629	0.01100003719329834	0.11160004138946533	-0.18687503819806237	0.014004348821648808	-0.25520002841949463	-0.13260000944137573	0	1	0
0	1.9471494402204241	0.010664565396907357	1.767730712890625	2.0664215087890625	0.0010247061593191965	0.30004483654927694	-0.4306182861328125	1.4958343505859375	-0.0024896589006696427	0.01685991361908234	-0.0984649658203125	0.068939208984375	0.049101402646019345	2.6995881064277985	-4.559326171875	5.377197265625	33.73336271304176	0.024378274517886503	33.63372802734375	33.93115234375	0.8894975478195009	0.0029503547789145376	0.8777999877929688	0.9018000364303589	0.05773565718673524	0.007273131948504548	0.032199978828430176	0.08299994468688965	-0.20349236188899902	0.008132947784689792	-0.24299997091293335	-0.17500001192092896	0	1	0
0	1.962605231148856	0.010841677617638958	1.7818450927734375	2.0732879638671875	0.0010217655726841518	0.30843553795328904	-0.438720703125	1.4992218017578125	-0.0024806692940848216	0.019169737489459517	-0.1023101806640625	0.10382080078125	0.006284513927641369	2.7920852760933954	-5.23834228515625	6.048583984375	33.76298129853748	0.022267452386062314	33.645843505859375	33.9266357421875	0.8874295848210653	0.0036528551690635166	0.858199954032898	0.9098000526428223	0.06928306633517856	0.008746540363646244	0.020200014114379883	0.10420000553131104	-0.2056519619794119	0.009236168848886983	-0.2775999903678894	-0.1754000186920166	0	1	0
0	1.9794972919282459	0.011583654778302314	1.898956298828125	2.0877838134765625	0.0011841212681361606	0.3062401103030581	-0.4877471923828125	1.4992218017578125	-0.002537663051060268	0.018817605929562605	-0.1055145263671875	0.1149444580078125	0.14114445277622767	5.506573704325349	-15.51666259765625	15.13824462890625	33.78886246890114	0.02251692208585624	33.63372802734375	34.002655029296875	0.88647859224819	0.005134431932560606	0.8660000562667847	0.9165999889373779	0.0694071610598337	0.014565525630053101	-0.002200007438659668	0.1363999843597412	-0.20904781914041157	0.023674028470485557	-0.2541999816894531	-0.07599997520446777	0	1	0
0	1.9888759068080357	0.012030947694518858	1.71966552734375	2.0904541015625	0.0010756269182477679	0.3013518216847603	-0.6612396240234375	1.4993133544921875	-0.002538425990513393	0.02799791371039247	-0.2545166015625	0.2349700927734375	-0.11879795619419643	2.737910481811316	-6.5216064453125	7.965087890625	33.77586347598121	0.023770380719310428	33.6610107421875	33.98895263671875	0.8882254586900984	0.013401999487142276	0.6942000389099121	1.0697999000549316	0.07330707619303749	0.03283999116650977	-0.15719997882843018	0.218999981880188	-0.19589997163556871	0.027231298866503106	-0.33980000019073486	0.037400007247924805	0	1	0
0	2.0195653279622396	0.012714948684552172	1.82342529296875	2.1183013916015625	0.0022963387625558034	0.29825545525856734	-0.4858245849609375	1.4992218017578125	-0.002737463814871652	0.02646723083655717	-0.1458892822265625	0.19427490234375	-0.456500244140625	6.886892525624814	-19.2108154296875	24.041748046875	33.774637332008	0.021955819285976133	33.654937744140625	33.90838623046875	0.8881282102664312	0.009249294186354113	0.8381999731063843	0.930400013923645	0.07095876134861083	0.03191307279831622	-0.02740001678466797	0.11440002918243408	-0.19566241918291363	0.036555043834914494	-0.26319998502731323	0.023399949073791504	0	1	0
0	2.0412357693626766	0.010907768366992044	1.937103271484375	2.1511077880859375	-9.365408761160715e-05	0.2996644636703794	-0.49900817871093756	1.4994964599609375	-0.0025917489188058036	0.022147081441287013	-0.1453399658203125	0.12409973144531249	0.5567745390392486	6.438760464857204	-19.44427490234375	17.21343994140625	33.75879926554362	0.02328579104745727	33.657958984375	33.987457275390625	0.8938958223093124	0.007686490433448728	0.8686000108718872	0.9240000247955322	0.0017365905954724267	0.01367660110523016	-0.06279999017715454	0.050999999046325684	-0.2079541144768397	0.039327637006181006	-0.26819998025894165	-0.029799997806549072	0	1	0
0	2.063355454944429	0.011590239254855096	1.9718170166015625	2.1572113037109375	0.0019185638427734375	0.3025606329139426	-0.7003326416015625	1.4992218017578125	-0.002644345964704241	0.022525279736482353	-0.1142120361328125	0.0993804931640625	0.14525480724516368	2.592066442274751	-5.62591552734375	6.817626953125	33.73389010474796	0.021626658699091337	33.583770751953125	33.9403076171875	0.8939686883915038	0.005080463085322043	0.8675999641418457	0.9235999584197998	0.01642262845096134	0.018519451841998037	-0.05879998207092285	0.09080004692077637	-0.20419355248837243	0.017099635486537295	-0.25520002841949463	-0.12860000133514404	0	1	0
0	2.078837203979492	0.010573955887139039	1.99127197265625	2.178955078125	-3.484017508370536e-05	0.30644710715761553	-0.44329833984375	1.4994049072265625	-0.002687371390206473	0.020818899000890664	-0.11077880859375	0.1251983642578125	0.05448019845145089	2.9409486903273976	-7.1014404296875	6.88018798828125	33.72989547874814	0.021743970256839083	33.5867919921875	33.94940185546875	0.8958590863034839	0.005422810521254804	0.8733999729156494	0.9381999969482422	0.014366533174401237	0.01576190326630546	-0.04180002212524414	0.04659998416900635	-0.19488360972347712	0.01866536538389495	-0.2526000142097473	-0.11720001697540283	0	1	0
0	2.1035699571881974	0.017071423228338364	2.0160675048828125	2.2308349609375	0.0011936231340680804	0.3003140254630694	-0.4445343017578125	1.4993133544921875	-0.0026398184640066963	0.02098477830638099	-0.1110076904296875	0.1122894287109375	-0.0065958658854166664	2.6888453372014003	-5.56793212890625	8.07647705078125	33.749590467180525	0.025459004793063858	33.644317626953125	33.95550537109375	0.8930746879237039	0.006726748332190418	0.8423999547958374	0.9453999996185303	0.0018740372969990684	0.024396825091093057	-0.12059998512268066	0.042600035667419434	-0.21371566667727063	0.019002379594967964	-0.28619998693466187	-0.14800000190734863	0	1	0
0	2.1142922537667412	0.011233242682250733	1.854705810546875	2.2186279296875	0.0015091618129185267	0.3022623812574774	-0.5355377197265625	1.4994049072265625	-0.0025297066824776786	0.027617241672361573	-0.2414703369140625	0.2509918212890625	0.014835393996465773	5.556430523839924	-14.31427001953125	18.16558837890625	33.72533332461403	0.03136720562696047	33.56561279296875	33.90228271484375	0.8974853338684354	0.01698183272143534	0.7233999967575073	1.019399881362915	0.01109643776643844	0.06466061329904917	-0.11460000276565552	0.2682000398635864	-0.17163936223870233	0.04452499673695757	-0.28460001945495605	0.010400056838989258	0	1	0
0	2.125849805559431	0.011370762307206218	2.0503997802734375	2.236175537109375	0.00041257803780691963	0.2891317580000375	-0.3798065185546875	1.4994049072265625	-0.002556119646344866	0.01616414249122669	-0.0755767822265625	0.09613037109375	0.004132007417224703	3.1871394728037457	-5.97991943359375	7.26470947265625	33.80834398106166	0.025003342749774417	33.70947265625	33.9935302734375	0.8951397343590146	0.022302313892160922	0.6665999889373779	1.2690000534057617	0.05686528602952049	0.026783469962571575	-0.10860002040863037	0.1993999481201172	-0.16024562849317278	0.06207343482146075	-0.2770000100135803	0.016199946403503418	0	1	0
0	2.1365066528320313	0.010104336266498854	2.0145416259765625	2.234649658203125	0.0010170658656529017	0.2911807852804433	-0.36932373046875	1.4992218017578125	-0.0026520538330078126	0.016229749742441273	-0.1704254150390625	0.2280120849609375	0.12292197091238839	2.0989654505424635	-5.24749755859375	5.58929443359375	33.81784957304455	0.02276670275789963	33.7125244140625	33.960052490234375	0.8895664707535789	0.0041762282128806946	0.8689999580383301	0.9098000526428223	0.05932299079781487	0.008624924080299657	0.013000011444091797	0.09099996089935303	-0.20222074345179966	0.01401898974255158	-0.26239997148513794	-0.1470000147819519	0	1	0
0	3.272953632899693	0.03280291135871686	3.1635284423828125	3.453826904296875	0.0015036490304129464	0.30317104637938674	-0.5065155029296875	1.4992218017578125	-0.0027392098563058034	0.02126324467862101	-0.2699432373046875	0.3003387451171875	0.771993146623884	6.986604224485075	-11.44866943359375	20.60394287109375	34.111248478480746	0.025957629818154818	33.987457275390625	34.3551025390625	0.887885266491345	0.030815533305906386	0.7517999410629272	1.0237998962402344	0.09733759058373315	0.052573423293584026	-0.042999982833862305	0.26740002632141113	0.0065918475985527036	0.16209868906347993	-0.4225999712944031	0.3636000156402588	0	0	1
0	3.3086587633405413	0.014131336605500363	3.1978607177734375	3.429412841796875	0.0014524666922433036	0.307484571449269	-0.7562713623046875	1.4993133544921875	-0.002826871599469866	0.0144454311373105	-0.1297760009765625	0.1296844482421875	-0.8449285598028273	6.340454180002828	-12.945556640625	18.57757568359375	34.149625523158484	0.026400503918826812	34.02703857421875	34.404052734375	0.8404179996308826	0.035652804867673596	0.6793999671936035	1.0794000625610352	0.16017223808878944	0.040105796547035104	-0.0437999963760376	0.4665999412536621	-0.28914391423974717	0.1238580748408983	-0.45399999618530273	0.23459994792938232	0	0	1
0	3.291452171688988	0.01255259752255098	2.9941558837890625	3.4358978271484375	0.0006571611676897322	0.29968618345438514	-0.462615966796875	1.4992218017578125	-0.0027762037004743305	0.017487404579158036	-0.1290435791015625	0.1077117919921875	0.07735595703125	7.3744595526847405	-12.59307861328125	24.15313720703125	34.179674320765905	0.028436914693276145	34.03460693359375	34.370391845703125	0.8835007722207479	0.0259236463662394	0.7582000494003296	1.0673999786376953	0.14066488521439688	0.040352397649106954	-0.014199972152709961	0.3930000066757202	0.12424724773282096	0.037931311098722595	-0.06519997119903564	0.2694000005722046	0	0	1
0	3.3120659964425223	0.011495166523305317	3.218841552734375	3.4435272216796875	0.0012162562779017858	0.2962391408714647	-0.4819793701171875	1.4992218017578125	-0.0026228572300502234	0.01734111716148416	-0.1791229248046875	0.15252685546875	0.39582955496651784	7.167732353238924	-14.0533447265625	27.73284912109375	34.239967391241166	0.03218099449076891	34.058990478515625	34.47296142578125	0.8848952388820194	0.016579235305449004	0.7949999570846558	0.9565999507904053	0.13930922855649674	0.029713888645234932	0.03939998149871826	0.2646000385284424	0.11646039991151719	0.038125217795582936	-0.02899998426437378	0.22640001773834229	0	0	1
0	3.3307735079810734	0.011594019486363029	3.171539306640625	3.45001220703125	0.0019215959821428572	0.29922160016789084	-0.4170684814453125	1.4992218017578125	-0.002692234584263393	0.018806995411203994	-0.1078033447265625	0.153900146484375	-0.6830988566080729	7.427678097401511	-16.4764404296875	21.5423583984375	34.280187860398065	0.02862952600659125	34.13824462890625	34.451507568359375	0.8771100957507179	0.02458808133238114	0.6865999698638916	1.0209999084472656	0.17564499041012355	0.03066145400677862	0.05620002746582031	0.31459999084472656	0.030712571427935646	0.11987058074784677	-0.2354000210762024	0.29700005054473877	0	0	1
0	3.38092524210612	0.030049166093575753	3.2688140869140625	3.5114288330078125	7.1280343191964285e-06	0.29087601194638846	-0.588958740234375	1.49945068359375	-0.0026590728759765623	0.016358345141336814	-0.126983642578125	0.146942138671875	0.8594402494884673	6.101729438057209	-15.69061279296875	24.2340087890625	34.34335417683919	0.0325780598780111	34.2313232421875	34.59564208984375	0.8886570679233188	0.02315874805866269	0.6696000099182129	1.023400068283081	0.14154157163415637	0.037999948655582774	-0.019599974155426025	0.2616000175476074	-0.026568142819972267	0.09320212221898369	-0.44520002603530884	0.12779998779296875	0	0	1
0	3.3717816307431177	0.009503328279339102	3.267669677734375	3.4820556640625	0.0013690992082868304	0.3032205903864378	-0.47039794921875	1.4992218017578125	-0.0027015010288783483	0.01762635310614093	-0.099517822265625	0.1086273193359375	-0.5673769269670759	5.946048968746966	-10.53009033203125	15.99884033203125	34.353689178466794	0.0259987419643998	34.2313232421875	34.560333251953125	0.8884657909813382	0.025111171950207047	0.777999997138977	1.0218000411987305	0.12779734269210272	0.04559816468393505	-0.07700002193450928	0.2924000024795532	0.10497813342866444	0.03704554017295195	-0.049799978733062744	0.24140000343322754	0	0	1
0	3.3776250930059524	0.010486714751241463	3.18450927734375	3.510284423828125	0.0018749193464006697	0.30104621557386047	-0.4954376220703125	1.4992218017578125	-0.0026799752371651784	0.01839246030696977	-0.1545867919921875	0.2206878662109375	0.9023551577613467	9.184844827676653	-14.67742919921875	28.36151123046875	34.39409975905645	0.028656759166350347	34.2786865234375	34.59100341796875	0.8857144868771235	0.0198140287563785	0.7976000308990479	1.0167999267578125	0.14379742932319642	0.020431850427375425	0.053799986839294434	0.25380003452301025	0.10239996167875472	0.04490166992895873	-0.028599977493286133	0.24140000343322754	0	0	1
0	3.4228724525088357	0.05270128202964549	3.1002044677734375	3.70941162109375	0.0004452972412109375	0.2980136182892897	-1.257110595703125	1.4992218017578125	-0.0027914930071149553	0.021100081545361943	-0.1277618408203125	0.1687774658203125	-0.3778176443917411	8.558729857602104	-15.46783447265625	28.7506103515625	34.39954030354818	0.025789960780041008	34.217559814453125	34.535797119140625	0.8985559242169062	0.025996818275613814	0.7597999572753906	1.0878000259399414	0.1017431049034709	0.03327576452371613	-0.053799986839294434	0.23839998245239258	0.011747952205794198	0.0766683006464226	-0.2621999979019165	0.18540000915527344	0	0	1
0	3.412345686412993	0.010333024110835982	3.2451629638671875	3.53546142578125	0.0011047167096819197	0.2898803615825479	-0.4572601318359375	1.4993133544921875	-0.002786834716796875	0.015402209781433845	-0.119476318359375	0.1101837158203125	-0.5362162272135417	6.2284933517568115	-11.212158203125	19.81048583984375	34.42818806384859	0.03107793353912433	34.295501708984375	34.669342041015625	0.9000460762353171	0.021323786590004175	0.7818000316619873	1.003999948501587	0.07028021942433857	0.06175100057352994	-0.12879997491836548	0.19659996032714844	-0.051809552748998004	0.09190273883974048	-0.4828000068664551	0.1812000274658203	0	0	1
0	3.4171335129510787	0.010911884111400753	3.2749176025390625	3.522491455078125	0.0011462925502232144	0.2971481804656489	-0.5269317626953125	1.4988555908203125	-0.002698728288922991	0.017613074463690995	-0.120208740234375	0.15875244140625	-0.05656898135230655	7.195705440122375	-9.44366455078125	24.76043701171875	34.444436346144904	0.027035990286446005	34.3321533203125	34.7000732421875	0.8893888857307888	0.02876592440438651	0.7165999412536621	1.0567998886108398	0.14024970472426643	0.05761245751486042	0.02260005474090576	0.4187999963760376	0.027929142744768234	0.07305131105746639	-0.19739997386932373	0.1931999921798706	0	0	1
0	3.4324415842692058	0.010306495202284926	3.2840728759765625	3.5518646240234375	0.0023703133719308036	0.28417146325364107	-0.37921142578125	1.4992218017578125	-0.0027451542445591517	0.010110197449153976	-0.0777740478515625	0.0672454833984375	0.5235267275855655	2.5936398731811874	-4.89959716796875	8.30230712890625	34.48904596964518	0.02945203483378871	34.368865966796875	34.6739501953125	0.8740180758578436	0.023713355823486534	0.7768000364303589	0.9545999765396118	0.011786723304362524	0.039115874387131565	-0.06499999761581421	0.0989999771118164	-0.2693330858491716	0.09897987077419744	-0.49699997901916504	-0.0406000018119812	0	0	1
0	3.445038804553804	0.009257673196896412	3.3306121826171875	3.55072021484375	-0.00015432521275111606	0.28871517926604334	-0.38360595703125	1.4925384521484375	-0.0027726832798549107	0.00971771848532376	-0.06866455078125	0.0552978515625	0.25571412586030506	2.297049046898265	-4.24957275390625	6.36444091796875	34.506125164213636	0.02743715375916758	34.35052490234375	34.75079345703125	0.8672025236459006	0.017443712249288472	0.7633999586105347	0.9393999576568604	-0.0015032666183653332	0.00696752409397393	-0.03600001335144043	0.0437999963760376	-0.3149240568251837	0.034563256625444704	-0.5189999938011169	-0.18660002946853638	0	0	1
0	3.4506928035191127	0.009371916971881443	3.34625244140625	3.57513427734375	0.001364687238420759	0.298890766315281	-0.3611297607421875	1.47821044921875	-0.002850245884486607	0.010276022658665396	-0.0689849853515625	0.045684814453125	-0.20739862351190477	3.6964058092439247	-9.20867919921875	8.16192626953125	34.5158195219494	0.02777536981345333	34.371917724609375	34.73541259765625	0.8801552106085277	0.014176322124987959	0.664199948310852	1.122999906539917	0.01529400027933575	0.006205994454307141	-0.04780000448226929	0.09060001373291016	-0.26712918099335264	0.02673905218737385	-0.3474000096321106	0.09839999675750732	0	0	1
0	3.4711746942429316	0.01123307368152878	3.37371826171875	3.5888671875	0.00085015869140625	0.29990277175387686	-0.5035858154296875	1.4992218017578125	-0.002837153843470982	0.009652104419823965	-0.0659637451171875	0.1221771240234375	0.0011545817057291667	5.893536321750104	-12.72430419921875	17.88787841796875	34.51712937273298	0.027628883391673117	34.414764404296875	34.76922607421875	0.8314510955129351	0.018666354368659717	0.7524000406265259	1.0237998962402344	0.0165629238315991	0.009235745847395243	-0.04500001668930054	0.09179997444152832	-0.4063026856921968	0.04253497646186902	-0.5382000207901001	-0.05140000581741333	0	0	1
0	3.4921746753510976	0.016146213305815865	3.29437255859375	3.62091064453125	0.002299961635044643	0.2869123111583692	-0.3963775634765625	1.49395751953125	-0.002897160121372768	0.011485187820686636	-0.1582489013671875	0.1456146240234375	0.0986176263718378	4.524578034115499	-10.4705810546875	14.48822021484375	34.52991372971308	0.027942025188351677	34.41937255859375	34.80926513671875	0.8485531332663128	0.034996044792981955	0.7410000562667847	1.0520000457763672	0.02628751380102975	0.014239607086366634	-0.08240002393722534	0.09500002861022949	-0.3047974287328266	0.19283985849887544	-0.5047999620437622	0.25940001010894775	0	0	1
0	3.489629109700521	0.010418641326845996	3.3054351806640625	3.60870361328125	0.00022857448032924106	0.2880284036263056	-0.4318084716796875	1.4992218017578125	-0.00282220458984375	0.010231781693319992	-0.0738372802734375	0.03570556640625	0.0263091314406622	4.892308953575813	-9.02557373046875	14.09454345703125	34.538417952764604	0.02872111472217419	34.42547607421875	34.729248046875	0.9020201132978711	0.006949464119130112	0.8669999837875366	0.9409999847412109	0.05191163839045025	0.006313837284130739	0.02820003032684326	0.07340002059936523	0.10924502846740541	0.016829048325485547	0.013000011444091797	0.17219996452331543	0	0	1
0	3.4847543080647787	0.008620412399943662	3.3786773681640625	3.6006927490234375	0.002303094046456473	0.2894202275692065	-0.417755126953125	1.4834747314453125	-0.0028886784144810267	0.010292008769147242	-0.0693511962890625	0.0392303466796875	0.04935796828497024	4.230455077306324	-6.6253662109375	9.45587158203125	34.55217663283575	0.027744113727857442	34.37652587890625	34.81695556640625	0.9003869712068922	0.006614717962680096	0.867400050163269	0.9329999685287476	0.05049761020001911	0.005441986356052664	0.02219998836517334	0.07099997997283936	0.12314066700140636	0.01592695070706294	0.04779994487762451	0.19019997119903564	0	0	1
0	3.4988590785435267	0.012170405529699464	3.3893585205078125	3.619384765625	-0.0001678553989955357	0.2870933304645408	-0.483673095703125	1.4993133544921875	-0.0028542633056640623	0.011531737221981177	-0.24961853027343753	0.2118988037109375	-0.36610993884858634	7.165229857798962	-18.26934814453125	14.50042724609375	34.557319125220886	0.027881039781186563	34.370391845703125	34.687744140625	0.8986924371435528	0.016953432995332255	0.777400016784668	0.957800030708313	0.044254904536973866	0.010017568982115263	-0.028800010681152344	0.09519994258880615	0.12810302892469225	0.05941060861694028	-0.012199997901916504	0.42659997940063477	0	0	1
0	3.529841559273856	0.010327277080059285	3.4412384033203125	3.644561767578125	0.0024622017996651785	0.28647483115338335	-0.4143218994140625	1.4870452880859375	-0.002877290998186384	0.011494067184342139	-0.0784149169921875	0.04669189453125	0.2640868414015997	4.0968299666667	-9.259033203125	11.20758056640625	34.55642517525809	0.028126888624678423	34.445404052734375	34.806182861328125	0.8439311434882028	0.00919311356765551	0.8029999732971191	0.8921999931335449	0.04572821846462431	0.0055524464635192785	0.012199997901916504	0.0745999813079834	0.34629881771973203	0.020803622670663127	0.24940001964569092	0.4328000545501709	0	0	1
0	3.544606018066406	0.009042324526327687	3.4091949462890625	3.6434173583984375	0.0010088239397321429	0.28225401139344797	-0.4599609375	1.4845733642578125	-0.0029457855224609376	0.011401946836705923	-0.0745697021484375	0.0518646240234375	0.33473975771949405	6.581424474778453	-11.82098388671875	18.756103515625	34.58637615966797	0.02937576720880363	34.445404052734375	34.78155517578125	0.8506405708733059	0.008205915747366791	0.812999963760376	0.8830000162124634	0.046117522892497834	0.0048028686778562885	0.023399949073791504	0.06640005111694336	0.32788673269181023	0.019473738070067487	0.24140000343322754	0.42139995098114014	0	0	1
0	3.5562076386951267	0.00971300633461146	3.3168792724609375	3.6773681640625	0.0005154266357421876	0.28113410916466874	-0.4118499755859375	1.4834747314453125	-0.0030311737060546877	0.011276528792579283	-0.0772247314453125	0.04595947265625	0.01729707263764881	4.92930676299547	-9.81292724609375	12.28790283203125	34.609067135765436	0.02853743102072906	34.50360107421875	34.73541259765625	0.8548665232942217	0.007362298455339717	0.8190000057220459	0.8854000568389893	0.04577115128153846	0.004502170463144051	0.019999980926513672	0.06519997119903564	0.31637399976594105	0.016560092613528588	0.22739994525909424	0.3935999870300293	0	0	1
0	2.3835345495314826	0.010230648291815265	2.1274566650390625	2.5104522705078125	0.0018804822649274554	0.2768650945757204	-0.3860321044921875	1.4864044189453125	-0.002585726056780134	0.008684183141311837	-0.0641326904296875	0.0321807861328125	0.13657408214750744	1.9936577274606024	-4.59747314453125	4.095458984375	33.936608126685734	0.024641214136625338	33.811126708984375	34.0986328125	0.8140560202371506	0.005380183365565612	0.7934000492095947	0.8509999513626099	0.00442297918739773	0.0033315082066784274	-0.008599996566772461	0.01699995994567871	-0.44719896222012384	0.010756655576287718	-0.4968000054359436	-0.38099998235702515	1	0	0
0	2.3961497533889045	0.009831207868878988	2.2945404052734375	2.507781982421875	0.0003363080705915179	0.2840138179201951	-0.361358642578125	1.4991302490234375	-0.0025611833844866073	0.009634210757231986	-0.0768585205078125	0.0420684814453125	0.00862550281343006	1.8320520609755764	-4.74090576171875	4.12750244140625	33.94826174345471	0.023884789789618298	33.79901123046875	34.17333984375	0.8243162196306956	0.016801858206381692	0.7901999950408936	0.9242000579833984	0.0068235129373414175	0.009100037588767509	-0.03140002489089966	0.07299995422363281	-0.423726466914018	0.03466493964893342	-0.4973999857902527	-0.2789999842643738	1	0	0
0	2.408151390438988	0.011100852164777462	2.307891845703125	2.5238037109375	0.0013009861537388392	0.2874292409475528	-0.4641265869140625	1.4993133544921875	-0.002568599155970982	0.017740211884794545	-0.24417114257812497	0.2346038818359375	0.2628954932803199	3.6777996124801744	-10.14404296875	10.03875732421875	33.93494514537993	0.02393601101607507	33.8262939453125	34.11993408203125	0.8316841430266698	0.019667538589966508	0.7325999736785889	0.9417999982833862	0.02107031462306068	0.01141019799628477	-0.03600001335144043	0.0690000057220459	-0.40370272414173397	0.038057896454705496	-0.5094000101089478	-0.26639997959136963	1	0	0
0	2.430883225940523	0.009807347314985898	2.33917236328125	2.55126953125	0.002432039533342634	0.2790340601371269	-0.360443115234375	1.4888763427734375	-0.0025380074637276788	0.008956612301889537	-0.0636749267578125	0.0335540771484375	-0.08911641438802083	2.679420932257698	-10.3240966796875	4.254150390625	33.95939744204566	0.024191396185296088	33.82330322265625	34.08795166015625	0.8085874964623224	0.007514914566509646	0.7871999740600586	0.8414000272750854	0.028627762817201162	0.004579180230087939	0.015200018882751465	0.0437999963760376	-0.4534556189661934	0.01597682064999176	-0.506600022315979	-0.37620002031326294	1	0	0
0	2.4419080461774554	0.011509441288945385	2.2495269775390625	2.5604248046875	-0.00019920131138392858	0.2758929731007215	-0.3610382080078125	1.4861297607421875	-0.002589331490652902	0.008989898943730163	-0.0645904541015625	0.0365753173828125	0.11157509940011161	1.5528188260467986	-3.30963134765625	3.58428955078125	33.96630595906576	0.023452004705688298	33.814178466796875	34.177886962890625	0.8016937625521705	0.0053641154882110515	0.7835999727249146	0.8217999935150146	0.021800580938657124	0.0034919504543165763	0.008999943733215332	0.034999966621398926	-0.4689080378271285	0.009981272015972258	-0.5171999931335449	-0.4225999712944031	1	0	0
0	2.4678224109468005	0.013374979572826457	2.371978759765625	2.5814056396484375	0.0013002144949776785	0.2860053249588748	-0.3694610595703125	1.4994964599609375	-0.002612213134765625	0.013063790228484572	-0.15179443359375	0.1614532470703125	0.021854654947916666	3.7042501392142992	-13.64898681640625	11.74163818359375	33.97287306140718	0.02367152548955254	33.850616455078125	34.177886962890625	0.801505229302815	0.015621923409337848	0.7505999803543091	0.9143999814987183	0.020683914794808342	0.012687448418630046	-0.07740002870559692	0.07620000839233398	-0.4689480762112708	0.027044757651650708	-0.5857999920845032	-0.27920001745224	1	0	0
0	2.4913908095586867	0.01179119135172943	2.390289306640625	2.6012420654296875	0.0009051644461495536	0.2771281925255752	-0.392669677734375	1.499176025390625	-0.002596322195870536	0.008804066194707237	-0.0655975341796875	0.0357513427734375	-0.3686742873418899	4.059747740048465	-12.95623779296875	10.66131591796875	33.980482827322824	0.02399208849794116	33.856689453125	34.109283447265625	0.7688747250693185	0.008367371908915951	0.7217999696731567	0.8065999746322632	0.03483734387443179	0.0051892223914793735	0.011999964714050293	0.0578000545501709	-0.5247263815317835	0.014174003824533791	-0.573199987411499	-0.4398000240325928	1	0	0
0	2.5121196020217167	0.010565356326628968	2.40631103515625	2.625274658203125	0.0014569854736328125	0.2733808992778601	-0.33087158203125	1.4755096435546875	-0.0025991646902901785	0.008741984782395192	-0.0667877197265625	0.0320892333984375	0.5626705351329985	1.4833860797789133	-2.69012451171875	4.83245849609375	33.98948255557106	0.023936919499061956	33.8323974609375	34.263397216796875	0.7625447148027874	0.0039466129698238085	0.7417999505996704	0.7777999639511108	0.027902067525046214	0.0037878654870936493	0.015799999237060547	0.042999982833862305	-0.5364702374339104	0.007524850126924382	-0.5781999826431274	-0.49699997901916504	1	0	0
0	2.5326053256080265	0.011629894614666068	2.4257659912109375	2.6470184326171875	0.001096435546875	0.2793926135445145	-0.347991943359375	1.4797210693359375	-0.0026395808628627234	0.008750560198670508	-0.0631256103515625	0.0322723388671875	-0.09395991734095982	1.6468426984070652	-3.76739501953125	3.7017822265625	33.988514885312036	0.024010099496167527	33.843048095703125	34.193145751953125	0.7605354950938906	0.005881234137243478	0.7342000007629395	0.7829999923706055	0.023777371105693636	0.003442265976125628	0.010200023651123047	0.037600040435791016	-0.5405116375741504	0.009682562336845004	-0.5861999988555908	-0.49639999866485596	1	0	0
0	2.5587938399541947	0.011295376046902532	2.4059295654296875	2.6752471923828125	0.000941739763532366	0.2801296742153868	-0.47259521484375	1.4992218017578125	-0.0026544080461774556	0.008603437658632983	-0.0674285888671875	0.0325469970703125	0.19863128662109375	4.290825011402297	-13.69171142578125	11.6607666015625	33.99188220214844	0.023919801440827605	33.897735595703125	34.12451171875	0.759403523019382	0.0074589759789853265	0.732200026512146	0.7968000173568726	0.020317209680875144	0.00419059047884548	0.006199955940246582	0.04100000858306885	-0.542635913723991	0.012603135528988656	-0.5830000042915344	-0.4700000286102295	1	0	0
0	2.579587954566592	0.011117944616963815	2.3815155029296875	2.704620361328125	0.0019679369245256696	0.2853352313302165	-0.369140625	1.4955596923828125	-0.002699436732700893	0.0117948899233977	-0.18768310546875	0.1211700439453125	-0.13699849446614584	1.86609350255714	-5.0262451171875	5.91583251953125	33.99605092802502	0.02353216440101486	33.884033203125	34.2908935546875	0.7570343226705278	0.008709142365682217	0.7281999588012695	0.8242000341415405	0.01739536201953888	0.007428748385947496	-0.05460000038146973	0.06540000438690186	-0.5470254092840922	0.012768860355199824	-0.600600004196167	-0.4742000102996826	1	0	0
0	2.5992088317871094	0.011171686245351945	2.41241455078125	2.736663818359375	0.0013960811070033482	0.2768667254502065	-0.380035400390625	1.4777984619140625	-0.002670312064034598	0.008594829231046021	-0.06390380859375	0.0377655029296875	0.1354581560407366	1.5123014182424672	-3.26080322265625	4.25567626953125	34.00432645525251	0.024630326501315733	33.923553466796875	34.2496337890625	0.7543619986034575	0.0068472615602129415	0.7355999946594238	0.8057999610900879	0.022177076072919938	0.0034617784935946964	0.010400056838989258	0.04519999027252197	-0.550479275728975	0.011651716064003743	-0.6046000123023987	-0.4477999806404114	1	0	0
