# Supplementary material for: Learning From Others Without Sacrificing Privacy: Simulation Comparing Centralized and Federated Machine Learning on Mobile Health Data
Source: JMIR Mhealth Uhealth. 2021 Mar 30;9(3):e23728. doi: 10.2196/23728 (PMC8044739; doi:10.2196/23728)
Supplement: Multimedia Appendix 2 [file mhealth_v9i3e23728_app2.zip › subject_feats_chest30/S9_feats_4.csv]

	EDA_mean	EDA_std	EDA_min	EDA_max	ECG_mean	ECG_std	ECG_min	ECG_max	EMG_mean	EMG_std	EMG_min	EMG_max	Resp_mean	Resp_std	Resp_min	Resp_max	Temp_mean	Temp_std	Temp_min	Temp_max	ACC_x_mean	ACC_x_std	ACC_x_min	ACC_x_max	ACC_y_mean	ACC_y_std	ACC_y_min	ACC_y_max	ACC_z_mean	ACC_z_std	ACC_z_min	ACC_z_max	0	1	2
0	2.117233657836914	0.023521268522332217	1.8444061279296875	2.227783203125	0.001944216047014509	0.2292658574755385	-1.00067138671875	1.45916748046875	-0.0025757620675223216	0.018317449335198355	-0.1238250732421875	0.0669708251953125	-0.020011465890066964	3.8349175907390496	-9.19952392578125	9.417724609375	33.824856645856585	0.028252324408538677	33.707977294921875	33.982879638671875	0.8513908476432165	0.04060627133184303	0.7799999713897705	0.9345999956130981	-0.03335657190425055	0.04343460862829042	-0.13040000200271606	0.029600024223327637	-0.3326002956231435	0.14349095532110562	-0.4909999966621399	-0.03380000591278076	0	1	0
0	2.050654020763579	0.021237357301648236	1.8436431884765625	2.1839141845703125	0.001767118181501116	0.21937058472230558	-0.9726104736328125	1.4833831787109375	-0.002540860857282366	0.01744476060249461	-0.1010284423828125	0.064544677734375	0.1282015845889137	2.882271573033049	-5.97991943359375	5.83343505859375	33.906935506184894	0.029479383002599446	33.79595947265625	34.04833984375	0.8312261326426551	0.005974882917490068	0.8057999610900879	0.8650000095367432	-0.014965400971117473	0.010088005268985203	-0.05299997329711914	0.026600003242492676	-0.41544423834198996	0.01186312484381691	-0.4674000144004822	-0.350600004196167	0	1	0
0	2.0178585415794736	0.013428285176369088	1.9451141357421875	2.09503173828125	0.0009570683070591518	0.22752361462593593	-0.9024810791015625	1.4648895263671875	-0.0025705936976841517	0.015811864592278253	-0.1076202392578125	0.1599884033203125	0.1717707316080729	3.1365990733349047	-5.87921142578125	7.110595703125	33.92988148571196	0.0257162207995903	33.777740478515625	34.0711669921875	0.8847961424475624	0.031965693471640674	0.8046000003814697	0.9257999658584595	-0.025897734168029967	0.028795496719267708	-0.07059997320175171	0.10380005836486816	-0.23287610495658148	0.10897955116851704	-0.448199987411499	-0.10199999809265137	0	1	0
0	1.9734070914132253	0.021155868474791877	1.889801025390625	2.104949951171875	0.0019017137799944197	0.21912748437141902	-0.8811492919921875	1.47271728515625	-0.002495147705078125	0.01564638473071214	-0.09320068359375	0.0601043701171875	0.022654142833891368	2.8589194615931883	-5.94635009765625	5.41229248046875	33.90273943365188	0.023559782587148154	33.7838134765625	34.089447021484375	0.8450768107516425	0.004083587567702879	0.8281999826431274	0.864799976348877	0.021448428119931903	0.0050661601371866875	0.0	0.048599958419799805	-0.3750280378744716	0.008078414166926262	-0.4161999821662903	-0.3378000259399414	0	1	0
0	1.9246969858805338	0.015536267064000289	1.5987396240234375	2.0172119140625	0.0011392974853515626	0.22025081058474755	-0.9237213134765625	1.4989471435546875	-0.0025367671421595984	0.01688764354073217	-0.091094970703125	0.1035003662109375	0.023678443545386906	3.3026940681241936	-7.464599609375	7.27081298828125	33.951354234967916	0.03700008833667387	33.835418701171875	34.118438720703125	0.844862153575534	0.011045105134731706	0.8071999549865723	0.8985999822616577	0.006352713318098159	0.016799493644819887	-0.07660001516342163	0.04980003833770752	-0.3780680097767285	0.027646577189920526	-0.4577999711036682	-0.22899997234344482	0	1	0
0	1.888753182547433	0.016430502414433487	1.6162872314453125	1.9931793212890625	0.0019432046072823661	0.21561303786317548	-0.9118194580078125	1.48370361328125	-0.002463686261858259	0.015586432935920375	-0.0904083251953125	0.0537872314453125	0.15843941824776786	3.586589435239121	-9.66644287109375	7.28302001953125	34.021589614141554	0.025746934884113674	33.923553466796875	34.199249267578125	0.8362584202686946	0.008509072279579939	0.7926000356674194	0.8605999946594238	-0.0038133148068473454	0.005503097986184074	-0.02340000867843628	0.02260005474090576	-0.4020386861364047	0.01780266930507759	-0.5080000162124634	-0.35180002450942993	0	1	0
0	1.8540175301688058	0.013962331383308048	1.7902374267578125	1.982879638671875	0.0018964124407087053	0.21331343097905325	-0.8651275634765625	1.4622344970703125	-0.0025095105852399554	0.01604784674355144	-0.099334716796875	0.0595550537109375	0.029560706728980656	2.7213607078397546	-4.47845458984375	5.18951416015625	34.01738378760928	0.02426856141060557	33.839996337890625	34.154998779296875	0.8357552004655202	0.004462062532642726	0.8173999786376953	0.8569999933242798	-0.0021112382355190458	0.004813924580381326	-0.019999980926513672	0.020200014114379883	-0.40371669550452915	0.008811306791510062	-0.44359999895095825	-0.3614000082015991	0	1	0
0	1.8246427808489118	0.014864853306295632	1.4850616455078125	1.917266845703125	0.0014841439383370535	0.21186919027233678	-0.8232879638671875	1.4668121337890625	-0.002544379098074777	0.01598780104784744	-0.09393310546875	0.0601043701171875	-0.04117598760695684	2.520062064521258	-4.1778564453125	5.18951416015625	34.022810262044274	0.024134190712265545	33.89617919921875	34.1580810546875	0.8365134294430415	0.004007266341939964	0.8206000328063965	0.8552000522613525	-0.0049086961661066325	0.004183471278524416	-0.025799989700317383	0.014199972152709961	-0.4025861715986615	0.007870315320279351	-0.4455999732017517	-0.36979997158050537	0	1	0
0	1.8302056448800224	0.027364740633481096	1.5697479248046875	1.93939208984375	0.0007835148402622768	0.25141442780828943	-1.0906219482421875	1.4999542236328125	-0.0024574715750558035	0.01589420745698937	-0.1434173583984375	0.0987396240234375	0.14866543724423364	3.768376831464146	-7.2845458984375	11.59820556640625	34.0529677894229	0.03248617209741013	33.9281005859375	34.228271484375	0.8720150857652936	0.03719297599913581	0.7461999654769897	1.0248000621795654	0.01392077076435089	0.03157584113831142	-0.22619998455047607	0.09580004215240479	-0.24795071449733916	0.1567575886079009	-0.5917999744415283	0.4423999786376953	0	1	0
0	1.8049437386648997	0.016823002737950715	1.7383575439453125	1.911163330078125	0.0016648450578962053	0.21709363508529914	-0.9094390869140625	1.4717559814453125	-0.0025981837681361606	0.013852503544069483	-0.0855560302734375	0.0577239990234375	-0.010174342564174108	2.0303520807608764	-4.34112548828125	4.205322265625	34.08675904482887	0.02550117775298272	34.002655029296875	34.2252197265625	0.7880162477606819	0.00975257571031775	0.7502000331878662	0.8253999948501587	-0.027396600047747296	0.011133907406979544	-0.058600008487701416	0.02479994297027588	-0.5041180666770254	0.01759000881604477	-0.5943999886512756	-0.4326000213623047	0	1	0
0	1.7683933984665643	0.014612667121953764	1.706695556640625	1.882171630859375	0.0017911900111607143	0.20619935270033368	-0.835235595703125	1.4694671630859375	-0.0026444854736328125	0.013529599943665734	-0.0822601318359375	0.0482940673828125	0.134117925734747	2.061433271484251	-3.17535400390625	4.04205322265625	34.13185263497489	0.028989343439309683	33.95550537109375	34.280181884765625	0.781372038324674	0.0071165569660735966	0.7553999423980713	0.8026000261306763	-0.03806587621427718	0.004433487940918693	-0.05620002746582031	-0.01840001344680786	-0.5168006571673212	0.012368089437490563	-0.5694000124931335	-0.4753999710083008	0	1	0
0	1.7397443498883929	0.013447743232539368	1.4217376708984375	1.8459320068359375	0.0014200657435825893	0.22196800169318473	-0.8907623291015625	1.4691925048828125	-0.0025101492745535714	0.015732845302363067	-0.08917236328125	0.0665130615234375	0.09990328834170387	2.429529219502897	-4.10614013671875	5.5328369140625	34.15636348615374	0.02557283835200133	34.060516357421875	34.2908935546875	0.7858319906677519	0.008833822563634132	0.7580000162124634	0.8162000179290771	-0.023237505103860582	0.01656491728516515	-0.06000000238418579	0.026399970054626465	-0.5075832002333233	0.016545022244778333	-0.567799985408783	-0.4437999725341797	0	1	0
0	1.716963631766183	0.012918142695103794	1.6521453857421875	1.815032958984375	0.0019210270472935268	0.20807871112288615	-0.8623809814453125	1.4669952392578125	-0.002545839582170759	0.015713860232162244	-0.10345458984375	0.05914306640625	0.02127685546875	2.1924451180373308	-3.521728515625	4.60357666015625	34.10700273204985	0.02672150093312108	34.00567626953125	34.254241943359375	0.784166018872034	0.008814836342300654	0.7546000480651855	0.8145999908447266	-0.022031744125343505	0.0061163741476724254	-0.06319999694824219	0.012599945068359375	-0.5107314001577241	0.015332816153769354	-0.5681999921798706	-0.45399999618530273	0	1	0
0	1.6978292192731586	0.012984598908000643	1.42364501953125	1.7940521240234375	0.0015805685860770088	0.21650821342371576	-0.921295166015625	1.474456787109375	-0.002613684517996652	0.015644086860880636	-0.0960845947265625	0.06390380859375	0.19631551106770834	2.4402742804818534	-4.29840087890625	7.66754150390625	34.1572412516276	0.035457071189174565	34.04833984375	34.3321533203125	0.7825273428360621	0.0181878394092473	0.628000020980835	0.8533999919891357	-0.020995924733933947	0.011401569524536253	-0.08980000019073486	0.04739999771118164	-0.5130935426467941	0.027390351038296942	-0.6886000037193298	-0.4142000079154968	0	1	0
0	1.6884679885137648	0.013836960057431295	1.5010833740234375	1.7730712890625	0.0018147539411272322	0.223069383322448	-0.8845367431640625	1.4991302490234375	-0.0024526279994419643	0.01549502025727536	-0.1650238037109375	0.12336730957031251	-0.11866396949404762	2.8051049375187262	-6.90765380859375	7.7484130859375	34.178893516903834	0.026574902752493305	34.057464599609375	34.35052490234375	0.6985723921344393	0.021526493739287195	0.636199951171875	0.8558000326156616	-0.015492153065545218	0.011928118191959328	-0.06379997730255127	0.0756000280380249	-0.6349812002550987	0.029854864069393843	-0.7193999886512756	-0.3381999731063843	0	1	0
0	1.6638998122442337	0.012715129049100517	1.604461669921875	1.7604827880859375	0.0017267521449497768	0.22024374151767673	-0.8307037353515625	1.4791717529296875	-0.0022230398995535714	0.009636296832529903	-0.0688934326171875	0.0358428955078125	0.09161507742745535	1.9315806438864283	-3.1646728515625	4.09698486328125	34.20352474103655	0.025356693856166467	34.083404541015625	34.3612060546875	0.6739731254123507	0.00753819688016672	0.6505999565124512	0.6973999738693237	-0.004333200971285502	0.00439326614051387	-0.021600008010864258	0.014400005340576172	-0.6641567148452714	0.010981618021272427	-0.7181999683380127	-0.6180000305175781	0	1	0
0	1.6514626820882161	0.01181593998917578	1.5026092529296875	1.74560546875	0.0013432442801339286	0.21620851104901034	-0.8189849853515625	1.47198486328125	-0.0023234732491629463	0.009825979727736387	-0.0701751708984375	0.0397796630859375	0.16598888578869048	1.7329400101215653	-2.813720703125	3.5430908203125	34.21490610177176	0.02660665674143977	34.095550537109375	34.35662841796875	0.6791601526964278	0.008234791443475352	0.652400016784668	0.7006000280380249	-0.0026339143656549	0.004412846432334795	-0.021000027656555176	0.015799999237060547	-0.6581125334728332	0.011347494641607348	-0.7197999954223633	-0.6189999580383301	0	1	0
0	1.6521105085100447	0.012015822483311222	1.3599395751953125	1.749420166015625	0.0011469355991908482	0.22496766807177324	-1.0166015625	1.4992218017578125	-0.0023964385986328125	0.015696638948952117	-0.11004638671875	0.0980987548828125	0.0339080810546875	2.2790599199169708	-5.69000244140625	5.438232421875	33.96974504743304	0.12056180555319272	33.754974365234375	34.36273193359375	0.6730400964475813	0.01140786244713377	0.634600043296814	0.7488000392913818	0.031333942416168395	0.012357762969202539	-0.06739997863769531	0.07539999485015869	-0.660437619456223	0.01383229860385507	-0.7303999662399292	-0.5983999967575073	0	1	0
0	1.6500811077299573	0.01176121135912184	1.3217926025390625	1.7333984375	0.0016509835379464285	0.20263495723375557	-0.7992095947265625	1.4841156005859375	-0.002322261265345982	0.013491328985699842	-0.0849151611328125	0.05328369140625	0.01971159435453869	1.803594631101084	-3.41033935546875	4.02984619140625	33.86979518490746	0.03732374146953761	33.7413330078125	34.042236328125	0.6770854685590381	0.00871445781250696	0.6490000486373901	0.7070000171661377	0.028076809264364698	0.009980397489436238	-0.00019997358322143555	0.07620000839233398	-0.6564479618924005	0.012056055337128493	-0.7121999859809875	-0.6058000326156616	0	1	0
0	1.6432523273286366	0.011696945119865276	1.3202667236328125	1.7181396484375	0.002087674822126116	0.20865196689533086	-0.751190185546875	1.4837493896484375	-0.002401768275669643	0.011898680763311655	-0.0789642333984375	0.0520477294921875	0.03171517508370536	1.8901398618095708	-3.216552734375	4.30755615234375	33.92294510323661	0.024356130195281978	33.779266357421875	34.057464599609375	0.6742061257419132	0.0070446794849565435	0.6482000350952148	0.7006000280380249	0.022901086046582177	0.006003030819740427	0.003399968147277832	0.04659998416900635	-0.660721543170157	0.01002849769141406	-0.70660001039505	-0.6133999824523926	0	1	0
0	1.6425443558465866	0.013413986426565893	1.5766143798828125	1.7528533935546875	0.0019223611014229911	0.22653871628896016	-0.86041259765625	1.4929046630859375	-0.002461002894810268	0.013366539204892551	-0.093109130859375	0.0577239990234375	0.08392304920014881	1.9263558525259477	-4.37774658203125	5.61370849609375	33.932136486235116	0.032197619903373234	33.8262939453125	34.078826904296875	0.6719862017574765	0.014899434918817013	0.5437999963760376	0.7849999666213989	0.024701533802918025	0.013116850451839756	-0.041400015354156494	0.0934000015258789	-0.6629511434464228	0.02639117099320682	-0.8167999982833862	-0.4729999899864197	0	1	0
0	1.6697863079252697	0.023085026327547685	1.4484405517578125	1.7688751220703125	0.0007956172398158483	0.23130672259484372	-0.911865234375	1.4993133544921875	-0.002316957746233259	0.01833369318436171	-0.09722900390625	0.0756683349609375	0.24899350120907737	3.702865929988704	-10.33172607421875	10.02044677734375	33.968086055210655	0.05983979193268435	33.82330322265625	34.164154052734375	0.8323692851691019	0.07542280791230943	0.6258000135421753	0.9026000499725342	0.17557393343675703	0.07179421699403718	-0.001399993896484375	0.2654000520706177	-0.22152435277189528	0.21579431594775716	-0.7289999723434448	0.062199950218200684	0	1	0
0	1.6729262397402809	0.01133622626940804	1.6178131103515625	1.746368408203125	0.002862241472516741	0.22876203377460141	-0.7777862548828125	1.4937286376953125	-0.0024539010184151788	0.0174193459138362	-0.1033172607421875	0.0704498291015625	-0.029500398181733632	3.588281438486064	-5.30853271484375	8.11004638671875	34.12629202851795	0.039513131605796246	33.9935302734375	34.286285400390625	0.869750570285888	0.004645183360224667	0.8295999765396118	0.8919999599456787	0.19041634244578226	0.007053063751717898	0.15820002555847168	0.24080002307891846	-0.16477378121444158	0.013959385524692976	-0.2386000156402588	-0.10579997301101685	0	1	0
0	1.6623255775088355	0.01167117285701414	1.549530029296875	1.7368316650390625	0.0008588387625558036	0.22045163377364077	-0.81317138671875	1.4992218017578125	-0.0024399065290178572	0.015551114904640175	-0.1109619140625	0.0483856201171875	0.0770781744094122	3.425454147600913	-4.66461181640625	8.32366943359375	34.17265804472424	0.025936632375397825	34.072723388671875	34.31072998046875	0.8665384459154947	0.006057652574673269	0.8114000558853149	0.9149999618530273	0.1971556381270999	0.008503269946523307	0.14699995517730713	0.24020004272460938	-0.17267316199768157	0.013460164487884823	-0.23100000619888306	-0.10280001163482666	0	1	0
0	1.6520157950265066	0.011370860680566313	1.5766143798828125	1.7307281494140625	0.0017633819580078125	0.21792935599648897	-0.77252197265625	1.4794921875	-0.0024457201276506697	0.015635201103870906	-0.0951690673828125	0.0645904541015625	-0.07613605317615327	3.6971489997908877	-8.92791748046875	8.50372314453125	34.19815517752511	0.02601138577843419	34.112335205078125	34.3321533203125	0.8648022266683124	0.004682450535972335	0.7862000465393066	0.8955999612808228	0.20438427745160603	0.0065834301040940445	0.17180001735687256	0.2361999750137329	-0.1697278003862926	0.012880259840142128	-0.22979998588562012	-0.0997999906539917	0	1	0
0	1.648328617640904	0.011382682184023081	1.5850067138671875	1.7307281494140625	0.0024005606515066966	0.21422482068306392	-0.7829132080078125	1.4738616943359375	-0.002469545636858259	0.015707471028296095	-0.0956268310546875	0.05584716796875	0.15923839750744048	3.1152977333615803	-4.83856201171875	6.63909912109375	34.23210490780785	0.032647875231677094	34.12451171875	34.381134033203125	0.8626236446357909	0.004408425429188433	0.843999981880188	0.8858000040054321	0.20128362848077502	0.005145807181885435	0.17579996585845947	0.2231999635696411	-0.1877135713753246	0.013769565412739684	-0.24540001153945923	-0.1226000189781189	0	1	0
0	1.658384759085519	0.01838355032264908	1.593017578125	1.7913818359375	0.00043104771205357143	0.23930702015782587	-0.8822479248046875	1.499176025390625	-0.002407228742327009	0.01846881502750824	-0.15655517578125	0.1470794677734375	0.07842981247674852	4.617945174433892	-12.73651123046875	13.1927490234375	34.292526178269156	0.03638078091312419	34.183990478515625	34.468353271484375	0.8876050183659508	0.04918814872910743	0.4487999677658081	1.2091999053955078	-0.00697622800724847	0.18888669570949784	-0.2857999801635742	0.23259997367858887	-0.057404152668657754	0.12588428849685174	-0.24819999933242798	0.5321999788284302	0	1	0
0	1.6604871659051805	0.011854812432088874	1.3446807861328125	1.75933837890625	0.0019484165736607143	0.23942450896534923	-0.9409332275390625	1.4991302490234375	-0.002382417951311384	0.01331646314158877	-0.1067047119140625	0.07635498046875	0.13941730317615328	4.397981246204548	-10.504150390625	11.36322021484375	34.385498917352585	0.02820465698277498	34.199249267578125	34.51434326171875	0.9087217051585516	0.006738872950860952	0.8681999444961548	0.9665999412536621	-0.15631156189384915	0.06697962273253204	-0.2125999927520752	0.032199978828430176	-0.013398647311187926	0.06736528001461106	-0.2541999816894531	0.11140000820159912	0	1	0
0	1.6533458164760044	0.011864684206751588	1.593780517578125	1.7253875732421875	0.0014364384242466519	0.22726183611164177	-0.9116363525390625	1.48150634765625	-0.002372216360909598	0.01787730329251935	-0.118377685546875	0.0882110595703125	-0.13658374604724702	3.066658830002732	-5.4901123046875	6.67266845703125	34.40962337530227	0.030712844517673886	34.298553466796875	34.568023681640625	0.9107401906592505	0.004035215159261458	0.8946000337600708	0.9256000518798828	-0.053410914659500125	0.01455441165376073	-0.08340001106262207	-0.0026000142097473145	-0.12586489555665425	0.01843576478195593	-0.19739997386932373	-0.06499999761581421	0	1	0
0	1.6437840961274646	0.011481548928898296	1.3763427734375	1.721954345703125	0.0012278682163783482	0.22447602272454453	-0.8556060791015625	1.4764251708984375	-0.0024648023332868303	0.01406796408388378	-0.08880615234375	0.0981903076171875	0.13188018798828124	4.778700364507966	-8.8958740234375	16.45355224609375	34.4136047581264	0.028799163976885474	34.307708740234375	34.58489990234375	0.9016899037020547	0.006425783304909993	0.8724000453948975	0.9290000200271606	0.08495949524924869	0.059313774242786235	-0.06559997797012329	0.14820003509521484	-0.013100524283590771	0.0522412117953324	-0.16619998216629028	0.10220003128051758	0	1	0
0	1.6439981006440663	0.011353760596250657	1.419830322265625	1.715087890625	0.0018517783028738838	0.21779272620403098	-0.7557220458984375	1.4992218017578125	-0.0024251055036272322	0.013402905949567731	-0.0959014892578125	0.0561676025390625	0.0963381086077009	3.294021265667968	-5.41839599609375	6.45904541015625	34.36234722609747	0.029457418325944163	34.2496337890625	34.50360107421875	0.9001033221199399	0.004793577132673292	0.8822000026702881	0.9177999496459961	0.11099496172723317	0.017916416064577233	0.0634000301361084	0.15540003776550293	-0.01594442916484106	0.014275160425074275	-0.06739997863769531	0.0437999963760376	0	1	0
0	1.6654094877697172	0.019562841025083773	1.5838623046875	1.7490386962890625	0.0016205400739397321	0.21772589111643742	-0.80694580078125	1.4992218017578125	-0.0024010140555245536	0.010538821340867071	-0.059417724609375	0.0388641357421875	0.0317230224609375	2.8204363773587144	-5.7037353515625	6.48040771484375	34.33366086396717	0.038189828262066586	34.214508056640625	34.497467041015625	0.8978327125878561	0.0035304990898106328	0.8808000087738037	0.9154000282287598	0.12204695282663618	0.005234558682126573	0.09780001640319824	0.14820003509521484	-0.0359059908361662	0.016905476350420272	-0.08459997177124023	0.02740001678466797	0	1	0
0	1.6978010450090681	0.01998620901606703	1.61285400390625	1.7879486083984375	0.002465691702706473	0.2156792942456466	-0.802093505859375	1.4992218017578125	-0.0024149300711495537	0.012498628851600612	-0.084320068359375	0.0614776611328125	0.2788200015113467	4.422016545940088	-11.56768798828125	10.2447509765625	34.30235927908761	0.031097201597380546	34.193145751953125	34.445404052734375	0.8978958373069763	0.005270624028067295	0.8655999898910522	0.9182000160217285	0.12100988571416764	0.012173904841251327	0.09000003337860107	0.207800030708313	-0.031187143047650655	0.028261990285427873	-0.11580002307891846	0.10060000419616699	0	1	0
0	1.7275069100516183	0.016244595272642028	1.47552490234375	1.8341064453125	0.001230778285435268	0.22005677956384612	-0.8241119384765625	1.4992218017578125	-0.0023412911551339284	0.012639156791758569	-0.0990142822265625	0.0786895751953125	-0.03704405285063244	3.075882498715172	-4.63104248046875	7.06634521484375	34.32333116367885	0.027662247929067046	34.22979736328125	34.477569580078125	0.8946908885808218	0.007225581322932243	0.867400050163269	0.9437999725341797	0.13228671502215522	0.025835721493299504	-0.008800029754638672	0.16499996185302734	-0.05248622887191318	0.027899098708995717	-0.11979997158050537	0.07760000228881836	0	1	0
0	1.729861323038737	0.012174138395545653	1.6208648681640625	1.80816650390625	0.0017805241176060268	0.2074220920609729	-0.72564697265625	1.4684600830078125	-0.002540291922433036	0.010444480045843972	-0.0662384033203125	0.043670654296875	-0.08221377418154761	3.2831724261474644	-4.49066162109375	7.06329345703125	34.33953040132069	0.027071306457900696	34.22979736328125	34.474517822265625	0.8921163846822012	0.004096490879514299	0.871399998664856	0.9121999740600586	0.14153839315686906	0.009033079344019847	0.11580002307891846	0.17299997806549072	-0.07543068604809897	0.014110421339442975	-0.13099998235702515	0.001000046730041504	0	1	0
0	1.7130074818929037	0.012048910582496299	1.6506195068359375	1.799774169921875	0.0009847651890345982	0.20715394418156022	-0.70147705078125	1.4666290283203125	-0.0024665658133370535	0.01142519050814584	-0.0807037353515625	0.05474853515625	0.1990206763857887	2.9901555126131276	-4.6234130859375	6.44989013671875	34.369667011079336	0.029842444798075865	34.254241943359375	34.525054931640625	0.890886946502186	0.004688197180581737	0.8733999729156494	0.9129999876022339	0.14930145765486216	0.014459076946954754	0.09140002727508545	0.1993999481201172	-0.06210768607116881	0.019062298858855957	-0.11900001764297485	0.018399953842163086	0	1	0
0	1.70545410882859	0.012069412068856483	1.5644073486328125	1.7822265625	0.004481903076171875	0.20449924023980334	-0.800628662109375	1.4989471435546875	-0.002467581612723214	0.0148373646858556	-0.2733306884765625	0.1793975830078125	-0.35256827218191966	3.0599420462086067	-5.94940185546875	6.27593994140625	34.40989729091099	0.027302047640038702	34.31072998046875	34.551116943359375	0.8975001905361811	0.007742343141668399	0.860200047492981	0.9501999616622925	0.07583153348025821	0.12340491454823457	-0.3450000286102295	0.1634000539779663	-0.05276179066442308	0.018172211376549112	-0.14020001888275146	0.07299995422363281	0	1	0
0	1.7470208667573475	0.03222871096262659	1.5834808349609375	1.888275146484375	-0.004567055838448661	0.2425998297169011	-0.9694976806640625	1.4992218017578125	-0.0023055507114955356	0.015853681360572157	-0.1087188720703125	0.083953857421875	0.40699048723493303	4.772087318238811	-10.3240966796875	14.14337158203125	34.46705575997489	0.03261062128498678	34.34747314453125	34.614044189453125	0.8778322196006775	0.015270549633067813	0.8062000274658203	0.9406000375747681	-0.1297608477984156	0.13426709535086714	-0.3173999786376953	0.07159996032714844	-0.22756173309825717	0.1010543683540752	-0.4437999725341797	-0.011799991130828857	0	1	0
0	1.8309185936337427	0.01423407146669373	1.5350341796875	1.9256591796875	0.00505763680594308	0.23564971855992498	-0.91534423828125	1.4992218017578125	-0.0026419764927455357	0.020144844603016857	-0.1722564697265625	0.1141204833984375	0.06810527983165923	3.4685670139876503	-6.97479248046875	6.65130615234375	34.515314652215864	0.0367175722512052	34.39947509765625	34.669342041015625	0.8767708955719358	0.008400370167070273	0.8217999935150146	0.9457999467849731	-0.042688838402430214	0.04088778105028764	-0.11540001630783081	0.05900001525878906	-0.29310307598965507	0.02627816129054528	-0.3733999729156494	-0.19919997453689575	0	1	0
0	2.781687545776367	0.013425108337771913	2.6653289794921875	2.87933349609375	0.0028340105329241073	0.24209872396713544	-0.87890625	1.49908447265625	-0.0029435250418526787	0.01744809578738868	-0.107574462890625	0.1057891845703125	0.0027313232421875	3.4898563315084417	-7.318115234375	10.89324951171875	34.33955158778599	0.03722432296270067	34.193145751953125	34.518951416015625	0.8577521319502875	0.009332452658406636	0.8184000253677368	0.9134000539779663	-0.033205343186855314	0.009500816918199914	-0.09780001640319824	0.008800029754638672	-0.3529273331477529	0.023753524108485254	-0.46299999952316284	-0.22140002250671387	0	0	1
0	2.8249945322672527	0.022585524341122497	2.6767730712890625	2.960205078125	0.001278045654296875	0.2401668256429173	-0.8488311767578125	1.4991302490234375	-0.002911780221121652	0.017329002618277512	-0.1118316650390625	0.0839996337890625	0.06988459995814732	3.7568179833755107	-5.16510009765625	10.32257080078125	34.41407430303664	0.029911167231944376	34.289337158203125	34.571075439453125	0.84285593241737	0.024957951452378696	0.7295999526977539	0.920799970626831	-0.029309076553299312	0.015506895853292277	-0.08319997787475586	0.07599997520446777	-0.3871980570696649	0.05600441975577324	-0.5670000314712524	-0.22699999809265137	0	0	1
0	2.9218032473609563	0.03451808146814008	2.80303955078125	3.076171875	0.0013091779436383928	0.22823588693469862	-0.8774871826171875	1.499176025390625	-0.002928987775530134	0.016154193524611147	-0.1185150146484375	0.065460205078125	-0.17500770205543154	3.4612251391431244	-5.86090087890625	9.20562744140625	34.45662829008557	0.029460932595255764	34.3612060546875	34.60174560546875	0.8305724948247274	0.01585273346570235	0.7646000385284424	0.8910000324249268	-0.030183562625022163	0.009590928682638306	-0.07440000772476196	0.012199997901916504	-0.41967511445567723	0.03394867843281313	-0.5313999652862549	-0.2766000032424927	0	0	1
0	3.007934025355748	0.06174498875656808	2.69317626953125	3.2352447509765625	0.0013522164481026785	0.22264207409538178	-0.8309326171875	1.4991302490234375	-0.002970938546316964	0.014916761415614755	-0.083587646484375	0.074066162109375	0.21515357607886904	4.202637614271652	-6.41326904296875	12.46490478515625	34.49348224022275	0.02851228385944869	34.396392822265625	34.626312255859375	0.8294714092072987	0.012800778793639106	0.7766000032424927	0.8772000074386597	-0.03529854271241597	0.008912209324101666	-0.0942000150680542	0.02499997615814209	-0.4230320956593468	0.02758346161141919	-0.5133999586105347	-0.2993999719619751	0	0	1
0	3.087282925560361	0.016178998317704616	2.878570556640625	3.2001495361328125	0.0008196803501674107	0.21090334359885435	-0.7863922119140625	1.4724884033203125	-0.0030006648472377232	0.013863828230085274	-0.0723724365234375	0.0578155517578125	0.10771876743861607	3.606203206478478	-6.62994384765625	8.6517333984375	34.52251424880255	0.029260323303692472	34.4208984375	34.71697998046875	0.8289847991125924	0.014500856460780837	0.781000018119812	0.8930000066757202	-0.039503772082782926	0.008968905181539146	-0.07300001382827759	0.005399942398071289	-0.424193085812387	0.031264799145190696	-0.5238000154495239	-0.30980002880096436	0	0	1
0	3.0974552336193266	0.027531977931103246	3.0017852783203125	3.2337188720703125	0.0017667170933314733	0.20204738756366714	-0.7385101318359375	1.4992218017578125	-0.002934393746512277	0.015521103972197678	-0.11920166015625	0.0756683349609375	0.22010410853794643	3.730678717870853	-7.09381103515625	10.91156005859375	34.54177441115606	0.027703423107541095	34.410186767578125	34.7000732421875	0.8638648000728516	0.018300633542603126	0.7625999450683594	0.9398000240325928	-0.0397452766866911	0.01206649873220662	-0.09500002861022949	0.013599991798400879	-0.33329929510184697	0.04538449628482656	-0.4742000102996826	-0.22039997577667236	0	0	1
0	3.121771040416899	0.0246304585659126	2.8606414794921875	3.2440185546875	0.0014311414446149555	0.21747181388716966	-0.827911376953125	1.49908447265625	-0.003009270804268973	0.015235542535694776	-0.0956268310546875	0.1005706787109375	-0.36503143310546876	4.633965941578042	-8.97674560546875	18.01605224609375	34.586299795968195	0.03486612770369041	34.46990966796875	34.73236083984375	0.8617955521515438	0.02119388089020327	0.732200026512146	0.9406000375747681	-0.03617496241558166	0.016025897984429018	-0.10460001230239868	0.07400000095367432	-0.3367044858222916	0.05975621270569731	-0.5324000120162964	-0.033399999141693115	0	0	1
0	3.156507764543806	0.043882929617332596	3.0475616455078125	3.3145904541015625	0.0021962781633649555	0.20691237888135047	-0.8142242431640625	1.4994049072265625	-0.0029946114676339284	0.018387977462155418	-0.1130218505859375	0.0892181396484375	0.5872297014508928	4.59657195171914	-5.42755126953125	16.01104736328125	34.60343525041853	0.028113199581736786	34.41632080078125	34.7369384765625	0.8777761533373878	0.01598721681229783	0.8046000003814697	0.9758000373840332	-0.04590680028143383	0.019990415052817893	-0.14459997415542603	0.10179996490478516	-0.2919270379997435	0.027904464665755385	-0.40560001134872437	-0.17580002546310425	0	0	1
0	3.222619538080125	0.01952429178139589	3.0246734619140625	3.328704833984375	0.0017190093994140624	0.20585068046050584	-0.8103790283203125	1.4764251708984375	-0.0029651947021484375	0.016278186481308875	-0.120849609375	0.09136962890625	0.1962370372953869	4.532271378259508	-5.54351806640625	19.21234130859375	34.58620323399135	0.028454406165686962	34.4852294921875	34.74462890625	0.8772884188436326	0.019471913495191947	0.7719999551773071	0.9817999601364136	-0.039376533758072624	0.020604536507577452	-0.1313999891281128	0.07599997520446777	-0.2891496572011993	0.04829023112634977	-0.503000020980835	-0.08980000019073486	0	0	1
0	3.3119394756498792	0.05982716124573752	3.1703948974609375	3.517913818359375	0.0018805258614676339	0.19572886963039943	-0.9329681396484375	1.4991302490234375	-0.002901432582310268	0.019124996636844617	-0.1359100341796875	0.17083740234375	-0.7259286789667039	6.087314364346238	-13.31634521484375	17.20123291015625	34.51323667835054	0.03780770777379779	34.39947509765625	34.681610107421875	0.8745359049751645	0.040306233830176626	0.6914000511169434	1.0025999546051025	-0.044008171791122076	0.024521437236439726	-0.16100001335144043	0.07099997997283936	-0.2784287238461631	0.11119279433601324	-0.6322000026702881	0.007200002670288086	0	0	1
0	3.37056526910691	0.014665874260658452	3.2978057861328125	3.4572601318359375	0.001262150355747768	0.21585412126240514	-0.8102874755859375	1.4991302490234375	-0.0030120108468191962	0.011110914985851674	-0.08587646484375	0.0642242431640625	0.4155543009440104	4.340012507788644	-11.993408203125	8.96453857421875	34.5491047261556	0.03226266618507404	34.41632080078125	34.690826416015625	0.8137845919813429	0.012966331557986282	0.7325999736785889	0.9138000011444092	-0.04596376216411591	0.00996081790176953	-0.10579997301101685	0.02479994297027588	-0.45770491441942396	0.022238231526153156	-0.5435999631881714	-0.33139997720718384	0	0	1
0	3.400368445260184	0.03774018131398144	3.1982421875	3.5335540771484375	0.0008583570207868304	0.22048879797045032	-0.8544158935546875	1.4992218017578125	-0.0030885249546595984	0.013432840603497545	-0.0929718017578125	0.07232666015625	-0.17772725423177083	4.897658017003962	-17.2149658203125	12.40386962890625	34.56958668881371	0.02817927120054154	34.474517822265625	34.73541259765625	0.8242040669407164	0.022467089239569117	0.6865999698638916	0.9242000579833984	-0.0381877527322088	0.015536511156847286	-0.10540002584457397	0.04719996452331543	-0.43334976182948975	0.04446836635949093	-0.5989999771118164	-0.25540000200271606	0	0	1
0	3.4670716421944756	0.03731560380030018	3.0979156494140625	3.612518310546875	0.0018237500871930803	0.21809426232891133	-0.8124847412109375	1.4992218017578125	-0.0030922372000558034	0.012294427385576134	-0.0807037353515625	0.0601043701171875	0.18865312848772323	3.3899857591376548	-4.949951171875	9.08203125	34.55204897490002	0.03133811049521887	34.44232177734375	34.703125	0.8426542670442945	0.0121821785385343	0.7962000370025635	0.9101999998092651	-0.025946543526081813	0.009532398883916578	-0.07740002870559692	0.028599977493286133	-0.39114421896991275	0.029263842769969566	-0.5041999816894531	-0.26419997215270996	0	0	1
0	3.532451611473447	0.025366285895161152	3.336334228515625	3.636932373046875	0.00150897216796875	0.2186790931300221	-0.8040618896484375	1.4993133544921875	-0.0030502384730747767	0.01070323892630509	-0.0645904541015625	0.0537872314453125	0.1514798118954613	3.0380603786404143	-5.7861328125	9.66339111328125	34.59166439092727	0.02844894799054455	34.50360107421875	34.756927490234375	0.8140494866938818	0.008904258245917519	0.7791999578475952	0.8538000583648682	-0.02694221056359155	0.006914496676222701	-0.05760002136230469	0.003999948501586914	-0.4552759144902229	0.01874068502725736	-0.5257999897003174	-0.366599977016449	0	0	1
0	3.5816090356735955	0.031151829144106257	3.400421142578125	3.70025634765625	0.0013937312534877233	0.2111709844798613	-0.7338409423828125	1.4800872802734375	-0.003283571515764509	0.010322394219698114	-0.0690765380859375	0.0414276123046875	0.010327947707403274	2.114020169257919	-4.193115234375	5.26123046875	34.60150409080869	0.028181503923493542	34.474517822265625	34.798492431640625	0.8032520485889344	0.00640900495016088	0.777400016784668	0.8314000368118286	-0.025214782615502675	0.005533909334109643	-0.04739999771118164	0.008800029754638672	-0.47714922848485763	0.012973518278423158	-0.5325999855995178	-0.41100001335144043	0	0	1
0	3.629009555634998	0.039115918930020165	3.5129547119140625	3.784942626953125	0.0024498988560267857	0.21542263602678455	-0.7283477783203125	1.4992218017578125	-0.003195687430245536	0.01051260534390269	-0.07452392578125	0.0423431396484375	0.17733038039434523	2.373559185036598	-4.34112548828125	6.3507080078125	34.620001937139605	0.028441796974235774	34.44232177734375	34.753875732421875	0.8006425910847528	0.006993801398590871	0.7705999612808228	0.829200029373169	-0.02502318204584576	0.006060112137596682	-0.050999999046325684	0.002400040626525879	-0.4821803048281443	0.01434813623163283	-0.550599992275238	-0.41519999504089355	0	0	1
0	3.6866813296363468	0.029092047883755686	3.5518646240234375	3.821563720703125	0.0003829563685825893	0.21288738305818425	-0.71923828125	1.4992218017578125	-0.003240164620535714	0.010501671759407433	-0.07562255859375	0.0449981689453125	0.14863462902250743	2.566646352397665	-4.26177978515625	6.640625	34.63938015311105	0.030598979392875255	34.537322998046875	34.829254150390625	0.8022894579001836	0.006420296416984634	0.7710000276565552	0.8289999961853027	-0.028908105274041494	0.006542440417599464	-0.0559999942779541	0.0055999755859375	-0.47922259993496397	0.013145167606793313	-0.5401999950408936	-0.41839998960494995	0	0	1
0	3.7234974452427454	0.06301917611412979	3.501129150390625	3.9424896240234375	0.0019790540422712053	0.20697569806826435	-0.75384521484375	1.4992218017578125	-0.0032348196847098213	0.010701299774919727	-0.0818939208984375	0.0512237548828125	0.22008238292875745	3.48054124812017	-5.62591552734375	10.04180908203125	34.665697839646114	0.02971059359872704	34.460693359375	34.800018310546875	0.8044440393050512	0.007385968525557795	0.7762000560760498	0.8322000503540039	-0.028791124275752478	0.0083587686341801	-0.06040000915527344	0.017400026321411133	-0.47494237138259976	0.014724849467763755	-0.5320000052452087	-0.41019999980926514	0	0	1
0	3.771595909481957	0.04489896125705923	3.5793304443359375	3.954315185546875	0.0011063254220145089	0.2148490611379645	-0.83349609375	1.4992218017578125	-0.0031972808837890626	0.010324718276400377	-0.06756591796875	0.0483856201171875	-0.31121019635881697	5.3197932836310375	-17.55828857421875	13.63372802734375	34.68222031947545	0.030504590204096578	34.560333251953125	34.873931884765625	0.7998883811121895	0.007930610853577014	0.771399974822998	0.8442000150680542	-0.03256149541480201	0.006545296278243411	-0.06300002336502075	-0.0045999884605407715	-0.4840422094066938	0.015842950399965253	-0.5399999618530273	-0.38419997692108154	0	0	1
0	3.832154864356631	0.040416064412250687	3.4481048583984375	4.0496826171875	0.004262034824916295	0.20654584392638936	-0.86334228515625	1.4992218017578125	-0.0031965528215680806	0.010546408211499865	-0.0772247314453125	0.06211853027343749	-0.31208677746000746	4.462202682704937	-14.59808349609375	10.29205322265625	34.70069472685314	0.029036642815315893	34.607879638671875	34.832366943359375	0.8005960770107451	0.019929827914166108	0.6217999458312988	0.9487999677658081	-0.03102881949572336	0.007995887203658725	-0.06160002946853638	0.021000027656555176	-0.48142749511627925	0.035692349859156924	-0.7093999981880188	-0.178600013256073	0	0	1
0	3.8433457874116446	0.028076531030418534	3.5282135009765625	4.029083251953125	-0.0006215667724609375	0.21462703120710716	-0.7930755615234375	1.4991302490234375	-0.0031026611328125	0.014216845881343632	-0.082855224609375	0.09906005859375	0.45316031319754463	6.315027366876582	-11.77520751953125	19.54193115234375	34.66311671665736	0.032937021527820326	34.51434326171875	34.813873291015625	0.8094763820001057	0.012330489187572518	0.7610000371932983	0.8938000202178955	-0.0385602479491915	0.01639420276512616	-0.11299997568130493	0.02180004119873047	-0.46537860964877265	0.025931511782012393	-0.5606000423431396	-0.24500000476837158	0	0	1
0	3.160593178158715	0.01267117100480754	3.0971527099609375	3.2440185546875	0.0018275517054966517	0.2386423418150424	-0.9977416992187501	1.4744110107421875	-0.003062465122767857	0.014450693827198484	-0.0806121826171875	0.055023193359375	0.08404461088634672	3.4190220508415377	-6.61163330078125	6.73828125	34.86988483392625	0.03125619473835253	34.764617919921875	35.00347900390625	0.8957394581238429	0.010310179122930817	0.7954000234603882	0.9944000244140625	-0.046094695275738125	0.022365053430991946	-0.19700002670288086	0.07400000095367432	-0.21852859986396064	0.02258827165442775	-0.3163999915122986	-0.11119997501373291	1	0	0
0	3.1783936455136255	0.015909112687466836	2.8789520263671875	3.2588958740234375	0.0014834136962890625	0.2278994355409143	-0.9206085205078125	1.46685791015625	-0.0030158800397600445	0.013309902649945783	-0.0894927978515625	0.0507659912109375	0.1042176746186756	2.9566565205413973	-5.04913330078125	6.61468505859375	34.82619749668666	0.03424391700715128	34.64935302734375	34.97723388671875	0.891708614338012	0.003520590445174052	0.8689999580383301	0.9218000173568726	-0.03759348590601058	0.005087318168110922	-0.07239997386932373	0.003000020980834961	-0.23764431424651827	0.014109155404336805	-0.2914000153541565	-0.16659998893737793	1	0	0
0	3.2531651088169644	0.0292616171535787	2.96173095703125	3.3721923828125	0.0013382437569754463	0.2261204572180605	-0.92559814453125	1.4992218017578125	-0.0030002354213169644	0.013430002800398822	-0.0796051025390625	0.045501708984375	0.20551409040178573	3.1186405229305163	-6.03179931640625	6.52008056640625	34.80468692452567	0.03099693382313857	34.7000732421875	34.957183837890625	0.8903866814318158	0.002738321031556143	0.8797999620437622	0.9016000032424927	-0.039742991231736684	0.003987278177902295	-0.055800020694732666	-0.024800002574920654	-0.24362745675302688	0.010218674078366833	-0.2888000011444092	-0.20719999074935913	1	0	0
0	3.2252173105875652	0.02327663654507469	2.9102325439453125	3.3161163330078125	0.0014660361153738838	0.23232459496286376	-0.9215240478515625	1.4651641845703125	-0.0029962332589285713	0.013296832163281062	-0.0911407470703125	0.0496673583984375	-0.199805414109003	4.334940293173603	-8.294677734375	8.95843505859375	34.795115769159224	0.0296149612846373	34.664703369140625	34.92633056640625	0.8924227754615602	0.003243273305602396	0.8794000148773193	0.9057999849319458	-0.037622143245878675	0.004891876954149794	-0.05699998140335083	-0.019800007343292236	-0.23445464781920114	0.013439872708275551	-0.28460001945495605	-0.17299997806549072	1	0	0
0	3.148037774222238	0.024756042516768592	2.9636383056640625	3.2482147216796875	0.0014771946498325892	0.22622583793685003	-0.9169464111328125	1.458343505859375	-0.0029551500592912947	0.01294163931033897	-0.0691680908203125	0.0509490966796875	0.10765751429966518	3.7560157636013716	-6.0394287109375	7.83843994140625	34.817662619454524	0.03147037416883193	34.71697998046875	34.961822509765625	0.8941401832103729	0.00411619089549897	0.8802000284194946	0.9134000539779663	-0.04184236228749866	0.005190631506795615	-0.058399975299835205	-0.02340000867843628	-0.22646446677900495	0.018525256454181644	-0.28460001945495605	-0.12459999322891235	1	0	0
0	3.1609373365129745	0.04001864517794914	3.0429840087890625	3.2855987548828125	0.0017352752685546875	0.23142682268732714	-0.925872802734375	1.4991302490234375	-0.0030022474016462054	0.01295516933819712	-0.0779571533203125	0.0449066162109375	0.40160893031529016	4.037397361438749	-6.35528564453125	8.03070068359375	34.876221615745905	0.032594486495136556	34.763092041015625	35.035888671875	0.8926824232964289	0.0032698286429845643	0.8811999559402466	0.9129999876022339	-0.04334659114905766	0.004613998979087917	-0.05940002202987671	-0.021000027656555176	-0.2340926762961206	0.013876097139301553	-0.2766000032424927	-0.14340001344680786	1	0	0
0	3.1616154261997766	0.02672571689692047	3.070831298828125	3.2680511474609375	0.001843534197126116	0.2304406957860594	-0.91241455078125	1.4666290283203125	-0.0029992828369140626	0.012934580972932997	-0.07012939453125	0.0508575439453125	-0.25674307686941966	3.8318342147395366	-8.29010009765625	7.9742431640625	34.86326900954474	0.03340651698090267	34.7523193359375	35.0050048828125	0.8955270682573319	0.0035206389142929504	0.8833999633789062	0.9101999998092651	-0.037828228652477265	0.004564917347801639	-0.06339997053146362	-0.02319997549057007	-0.21971039959078742	0.015715549531805012	-0.2662000060081482	-0.14800000190734863	1	0	0
0	3.11759272984096	0.029019206223877127	3.0422210693359375	3.23028564453125	0.0008986336844308036	0.23046838374126843	-0.945556640625	1.4845733642578125	-0.002968085152762277	0.013367812986947449	-0.0927886962890625	0.0465545654296875	0.09155455089750744	4.2020317069276345	-8.71124267578125	9.4024658203125	34.85922800263904	0.03285878703854033	34.73541259765625	35.02508544921875	0.8936498033375967	0.002832604743055265	0.8830000162124634	0.9098000526428223	-0.033920809090137484	0.004373130683544219	-0.054000020027160645	-0.017799973487854004	-0.22821871424288978	0.012177584327575501	-0.272599995136261	-0.1751999855041504	1	0	0
0	3.058698472522554	0.014264569754968402	2.9834747314453125	3.1528472900390625	0.0012916826520647322	0.23567865569676566	-0.9286651611328125	1.4844818115234375	-0.002978064400809152	0.012685242546773133	-0.0777740478515625	0.0463714599609375	0.04443388439360119	4.141189069344202	-7.0098876953125	9.10186767578125	34.83645068504697	0.030406133541588772	34.740020751953125	34.964874267578125	0.8976955434311004	0.005548252118511903	0.882599949836731	0.9301999807357788	-0.031765009389037174	0.005363602898251859	-0.05620002746582031	-0.00279998779296875	-0.2054028190175692	0.03328813190641646	-0.269599974155426	-0.06679999828338623	1	0	0
0	3.0372004009428477	0.016849992237628092	2.951812744140625	3.1177520751953125	0.0018625662667410715	0.2349497565744807	-0.9168548583984375	1.4692840576171875	-0.0030270843505859376	0.013193725525313477	-0.0821685791015625	0.0457305908203125	0.14572841099330358	4.926485807835803	-10.565185546875	9.76104736328125	34.8086905909947	0.02998400053213453	34.71234130859375	34.946380615234375	0.8929637468428839	0.002912162623685169	0.8805999755859375	0.9082000255584717	-0.03243069524708248	0.0043971725170123864	-0.04900002479553223	-0.016200006008148193	-0.23130429510275524	0.012805430361314733	-0.2839999794960022	-0.17979997396469116	1	0	0
0	3.020487303960891	0.019334068550121517	2.8839111328125	3.10516357421875	0.001561737060546875	0.22793663813442872	-0.970184326171875	1.4579315185546875	-0.003049996512276786	0.01277760885229644	-0.07232666015625	0.057037353515625	-0.052326529366629466	4.546469190158794	-8.746337890625	8.74176025390625	34.81271603102911	0.030607977459411184	34.706207275390625	34.9417724609375	0.8939289647000177	0.0028731265413862034	0.8832000494003296	0.9054000377655029	-0.030148638475508915	0.004460002057287207	-0.046999990940093994	-0.013000011444091797	-0.22648832405748823	0.011934856379408535	-0.2781999707221985	-0.18660002946853638	1	0	0
0	2.993735649472191	0.01293683538219755	2.93426513671875	3.0773162841796875	0.0017038378034319197	0.23469033537536127	-0.90399169921875	1.457977294921875	-0.0029829036167689734	0.012788308727621508	-0.0685272216796875	0.0670623779296875	0.17053149995349703	4.139069087539334	-7.52105712890625	8.32366943359375	34.81808672659738	0.03153626592455608	34.692352294921875	34.946380615234375	0.8931658701045172	0.003240265407569472	0.8689999580383301	0.9223999977111816	-0.031259000142415366	0.005695024920168423	-0.07380002737045288	-0.007799983024597168	-0.22977917164564132	0.012187348380412643	-0.28060001134872437	-0.17580002546310425	1	0	0
