# Supplementary material for: Learning From Others Without Sacrificing Privacy: Simulation Comparing Centralized and Federated Machine Learning on Mobile Health Data
Source: JMIR Mhealth Uhealth. 2021 Mar 30;9(3):e23728. doi: 10.2196/23728 (PMC8044739; doi:10.2196/23728)
Supplement: Multimedia Appendix 2 [file mhealth_v9i3e23728_app2.zip › subject_feats_chest30/S16_feats_4.csv]

	EDA_mean	EDA_std	EDA_min	EDA_max	ECG_mean	ECG_std	ECG_min	ECG_max	EMG_mean	EMG_std	EMG_min	EMG_max	Resp_mean	Resp_std	Resp_min	Resp_max	Temp_mean	Temp_std	Temp_min	Temp_max	ACC_x_mean	ACC_x_std	ACC_x_min	ACC_x_max	ACC_y_mean	ACC_y_std	ACC_y_min	ACC_y_max	ACC_z_mean	ACC_z_std	ACC_z_min	ACC_z_max	0	1	2
0	0.9751848674955822	0.012930167716799919	0.901031494140625	1.068115234375	0.0016918138776506697	0.3155005720063092	-0.3833770751953125	1.49945068359375	-0.0025731353759765626	0.0107420126544313	-0.053741455078125	0.04522705078125	-0.03266659691220238	3.4871792728648447	-7.635498046875	9.04693603515625	33.4093784223284	0.0341351614015869	33.31182861328125	33.582244873046875	0.8927274680875597	0.01000816767699492	0.8509999513626099	0.9376000165939331	-0.012848523869400932	0.03682166950318342	-0.11500000953674316	0.0878000259399414	-0.21419875253382184	0.038749857760070165	-0.3190000057220459	0.031599998474121094	0	1	0
0	0.971922829037621	0.013540220895055174	0.68511962890625	1.08795166015625	-0.00047837393624441965	0.30320292324386056	-0.4150543212890625	1.49945068359375	-0.0023981519426618304	0.012419847983441073	-0.09429931640625	0.0690765380859375	0.05538889567057292	3.2190787950610655	-6.91070556640625	6.781005859375	33.49507426234654	0.02771221029699462	33.402374267578125	33.647369384765625	0.8985172013328189	0.011139803962493186	0.863800048828125	0.9514000415802002	-0.018488647937774657	0.038775860060370405	-0.11599999666213989	0.06959998607635498	-0.17569220015264692	0.06947486531691499	-0.30260002613067627	0.062199950218200684	0	1	0
0	0.9638355255126954	0.01296858415511857	0.87432861328125	1.128387451171875	0.0006657562255859375	0.3004586169087368	-0.36273193359375	1.4993133544921875	-0.0025085318429129465	0.011527644636337382	-0.06239318847656251	0.0757598876953125	0.05896148681640625	2.8332623274075126	-4.19769287109375	6.90765380859375	33.54275290498279	0.026512926399206247	33.461273193359375	33.689788818359375	0.8992849810974939	0.008481690598852272	0.8680000305175781	0.9337999820709229	0.012354361128239405	0.05422151630762158	-0.1313999891281128	0.0690000057220459	-0.16282659998394194	0.037618477280945285	-0.26340001821517944	0.001799941062927246	0	1	0
0	0.9578338078090123	0.01321758798210706	0.7720947265625	1.080322265625	0.0018029196602957589	0.29858039912022766	-0.3739471435546875	1.49945068359375	-0.0025581817626953124	0.00986220804857491	-0.05218505859375	0.04925537109375	0.21537584577287947	2.743987780062132	-4.05426025390625	6.74285888671875	33.60473932030087	0.026005233838367482	33.5172119140625	33.750457763671875	0.9066401907262348	0.008647989419838093	0.871399998664856	0.937000036239624	-0.09354781846773057	0.08252260343689297	-0.1696000099182129	0.05540001392364502	-0.10312953373647872	0.05991013766468995	-0.24739998579025269	0.012599945068359375	0	1	0
0	0.9525186811174665	0.012750058953643227	0.852203369140625	1.0463714599609375	-0.00018086896623883928	0.3153074747167022	-0.4048919677734375	1.4994964599609375	-0.002588265555245536	0.009929106324048363	-0.06138610839843749	0.0417022705078125	-0.1022673833937872	4.465671504588415	-11.62567138671875	9.75799560546875	33.64205174328032	0.023355627255811334	33.54901123046875	33.7913818359375	0.9051118379490716	0.011435366900032945	0.8525999784469604	1.0174000263214111	-0.10256181922696886	0.08107605516971232	-0.21939998865127563	0.057199954986572266	-0.1149176097483862	0.06966244805609266	-0.30980002880096436	0.3322000503540039	0	1	0
0	0.9494958786737351	0.013917889843090038	0.6374359130859375	1.0585784912109375	0.0007801993233816964	0.30305229840850245	-0.3733062744140625	1.4993133544921875	-0.0025864998953683037	0.009898230141909593	-0.046600341796875	0.04302978515625	0.20902557373046876	2.831811190683022	-5.14984130859375	6.915283203125	33.66274965413412	0.023366641672771332	33.583770751953125	33.800506591796875	0.9074395428725651	0.0082800064269595	0.8494000434875488	0.9417999982833862	-0.11991217193149385	0.04422023256786845	-0.19859999418258667	0.037799954414367676	-0.1212920574148496	0.03685568321540216	-0.2797999978065491	-0.010200023651123047	0	1	0
0	0.9464786711193266	0.013549267999041017	0.7404327392578125	1.053619384765625	0.00034602791922433033	0.31774670716072534	-0.4257659912109375	1.4993133544921875	-0.002566192626953125	0.011130566406574411	-0.0818023681640625	0.0695343017578125	0.07258671351841518	3.5812505115732667	-7.67974853515625	10.00213623046875	33.698221543085005	0.024114282097415347	33.617095947265625	33.839996337890625	0.8978078669990812	0.008476433925372949	0.8509999513626099	0.9406000375747681	0.0001448188367344084	0.09251659203404303	-0.18639999628067017	0.14760005474090576	-0.16189900036652882	0.03190977137328612	-0.2573999762535095	-0.04559999704360962	0	1	0
0	0.9665720076788039	0.015699237087456568	0.86212158203125	1.0921478271484375	0.001957759312220982	0.3013254954095546	-0.3649749755859375	1.49945068359375	-0.0025262276785714285	0.010348053932273569	-0.0614776611328125	0.0468292236328125	-0.08196759905133928	2.8451077330688155	-7.08160400390625	6.88934326171875	33.742186957949684	0.0280842390079732	33.6534423828125	33.89923095703125	0.8945363353661129	0.00536565092664	0.8650000095367432	0.9218000173568726	0.023094399968783062	0.00394901029070535	0.00839996337890625	0.039800047874450684	-0.1972305237622488	0.019323255153168874	-0.258400022983551	-0.09700000286102295	0	1	0
0	0.9723588126046318	0.013586661734918957	0.88958740234375	1.0833740234375	-0.000136962890625	0.3041691918420737	-0.374359130859375	1.4994964599609375	-0.0025186549595424108	0.010213190298592955	-0.0711822509765625	0.05914306640625	0.15105038597470238	2.8315916160355874	-5.63812255859375	6.77032470703125	33.79932076881045	0.025946039203402056	33.711029052734375	33.941802978515625	0.894133429476193	0.007319102315201708	0.8552000522613525	0.9271999597549438	0.0028086192522730146	0.04463101518557992	-0.1873999834060669	0.07539999485015869	-0.2021437525465375	0.028347204958792026	-0.29659998416900635	-0.10659998655319214	0	1	0
0	0.9708572750999814	0.013275658328741063	0.8052825927734375	1.071929931640625	0.00042973109654017856	0.3006793633184693	-0.3579254150390625	1.49945068359375	-0.0027017538888113837	0.010170144353384352	-0.0553436279296875	0.0401458740234375	0.010635012672061012	2.501182987830609	-4.26483154296875	5.19561767578125	33.82926191057478	0.022914325093502195	33.754974365234375	33.96612548828125	0.8979931043045861	0.006041674215780803	0.8666000366210938	0.9451999664306641	0.010957436655248915	0.01078546186562792	-0.03020000457763672	0.07420003414154053	-0.18456384783983232	0.021299909911604895	-0.25620001554489136	-0.0997999906539917	0	1	0
0	0.9730707259405227	0.012776132828093633	0.867462158203125	1.06201171875	0.0007420567103794643	0.30479475805202827	-0.3776092529296875	1.49945068359375	-0.0026218087332589286	0.010020268725591171	-0.0473785400390625	0.0509490966796875	-0.017623683384486607	2.449581483412815	-4.046630859375	5.32073974609375	33.80290276227679	0.024629959414216987	33.717071533203125	33.947906494140625	0.9022209041402454	0.006572318848930977	0.8669999837875366	0.9329999685287476	0.01836738993156524	0.016676463812485772	-0.019999980926513672	0.0942000150680542	-0.15336054306938535	0.02493191657399611	-0.2378000020980835	-0.04220002889633179	0	1	0
0	0.976123301188151	0.013224973869138719	0.8937835693359375	1.1089324951171875	0.0020652988978794645	0.30575165558340467	-0.4015960693359375	1.4993133544921875	-0.002584904261997768	0.010064772908033698	-0.0579986572265625	0.050079345703125	0.03690447126116071	2.8595467936208014	-6.03179931640625	6.89849853515625	33.81675549461728	0.024718237083703135	33.730712890625	33.957000732421875	0.9016311608382633	0.0073493810799970406	0.8600000143051147	0.9309999942779541	-0.03931423903363092	0.04950306252634686	-0.1281999945640564	0.07620000839233398	-0.17301143829027812	0.022040139570629166	-0.25199997425079346	-0.07599997520446777	0	1	0
0	0.9719068981352307	0.01303551692401872	0.8625030517578125	1.090240478515625	-0.0004925275530133929	0.3067087899095749	-0.37994384765625	1.499359130859375	-0.002718503679547991	0.010039067892777384	-0.047698974609375	0.0438079833984375	0.0729916527157738	2.6933953325750215	-4.18548583984375	5.18035888671875	33.84912158348447	0.02397009343691444	33.771697998046875	33.98895263671875	0.9038009802727472	0.005462624767727953	0.8739999532699585	0.9320000410079956	-0.002809696163449969	0.035210544018881025	-0.10699999332427979	0.045799970626831055	-0.15070885714178994	0.023196456803837338	-0.22100001573562622	-0.0591999888420105	0	1	0
0	0.9771619524274554	0.013604834641534854	0.81329345703125	1.0997772216796875	0.0007307107107979911	0.3110226242952006	-0.3805389404296875	1.4994964599609375	-0.002559729439871652	0.011934529613621809	-0.1250152587890625	0.1094512939453125	0.16497381301153274	3.4368190152673144	-11.64703369140625	8.23211669921875	33.88028428286598	0.0263822881660236	33.79443359375	34.02703857421875	0.9002953619048709	0.010887050514811548	0.8378000259399414	0.9450000524520874	-0.001425724256606329	0.03260590604449614	-0.12139999866485596	0.06500005722045898	-0.16670321923494338	0.05116731767828526	-0.31139999628067017	-0.016200006008148193	0	1	0
0	0.9840669904436384	0.012859071947579152	0.7961273193359375	1.111602783203125	0.000470367431640625	0.30573636890964423	-0.3802642822265625	1.4993133544921875	-0.0026589900425502233	0.01065202812008984	-0.0527801513671875	0.0447235107421875	-0.08773840041387648	2.528864848755137	-5.2032470703125	5.5419921875	33.86480076671782	0.024050693377513477	33.7838134765625	34.002655029296875	0.9065041615735917	0.006058630386243076	0.867400050163269	0.9368000030517578	0.021752772819428216	0.030768053262280368	-0.11339998245239258	0.08920001983642578	-0.1126490860070501	0.025271011066971435	-0.19340002536773682	-0.02219998836517334	0	1	0
0	0.9853932335263207	0.01288950944602149	0.9029388427734375	1.0875701904296875	0.000833009992327009	0.324116584719365	-0.3885955810546875	1.4999542236328125	-0.002725980486188616	0.01167241193173216	-0.1010284423828125	0.0685272216796875	0.05831683930896577	3.494445984800296	-11.09161376953125	8.26568603515625	33.826365295410156	0.02662381164176423	33.7413330078125	33.987457275390625	0.9010779516526631	0.009034525099227432	0.8478000164031982	0.9470000267028809	0.021845362183593568	0.012106471705849301	-0.03700000047683716	0.07299995422363281	-0.15755828587781814	0.03489169004097814	-0.3086000084877014	-0.06480002403259277	0	1	0
0	0.9855709620884486	0.012838921211302312	0.7617950439453125	1.111602783203125	0.0012192252022879464	0.3073496688734879	-0.3702850341796875	1.4994964599609375	-0.0026875130789620534	0.010195484123019436	-0.067108154296875	0.0373077392578125	0.09735623314267113	2.4323618658998134	-3.50799560546875	6.1065673828125	33.83582662527902	0.025216766457442988	33.75347900390625	33.9798583984375	0.9000773997079758	0.007643710867998401	0.8497999906539917	0.9342000484466553	-0.00764568627448309	0.018616976998048346	-0.09020000696182251	0.04120004177093506	-0.1785199240304175	0.032274003137496066	-0.2857999801635742	-0.06459999084472656	0	1	0
0	0.9859305608840215	0.012638906494347204	0.8998870849609375	1.1077880859375	-0.00017846461704799108	0.31621562851344626	-0.3894195556640625	1.4994964599609375	-0.002675820486886161	0.010384359515254417	-0.069305419921875	0.0563507080078125	0.0836762201218378	3.1105324686259004	-8.2763671875	6.17828369140625	33.85569841657366	0.024333302496291093	33.777740478515625	33.99810791015625	0.904050704904965	0.013624695614551848	0.8157999515533447	0.9966000318527222	0.02000705768664678	0.020605091336233963	-0.08499997854232788	0.08459997177124023	-0.12733050483465194	0.061267282775819	-0.3930000066757202	0.11140000820159912	0	1	0
0	0.9836606888543992	0.012864365027515567	0.9067535400390625	1.1077880859375	0.0005701163155691964	0.2986859742509344	-0.3699188232421875	1.4999542236328125	-0.0026936427525111606	0.009327259569961045	-0.044036865234375	0.042938232421875	-0.041825939360119045	2.831740114672262	-4.33807373046875	5.1605224609375	33.87819392177037	0.023915522279498055	33.782318115234375	34.01483154296875	0.9084285427729288	0.0044937956608468105	0.8769999742507935	0.930400013923645	0.03276554434640067	0.004346527202765451	0.01380002498626709	0.0504000186920166	-0.08440487636554808	0.023047339624918735	-0.1478000283241272	-0.007200002670288086	0	1	0
0	0.9811387379964193	0.013158657401022802	0.7938385009765625	1.11236572265625	0.0015471976143973214	0.2996821671617626	-0.382415771484375	1.4994049072265625	-0.0027172393798828125	0.009779204279437292	-0.0553436279296875	0.0552520751953125	0.01315460205078125	2.641752311446642	-3.86199951171875	5.267333984375	33.863490641276044	0.023670372677162096	33.786865234375	33.996551513671875	0.9085249905529477	0.004394708544549981	0.8833999633789062	0.930400013923645	0.03105962978658222	0.005084465051224932	0.013399958610534668	0.05219995975494385	-0.08826545733213424	0.020168809110338318	-0.1510000228881836	-0.013599991798400879	0	1	0
0	0.9765884581066313	0.012757667652241072	0.8197784423828125	1.076507568359375	0.00036694989885602676	0.2988976582686751	-0.372894287109375	1.4993133544921875	-0.0027128317696707587	0.009515454791465018	-0.059600830078125	0.0426177978515625	0.059194510323660715	2.6940914934566433	-4.06036376953125	4.88739013671875	33.861677722749256	0.023589342450048345	33.788360595703125	33.996551513671875	0.9080484187659763	0.004373356630956981	0.8810000419616699	0.9306000471115112	0.03258862126441229	0.004140603564282849	0.016199946403503418	0.0504000186920166	-0.09243748585383098	0.018865602990047428	-0.1531999707221985	-0.02219998836517334	0	1	0
0	0.9716577439081101	0.012951289197491023	0.885772705078125	1.0715484619140625	0.000535369873046875	0.3143872907723986	-0.38525390625	1.49945068359375	-0.00273724365234375	0.009308974810412962	-0.048248291015625	0.0801544189453125	0.0792482648577009	3.0173826899743275	-6.0455322265625	6.3262939453125	33.86858579944429	0.0235839930313432	33.7913818359375	34.010284423828125	0.9070333233958199	0.005614255368469011	0.867400050163269	0.9534000158309937	0.020994324414503007	0.01124584310496297	-0.045799970626831055	0.04680001735687256	-0.11436729544685001	0.022491277057575466	-0.1876000165939331	-0.03700000047683716	0	1	0
0	0.9705915178571428	0.013540525780130762	0.81329345703125	1.0715484619140625	0.00044415501185825895	0.3139495046099681	-0.3798065185546875	1.4994964599609375	-0.0027100830078125	0.01016807518530112	-0.05621337890625	0.0605621337890625	0.10248209635416666	4.70266285228842	-14.178466796875	12.38861083984375	33.872856549944196	0.024631243166204946	33.7899169921875	34.0133056640625	0.9024506571690242	0.00922798449818761	0.8538000583648682	0.9345999956130981	8.732685020991734e-06	0.028861526980456076	-0.12220001220703125	0.06939995288848877	-0.1594163334312893	0.03710188551963574	-0.28119999170303345	-0.055800020694732666	0	1	0
0	0.9771086374918619	0.013422830401855835	0.8563995361328125	1.0852813720703125	0.0010942578996930804	0.3124680302058651	-0.3820953369140625	1.49945068359375	-0.0027794843401227677	0.009953047483609338	-0.0725555419921875	0.0533294677734375	-0.026713634672619047	2.493893066655298	-4.08782958984375	8.013916015625	33.89828065999349	0.032381170633669104	33.79595947265625	34.06353759765625	0.8999813140744255	0.007288806563694849	0.865399956703186	0.9398000240325928	-0.08920264851763135	0.10303544804098483	-0.24500000476837158	0.026999950408935547	-0.14831722883099602	0.060767354535001705	-0.25779998302459717	0.006600022315979004	0	1	0
0	0.9663443974086217	0.01356570327165102	0.8769989013671875	1.0616302490234375	0.0010176914760044642	0.3009145425620379	-0.37994384765625	1.49945068359375	-0.0026777801513671877	0.010819004233648335	-0.069488525390625	0.06248474121093749	0.2744291759672619	2.6838419003087406	-5.181884765625	6.95343017578125	33.95530351039341	0.025952651211490867	33.856689453125	34.095550537109375	0.9046559230089187	0.006687770971323483	0.8553999662399292	0.9442000389099121	-0.20216226738975163	0.021901742426439837	-0.2329999804496765	-0.11220002174377441	-0.08407656211228598	0.018475413170188165	-0.16699999570846558	-0.021399974822998047	0	1	0
0	0.9630269913446335	0.012979946944196716	0.8235931396484375	1.076507568359375	0.0006207253592354911	0.30013969424918335	-0.3645172119140625	1.499359130859375	-0.0026411590576171876	0.00956506285390153	-0.0546112060546875	0.0534210205078125	-0.24374171665736608	2.257904256199935	-6.280517578125	4.29840087890625	33.97715428960891	0.024141265622823652	33.9007568359375	34.109283447265625	0.9052819995028633	0.005414868107835703	0.8661999702453613	0.9321999549865723	-0.1743622855146726	0.019268118735256138	-0.20099997520446777	0.011999964714050293	-0.11591980946631658	0.022492586875766517	-0.2710000276565552	-0.049799978733062744	0	1	0
0	0.965766107468378	0.012993218855002691	0.8731842041015625	1.0852813720703125	0.000850522722516741	0.30889696025097974	-0.406219482421875	1.4994964599609375	-0.0026605398995535713	0.010561738419602623	-0.061431884765625	0.0672454833984375	0.22355826241629465	2.941086850689101	-6.243896484375	8.4442138671875	33.98151082938058	0.023900740168302313	33.90838623046875	34.115386962890625	0.9072933429649898	0.00884028393986584	0.8594000339508057	0.9457999467849731	0.015347361831437974	0.018413631725854356	-0.08139997720718384	0.054000020027160645	-0.10632268569582985	0.053778480113919606	-0.2937999963760376	0.008999943733215332	0	1	0
0	0.9678067343575614	0.012833197898250017	0.890350341796875	1.0936737060546875	0.00024951389857700895	0.3132582008962193	-0.4331817626953125	1.4994964599609375	-0.0026417410714285714	0.010481613666517267	-0.1003875732421875	0.07855224609375	0.0697267078218006	2.9274218253710975	-7.18841552734375	7.2235107421875	33.96871761067708	0.02657904567848239	33.87493896484375	34.115386962890625	0.9140889619248254	0.005764703348389542	0.8838000297546387	0.961400032043457	-0.06142611483732859	0.025674395791457076	-0.11860001087188721	0.10319995880126953	0.03761560002678917	0.05128436369418753	-0.1687999963760376	0.19060003757476807	0	1	0
0	0.9610973903111049	0.012943189669420615	0.7884979248046875	1.085662841796875	0.0013342045375279018	0.29916095858108044	-0.3954620361328125	1.4994964599609375	-0.002632962908063616	0.009718578822357897	-0.0634002685546875	0.0406951904296875	0.008564976283482142	2.593408252729271	-3.99932861328125	5.98907470703125	33.94058256894066	0.024596810961391363	33.8597412109375	34.100128173828125	0.9159058574721927	0.004526745105113568	0.8883999586105347	0.9385999441146851	-0.06581684775579544	0.00713264546394951	-0.09299999475479126	-0.03700000047683716	0.0281814470347904	0.021981130916537053	-0.038999974727630615	0.11259996891021729	0	1	0
0	0.9584625607445126	0.012901474431434048	0.7293701171875	1.0845184326171875	0.0003623570033482143	0.31025768089988587	-0.4068603515625	1.49945068359375	-0.002583469935825893	0.012741605039845071	-0.0982818603515625	0.08038330078125	-0.04634472074962798	3.7381666186386058	-8.2122802734375	10.03265380859375	33.93207577224005	0.023801292813933114	33.853668212890625	34.069671630859375	0.9140747520412718	0.008154675616648113	0.8686000108718872	0.9545999765396118	-0.04726317177216212	0.031081856218203942	-0.09939998388290405	0.07099997997283936	-0.020233638121968225	0.06821580637063403	-0.18959999084472656	0.10239994525909424	0	1	0
0	0.9650801885695685	0.012802910364963449	0.8899688720703125	1.0562896728515625	0.0009662344796316964	0.3078744579316113	-0.377197265625	1.4999542236328125	-0.002616173880440848	0.011240024480222854	-0.0894927978515625	0.04248046875	0.06845201764787946	2.1641285492277467	-4.00543212890625	5.69610595703125	33.90811825416202	0.025087335466578955	33.824798583984375	34.054443359375	0.9138161239567257	0.006040574690360705	0.8727999925613403	0.965999960899353	-0.03782908651658467	0.015779040225676118	-0.13419997692108154	0.057000041007995605	-0.08083924781992322	0.028508407782375466	-0.17419999837875366	0.054200053215026855	0	1	0
0	0.9646250951857794	0.01278640172720648	0.72784423828125	1.0955810546875	0.0006881495884486607	0.30637796359136416	-0.39312744140625	1.4993133544921875	-0.0025924965994698662	0.011288082186978883	-0.0707244873046875	0.0530548095703125	0.1395232427687872	2.7168359035242347	-5.68695068359375	5.87005615234375	33.89546715000697	0.024627647059362098	33.79595947265625	34.054443359375	0.9104136951877957	0.008211487425996339	0.8688000440597534	0.951200008392334	-0.04379315266438893	0.02083831020078322	-0.09020000696182251	0.03380000591278076	-0.10972382883514677	0.052825721132508975	-0.25300002098083496	0.05739998817443848	0	1	0
0	0.9657110486711774	0.012884071335431438	0.872802734375	1.09405517578125	0.00013817051478794642	0.29931490555761925	-0.35888671875	1.4993133544921875	-0.00265800040108817	0.010707492645140943	-0.0579071044921875	0.0509490966796875	0.09413909912109375	2.8510795196269103	-5.83648681640625	7.24945068359375	33.885981975737074	0.02513332335388851	33.808135986328125	34.02703857421875	0.9099851045892352	0.006411100399058293	0.871399998664856	0.9429999589920044	0.01589496119817098	0.04923570246431508	-0.0777999758720398	0.11179995536804199	-0.01425883846623557	0.06641679211612438	-0.19700002670288086	0.12279999256134033	0	1	0
0	0.9645719800676619	0.012724933905306412	0.8609771728515625	1.0807037353515625	0.00205596923828125	0.30437381426456345	-0.359344482421875	1.49945068359375	-0.002603330339704241	0.009657858910378212	-0.057861328125	0.0324554443359375	0.009542047409784225	2.3800103815704943	-3.81622314453125	4.55780029296875	33.94931126912435	0.03140041493531244	33.839996337890625	34.100128173828125	0.9094100289685385	0.003950813511099069	0.8874000310897827	0.930400013923645	0.047801122915177116	0.005830845281003125	0.028599977493286133	0.06920003890991211	0.014520837911537715	0.020356406792344853	-0.05260002613067627	0.08560001850128174	0	1	0
0	0.9615654536655971	0.012979367900993168	0.775909423828125	1.1119842529296875	0.00016428920200892857	0.3038919725475084	-0.36968994140625	1.4993133544921875	-0.002591947283063616	0.010223612360412231	-0.0634918212890625	0.0332794189453125	0.06637195405505952	2.6468975193398903	-5.9234619140625	6.134033203125	33.98490541003999	0.024121346353778342	33.90838623046875	34.123016357421875	0.9122451615730921	0.004810360872735693	0.8761999607086182	0.9345999956130981	0.019056476371628897	0.014570710915906643	-0.05720001459121704	0.0634000301361084	-0.026046238371304105	0.03442546199098597	-0.1621999740600586	0.06400001049041748	0	1	0
0	0.9632239932105655	0.013168500051859048	0.8831024169921875	1.0955810546875	0.0006344233921595983	0.3140486492521691	-0.3945465087890625	1.4994964599609375	-0.0025942535400390624	0.011206678442267661	-0.0786895751953125	0.0522308349609375	-0.06239783877418155	3.2145198848422742	-8.03070068359375	7.13043212890625	33.98078084019252	0.02762311413299387	33.88555908203125	34.12451171875	0.9091192665894826	0.008045419280809665	0.8633999824523926	0.9634000062942505	0.03751023854244323	0.024321947207996616	-0.05739998817443848	0.12559998035430908	-0.04995220996368499	0.046786113568673175	-0.19440001249313354	0.07500004768371582	0	1	0
0	0.9682043166387648	0.013002836887938537	0.8502960205078125	1.0684967041015625	0.0006790270124162947	0.3007236239805173	-0.3733062744140625	1.49945068359375	-0.002626061575753348	0.009749871426745884	-0.092559814453125	0.046875	0.15852145240420387	2.259074366137453	-4.07562255859375	6.05316162109375	33.97831734066918	0.02772846044034271	33.8870849609375	34.123016357421875	0.9136319522914432	0.005490979036406804	0.8758000135421753	0.9453999996185303	0.005286761161826906	0.028072362115425697	-0.06779998540878296	0.13180005550384521	-0.018923667093118032	0.017017444000013714	-0.08899998664855957	0.06579995155334473	0	1	0
0	0.9753262111118861	0.017180439424726406	0.6771087646484375	1.0913848876953125	-0.0005116162981305803	0.30947894232420237	-0.3753204345703125	1.4994964599609375	-0.0026077444893973212	0.01292781218488779	-0.1272125244140625	0.1515655517578125	-0.2839117140997024	3.3713832282922	-7.8826904296875	7.81402587890625	33.993955461774554	0.024504246281535694	33.881011962890625	34.11993408203125	0.9122292378062293	0.012228778338698414	0.8489999771118164	0.9850000143051147	-0.030237828598135993	0.030790981646415503	-0.0867999792098999	0.10380005836486816	-0.054725228860264735	0.07296776750493392	-0.2842000126838684	0.054200053215026855	0	1	0
0	1.0196725027901785	0.014827940644269963	0.92315673828125	1.1417388916015625	0.0029352918352399554	0.31183875770637975	-0.389007568359375	1.4994964599609375	-0.0026256888253348215	0.009931297364539043	-0.0581817626953125	0.0516815185546875	0.2841522216796875	2.46961288652129	-4.96673583984375	7.13653564453125	34.00652598935082	0.02702832915458962	33.911376953125	34.1519775390625	0.9167832476127715	0.004675832619092853	0.8871999979019165	0.9401999711990356	-0.06166783835206713	0.009875722391205618	-0.08340001106262207	-0.005800008773803711	-0.011050638746647608	0.018567968767277596	-0.09020000696182251	0.0615999698638916	0	1	0
0	2.6427064259847004	0.05315883490312026	2.489471435546875	2.8385162353515625	0.0008639090401785715	0.46311835013278646	-0.6649017333984375	1.49945068359375	-0.0029227382114955357	0.013073910684977767	-0.0745697021484375	0.0657806396484375	-0.07861851283482142	3.930173578697084	-7.68280029296875	9.161376953125	34.019175369989306	0.03890831583714537	33.89923095703125	34.19775390625	0.9057195621615365	0.026457027363083745	0.7417999505996704	1.1644001007080078	0.00391409501007625	0.037212387563466405	-0.14420002698898315	0.13180005550384521	-0.13616617157345726	0.04659778843372987	-0.3361999988555908	0.17780005931854248	0	0	1
0	2.7555617196219306	0.04719076738593678	2.4967193603515625	2.9552459716796875	0.0003659275599888393	0.45745006800449345	-0.6592254638671875	1.4999542236328125	-0.0029852774483816965	0.012610747178261997	-0.0565338134765625	0.0532379150390625	0.14927811395554316	3.4211732839996527	-7.55767822265625	7.39898681640625	34.0853688906715	0.027032054328711422	33.996551513671875	34.2374267578125	0.9046969430049261	0.021854270235861936	0.7094000577926636	1.1050000190734863	0.005181780957040333	0.030684199062172526	-0.12220001220703125	0.08500003814697266	-0.14454319065241586	0.046518275863768895	-0.37059998512268066	0.09500002861022949	0	0	1
0	2.8645403907412574	0.05734078526299707	2.6920318603515625	3.0391693115234375	0.0005610220772879464	0.4471368076652733	-0.6540069580078125	1.4994049072265625	-0.0029256134033203126	0.012813431129314727	-0.0554351806640625	0.06390380859375	-0.025042506626674108	3.539588345065486	-8.64410400390625	10.78033447265625	34.12114377993629	0.025431743771991124	34.03460693359375	34.2557373046875	0.9034864101012547	0.020920506371014672	0.8198000192642212	1.022200107574463	0.010229485236463092	0.03417162997876956	-0.1345999836921692	0.10060000419616699	-0.15114835286708106	0.04499862735052163	-0.3805999755859375	0.05460000038146973	0	0	1
0	3.0325979505266463	0.07374596770884921	2.816009521484375	3.26080322265625	0.00041668265206473216	0.44589560063247374	-0.6776275634765625	1.4994964599609375	-0.002968839372907366	0.014042644821535366	-0.0975494384765625	0.075531005859375	-0.05548262823195685	3.1555148936200936	-5.21697998046875	9.06829833984375	34.1999002453032	0.0603236201748855	34.0452880859375	34.40252685546875	0.9036432960487547	0.025515600632691544	0.7834000587463379	1.0866000652313232	-0.00535261933576493	0.04374835900990694	-0.1281999945640564	0.15820002555847168	-0.15546399080753326	0.046697974899315764	-0.350600004196167	0.10339999198913574	0	0	1
0	2.989216068812779	0.0531011249077694	2.797698974609375	3.1951904296875	-0.0003444976806640625	0.4461738851479053	-0.7921600341796875	1.4994964599609375	-0.0029973863874162947	0.013528126459057743	-0.0751190185546875	0.07305908203125	0.029522269112723213	3.532175121231861	-7.46307373046875	9.08050537109375	34.30631476992652	0.028816424385073588	34.203826904296875	34.44384765625	0.9045526861803872	0.017569082672037023	0.8253999948501587	0.9758000373840332	0.009866180993261791	0.03481522185014489	-0.09240001440048218	0.11819994449615479	-0.13936772391625812	0.049795197167062086	-0.3370000123977661	0.09619998931884766	0	0	1
0	3.0963491712297713	0.049663803714232915	2.9666900634765625	3.2932281494140625	-7.986232212611607e-05	0.4447710255706695	-0.6757965087890625	1.4999542236328125	-0.0029933907645089287	0.01269211697967882	-0.0663299560546875	0.0653228759765625	0.13787790934244792	3.4657910193643895	-7.92236328125	8.20159912109375	34.31271100434803	0.02712475139656896	34.22216796875	34.445404052734375	0.9056660006386893	0.021526149668682066	0.8057999610900879	1.0302000045776367	-0.01165822908991859	0.0351130847955781	-0.14259999990463257	0.09860002994537354	-0.14620238102333885	0.04120289702241464	-0.3094000220298767	0.053799986839294434	0	0	1
0	3.2177369253976003	0.06890704591800281	3.038787841796875	3.43170166015625	0.0007833339146205358	0.4408444281971849	-0.61029052734375	1.49945068359375	-0.003076014927455357	0.012899237365008262	-0.0627593994140625	0.0656890869140625	0.06298900785900298	3.7391991631925143	-8.44573974609375	13.45062255859375	34.29292677815755	0.02713446027448342	34.20538330078125	34.430084228515625	0.9044407527106149	0.01622980974143075	0.8370000123977661	0.9925999641418457	-0.003073067423843202	0.032282552343816454	-0.10439997911453247	0.10179996490478516	-0.14922326674064001	0.04286415816077763	-0.33139997720718384	0.031800031661987305	0	0	1
0	3.4424256097702752	0.09962710682199716	3.18450927734375	3.70635986328125	-0.0001944056919642857	0.43126126637789236	-0.5945892333984375	1.49945068359375	-0.0030877729143415178	0.012103435532778017	-0.05767822265625	0.0709075927734375	-0.09401455833798363	2.6821537838295577	-5.49163818359375	5.34820556640625	34.303650672549296	0.027425609615123046	34.208404541015625	34.44232177734375	0.9043908388501122	0.013011650422404345	0.8437999486923218	0.972000002861023	-0.0003897620127314613	0.02366996280270992	-0.08859997987747192	0.10000002384185791	-0.1501211048307873	0.034920756152834284	-0.2946000099182129	-0.011399984359741211	0	0	1
0	3.647773887997582	0.047521952357212904	3.496551513671875	3.8486480712890625	0.0006998007638113839	0.42669660909441687	-0.6106109619140625	1.49945068359375	-0.00305714852469308	0.011648265503146371	-0.05987548828125	0.0603790283203125	0.15126597086588542	2.9193507921476853	-5.889892578125	7.00531005859375	34.29621453421456	0.028888203126480053	34.19775390625	34.433135986328125	0.9060967430841355	0.012044653175406338	0.8322000503540039	0.9695999622344971	-0.02292526733591443	0.020028344187371264	-0.10559999942779541	0.09379994869232178	-0.14955720012244725	0.029141190177174314	-0.26099997758865356	-0.0034000277519226074	0	0	1
0	3.8714437212262833	0.08196764362018218	3.65753173828125	4.12750244140625	8.56781005859375e-05	0.4386895295326926	-0.6219635009765625	1.49945068359375	-0.003209775652204241	0.01210084391418015	-0.0667877197265625	0.06175231933593749	0.008762032645089285	3.4176955458588196	-8.03375244140625	10.80169677734375	34.270842180524554	0.0268766264189599	34.188568115234375	34.4071044921875	0.9055525049425307	0.013444783916427653	0.8487999439239502	0.9615999460220337	-0.019426648026420957	0.020847111079092564	-0.12019997835159302	0.08580005168914795	-0.15092248615196774	0.03481823107484662	-0.3101999759674072	0.006199955940246582	0	0	1
0	4.06281974429176	0.10290984346891913	3.891754150390625	4.4841766357421875	0.0002462615966796875	0.4299042181140962	-0.5910186767578125	1.4994049072265625	-0.003254180908203125	0.011295812715111278	-0.0536956787109375	0.06829833984375	0.13149661109561012	2.7022311898269376	-6.73675537109375	5.47332763671875	34.298743239629836	0.033537359361313156	34.1947021484375	34.460693359375	0.9057061523823511	0.011437964534159304	0.8356000185012817	0.9750000238418579	-0.018006838597002483	0.010648399666267253	-0.06480002403259277	0.023399949073791504	-0.14968107657773155	0.03079739370487755	-0.29579997062683105	-0.008199989795684814	0	0	1
0	4.109991019112723	0.06447544285214647	3.9592742919921875	4.34112548828125	0.0017146323067801339	0.45159916906040143	-0.6215972900390625	1.4994964599609375	-0.003238248552594866	0.010905175355469612	-0.0499420166015625	0.0520477294921875	0.02587091355096726	5.036557753763479	-13.92974853515625	14.18304443359375	34.33405928257533	0.026824792080122728	34.24658203125	34.46221923828125	0.9047062475056875	0.014860384598959808	0.832800030708313	1.036600112915039	-0.010167857536247799	0.020926455196284457	-0.12099999189376831	0.059399962425231934	-0.15258181925898506	0.03930055236510563	-0.30580002069473267	0.04960000514984131	0	0	1
0	4.24347278050014	0.051917369585758266	4.06951904296875	4.422760009765625	-0.00012946864536830357	0.47616621469995646	-0.6311187744140625	1.4994964599609375	-0.003272463117327009	0.010952369299769695	-0.0491180419921875	0.044769287109375	0.017210824148995534	3.8529532854256243	-9.64202880859375	10.18829345703125	34.31150746372768	0.029267036558135243	34.2099609375	34.448455810546875	0.9064191332260768	0.015134534905111139	0.8286000490188599	0.962399959564209	-0.007163724345820291	0.015453581372611814	-0.053799986839294434	0.05900001525878906	-0.1394807239373525	0.04852473933122729	-0.3270000219345093	0.13199996948242188	0	0	1
0	4.355001540411086	0.04714102504529411	4.074859619140625	4.5146942138671875	0.00034053257533482145	0.4768789506486672	-0.690673828125	1.4994049072265625	-0.003334387642996652	0.01183453199140528	-0.06166076660156251	0.0559844970703125	0.04137762160528274	3.199156066393924	-8.66241455078125	8.2305908203125	34.25148150634766	0.03072799452707505	34.1519775390625	34.40252685546875	0.9083963145869118	0.017967424283723558	0.8209999799728394	0.9694000482559204	-0.005990333843798865	0.01723991554725243	-0.062399983406066895	0.06980001926422119	-0.11932440015531721	0.05791701190169359	-0.35860002040863037	0.15299999713897705	0	0	1
0	4.5039753868466335	0.06436770514685398	4.311370849609375	4.7122955322265625	-5.045427594866071e-05	0.459337595002551	-0.70074462890625	1.49945068359375	-0.0033303789411272323	0.011802473695647638	-0.0476531982421875	0.0449066162109375	0.13545096261160713	3.2610108462315384	-8.09783935546875	7.44476318359375	34.207926878429596	0.027541739159573225	34.112335205078125	34.35205078125	0.9067795144149235	0.015824909143688747	0.8301999568939209	0.9661999940872192	-0.008620600206511361	0.022421061079197224	-0.11979997158050537	0.08879995346069336	-0.13656110500437874	0.051582729922859984	-0.366599977016449	0.09459996223449707	0	0	1
0	4.5975321088518415	0.042697809554498506	4.459381103515625	4.7992706298828125	0.0004194968087332589	0.45323595763450136	-0.68426513671875	1.49945068359375	-0.0033152553013392856	0.011814648919628244	-0.0532379150390625	0.0487060546875	0.05184355236235119	2.7135715100179083	-7.1441650390625	6.11419677734375	34.16808424595424	0.027316906963118757	34.069671630859375	34.309234619140625	0.9049921338104067	0.014873070154123685	0.8278000354766846	0.9678000211715698	-0.011758324239935194	0.015331211323591557	-0.06459999084472656	0.04779994487762451	-0.1525499716713315	0.045725539342983845	-0.3733999729156494	0.1008000373840332	0	0	1
0	4.655375707717169	0.033004584655749084	4.3621063232421875	4.788970947265625	0.00010946873256138393	0.4500620356961442	-0.6929168701171875	1.4999542236328125	-0.0033471810477120538	0.012080504880488764	-0.0538787841796875	0.0493011474609375	-0.09399559384300596	3.754557721094281	-8.48541259765625	11.10076904296875	34.13381429763067	0.026748083879738843	34.042236328125	34.27716064453125	0.9023630286001024	0.013332320713321282	0.839400053024292	0.9539999961853027	-0.013573314754735857	0.013564513076864725	-0.05339998006820679	0.039800047874450684	-0.1723120381690207	0.037856057752498215	-0.3694000244140625	-0.010200023651123047	0	0	1
0	4.70829587663923	0.041465358469372604	4.55474853515625	4.9076080322265625	0.0006173684256417411	0.4442161508114716	-0.6699371337890625	1.4994049072265625	-0.0033672616141183034	0.012161277650702549	-0.0497589111328125	0.0460968017578125	0.10262218656994047	4.80012559356293	-16.13006591796875	15.01617431640625	34.10342899140858	0.025235154687508345	34.02093505859375	34.240478515625	0.9045263623510088	0.013655265514609305	0.8286000490188599	0.9625999927520752	-0.010170486052831013	0.010952150490089387	-0.05519998073577881	0.03659999370574951	-0.15543596233640397	0.039219226244587777	-0.3416000008583069	0.054200053215026855	0	0	1
0	4.755437869117373	0.059605319168486874	4.5772552490234375	4.9488067626953125	0.0015444684709821428	0.44311055833226914	-0.6719512939453125	1.49945068359375	-0.003395908900669643	0.012104227120748781	-0.0465545654296875	0.0457305908203125	0.10528135753813245	4.033573655051502	-10.73455810546875	13.14544677734375	34.091129943847655	0.02477889637707031	34.007232666015625	34.22216796875	0.9024474382627578	0.012766383050387674	0.8359999656677246	0.9517999887466431	-0.011319828836690813	0.013865479815361927	-0.0658000111579895	0.034399986267089844	-0.16932574298835937	0.038038670797531635	-0.359000027179718	-0.00700002908706665	0	0	1
0	4.762379491896857	0.06399647361840562	4.569244384765625	5.07354736328125	-0.0007287227085658483	0.4375327337285882	-0.660186767578125	1.4993133544921875	-0.0033762359619140623	0.012132263089591923	-0.0538787841796875	0.0526885986328125	-0.10241415841238839	2.42409516749238	-5.89752197265625	6.23626708984375	34.098979447137744	0.024390203046676242	34.007232666015625	34.228271484375	0.9023546666133971	0.013771669002177937	0.8270000219345093	0.9650000333786011	-0.01250000980922154	0.012515101388246547	-0.06300002336502075	0.04100000858306885	-0.17081335263309025	0.036573991901031236	-0.33420002460479736	0.07860004901885986	0	0	1
0	4.900388445172991	0.08492784598023162	4.729461669921875	5.16510009765625	0.0003039158412388393	0.4379105235187536	-0.643341064453125	1.4994964599609375	-0.0033959197998046876	0.011839834094691125	-0.0543365478515625	0.05291748046875	0.017976161411830355	2.870770446002612	-6.88323974609375	6.011962890625	34.10851967511858	0.025780692747629775	34.02093505859375	34.2435302734375	0.9015383530401048	0.015112392416185194	0.7949999570846558	0.9946000576019287	-0.018946943464733305	0.013888431169395534	-0.09160000085830688	0.04739999771118164	-0.1785020574047452	0.035491591968088834	-0.3166000247001648	0.020400047302246094	0	0	1
0	4.928917966570173	0.10319892127081398	4.723358154296875	5.3234100341796875	-0.0002414485386439732	0.43518686687965763	-0.6292877197265625	1.4994049072265625	-0.0033925999232700893	0.011630509926233228	-0.0590972900390625	0.0680694580078125	-0.10985608782087053	3.6309220318154423	-9.8602294921875	10.5194091796875	34.11949016752697	0.024582361640674833	34.02703857421875	34.252716064453125	0.9008457812922341	0.012662199183323149	0.8423999547958374	0.9598000049591064	-0.018979248231365566	0.014943204970411225	-0.10699999332427979	0.05460000038146973	-0.18182612391029085	0.03325360248832856	-0.3230000138282776	-0.04339998960494995	0	0	1
0	2.0047676813034783	0.013315633497427535	1.9138336181640625	2.1259307861328125	0.0011565115792410714	0.33070276656958836	-0.4289703369140625	1.49945068359375	-0.002753566196986607	0.009449786111617642	-0.0559844970703125	0.0369415283203125	0.02705019996279762	2.6708305167930346	-5.86395263671875	8.489990234375	34.29241627429781	0.040932090296444415	34.16265869140625	34.463775634765625	0.8925232389711198	0.01226258627301739	0.757599949836731	1.0522000789642334	-0.01984335310970034	0.017170511095896287	-0.13380002975463867	0.0886000394821167	-0.22442501901161102	0.025243605565185612	-0.34579998254776	-0.14420002698898315	1	0	0
0	2.037096586681548	0.017851149437928215	1.8871307373046875	2.18658447265625	0.0003102874755859375	0.32975370062520765	-0.47076416015625	1.49945068359375	-0.0027031097412109377	0.009259830873716285	-0.05401611328125	0.041656494140625	0.06272691999162947	1.9612130738219675	-4.11224365234375	4.23736572265625	34.3706882992699	0.028491265670167357	34.272552490234375	34.50665283203125	0.8975313339006333	0.006391924225948234	0.8717999458312988	0.9265999794006348	-0.028726896251950945	0.00846025386516498	-0.07319998741149902	0.015799999237060547	-0.20268890493824368	0.026403886972440532	-0.2797999978065491	-0.09359997510910034	1	0	0
0	2.082065218970889	0.025469885815618768	1.944732666015625	2.1976470947265625	0.0019881962367466516	0.34109815536576504	-0.4384002685546875	1.4994964599609375	-0.002825254167829241	0.009948251094117655	-0.0914154052734375	0.1495513916015625	0.12454158238002232	2.3725091152245943	-6.30035400390625	6.72760009765625	34.39102047293527	0.026898206755928192	34.286285400390625	34.512786865234375	0.8973604762327103	0.007345572150741454	0.8622000217437744	0.9326000213623047	-0.033465781101158686	0.010019820242970276	-0.09160000085830688	0.017400026321411133	-0.2044712287159193	0.02596918966086632	-0.30260002613067627	-0.10019999742507935	1	0	0
0	2.142022160121373	0.028018695880108142	2.02789306640625	2.26593017578125	-0.001080230712890625	0.34054199607533336	-0.4101104736328125	1.4994964599609375	-0.0027754102434430802	0.009654020668152387	-0.04376220703125	0.0387725830078125	0.18048153831845237	3.7767728786460277	-10.23406982421875	9.71527099609375	34.38740051414853	0.027072676191869538	34.301605224609375	34.518951416015625	0.8924722967318126	0.007042330374589354	0.8553999662399292	0.9185999631881714	-0.028136295914649962	0.007741579294495381	-0.07059997320175171	0.003399968147277832	-0.2269823902561551	0.024459272901334074	-0.31940001249313354	-0.149399995803833	1	0	0
0	2.1893106188092912	0.014005526683699032	2.0168304443359375	2.303314208984375	0.0006898825509207589	0.34800628469171035	-0.4644012451171875	1.4994964599609375	-0.002877857753208705	0.009359170073370771	-0.0490264892578125	0.042205810546875	-0.14571431477864583	5.519741809199712	-18.44940185546875	15.924072265625	34.40078646123977	0.0266121851815547	34.313812255859375	34.52813720703125	0.891155144572258	0.011002281081398996	0.7976000308990479	1.0113999843597412	-0.012527857854252769	0.016372661829632693	-0.16579997539520264	0.03939998149871826	-0.22923777133226395	0.023664950229485997	-0.370199978351593	-0.1549999713897705	1	0	0
0	2.1982364472888767	0.013718267628546976	1.94854736328125	2.3197174072265625	0.0009447283063616071	0.35261852593981213	-0.4145965576171875	1.4994049072265625	-0.0028041207449776787	0.00955627780704136	-0.0407867431640625	0.0388641357421875	0.03868647984095982	2.8899066691713946	-9.259033203125	9.76715087890625	34.40260475957961	0.026535772433864024	34.31072998046875	34.53118896484375	0.8964962862843558	0.007435618091221395	0.8605999946594238	0.9254000186920166	-0.0009556384029842559	0.007847803355186212	-0.03979998826980591	0.020799994468688965	-0.19947519066504069	0.02415046135121945	-0.28780001401901245	-0.11900001764297485	1	0	0
0	2.1834335327148438	0.012004811744899101	2.09503173828125	2.2918701171875	0.0010092032296316964	0.35239535295259306	-0.4661865234375	1.49945068359375	-0.0028387254987444197	0.009531567168396371	-0.055389404296875	0.06211853027343749	0.033347066243489584	5.791228521462503	-16.25213623046875	13.818359375	34.40251704479399	0.026746199234296705	34.319915771484375	34.534271240234375	0.893080925265948	0.010047422743808224	0.832800030708313	0.9944000244140625	-0.03045758119935081	0.01816090301942109	-0.12940001487731934	0.06379997730255127	-0.22474493321918307	0.02164744257765283	-0.3027999997138977	-0.1412000060081482	1	0	0
0	2.1746422722226098	0.012816168956522626	1.9756317138671875	2.32391357421875	0.00034216090611049105	0.344404304677096	-0.4544219970703125	1.49945068359375	-0.0027740674700055803	0.00932973878827346	-0.0433502197265625	0.03387451171875	0.04654693603515625	2.3848280525242043	-5.14373779296875	6.09283447265625	34.408831794375466	0.02703779599372654	34.319915771484375	34.54193115234375	0.8942877345539275	0.005193829760900473	0.8744000196456909	0.9151999950408936	-0.02623697243701844	0.005792723499864068	-0.055800020694732666	-0.0073999762535095215	-0.2184926381991023	0.01786838126154248	-0.27139997482299805	-0.14800000190734863	1	0	0
0	2.1626085190545945	0.013706572837767581	2.051544189453125	2.2800445556640625	-0.0005947331019810268	0.34517706387783886	-0.470306396484375	1.4994049072265625	-0.0029015066964285714	0.009442419374733377	-0.0422515869140625	0.0469207763671875	0.04990728469122024	2.905955161764752	-7.60345458984375	10.41717529296875	34.40333220999582	0.026864276644836843	34.31689453125	34.534271240234375	0.8933830682096027	0.00576743005941337	0.865399956703186	0.9162000417709351	-0.030296457971845353	0.006376581948779661	-0.05460000038146973	-0.010399997234344482	-0.22327316197611036	0.01962407483602712	-0.2946000099182129	-0.15439999103546143	1	0	0
0	2.1554517655145555	0.017158732377392603	2.04620361328125	2.291107177734375	0.00037997872488839285	0.34928887813578413	-0.4662322998046875	1.4994964599609375	-0.0028664398193359373	0.009553703083197277	-0.040191650390625	0.0397796630859375	0.12490713936941965	2.8832720923825392	-5.99212646484375	6.72760009765625	34.39203857131231	0.026916099429867127	34.307708740234375	34.518951416015625	0.8937435159853526	0.006075490492469288	0.8717999458312988	0.9182000160217285	-0.024979829649130505	0.005569004216533788	-0.040199995040893555	0.001000046730041504	-0.22033048585199175	0.021899205860514984	-0.28060001134872437	-0.12779998779296875	1	0	0
0	2.1707096099853516	0.014731718287437228	1.9641876220703125	2.2869110107421875	0.0012219478062220981	0.3362879309614954	-0.4013214111328125	1.4994964599609375	-0.0028390328543526785	0.009719243525055783	-0.041839599609375	0.0438079833984375	-0.01709376743861607	2.0373507058975813	-3.53851318359375	4.754638671875	34.384225748697915	0.026956657681462274	34.300048828125	34.509765625	0.8946718586399441	0.00523004595873912	0.8725999593734741	0.9140000343322754	-0.026002162697769348	0.005842300350755409	-0.0437999963760376	-0.0026000142097473145	-0.2168115524479321	0.01794390146960067	-0.28179997205734253	-0.15380001068115234	1	0	0
0	2.1748783111572267	0.012415636660505498	2.0709991455078125	2.2830963134765625	-0.00012911769321986608	0.35951523302019234	-0.4606475830078125	1.49945068359375	-0.002799096243722098	0.01009068403398205	-0.0439910888671875	0.0426177978515625	0.08144814627511161	3.5360159138062457	-8.26873779296875	9.454345703125	34.36745816330683	0.027641670430102804	34.27716064453125	34.50360107421875	0.8912334396895908	0.010090380957416416	0.8250000476837158	0.9562000036239624	-0.0030043717622756957	0.02226002942068955	-0.09939998388290405	0.06920003890991211	-0.22537842845632916	0.024894022829281836	-0.32340002059936523	-0.12139999866485596	1	0	0
