# Supplementary material for: Learning From Others Without Sacrificing Privacy: Simulation Comparing Centralized and Federated Machine Learning on Mobile Health Data
Source: JMIR Mhealth Uhealth. 2021 Mar 30;9(3):e23728. doi: 10.2196/23728 (PMC8044739; doi:10.2196/23728)
Supplement: Multimedia Appendix 2 [file mhealth_v9i3e23728_app2.zip › subject_feats_chest30/S5_feats_4.csv]

	EDA_mean	EDA_std	EDA_min	EDA_max	ECG_mean	ECG_std	ECG_min	ECG_max	EMG_mean	EMG_std	EMG_min	EMG_max	Resp_mean	Resp_std	Resp_min	Resp_max	Temp_mean	Temp_std	Temp_min	Temp_max	ACC_x_mean	ACC_x_std	ACC_x_min	ACC_x_max	ACC_y_mean	ACC_y_std	ACC_y_min	ACC_y_max	ACC_z_mean	ACC_z_std	ACC_z_min	ACC_z_max	0	1	2
0	6.109778613135928	0.13205842480572275	5.796051025390625	6.505584716796875	0.0007899366106305804	0.2409005418645973	-0.8574371337890625	1.4992218017578125	-0.0033492649623325893	0.024811208466382174	-0.26422119140625	0.1983489990234375	0.39650392078218005	3.488478465423529	-7.891845703125	7.80487060546875	34.371419525146486	0.054646520003854206	34.196197509765625	34.62939453125	0.8455979913075765	0.007387902972934759	0.8007999658584595	0.8777999877929688	-0.05671067658208665	0.042226638388114315	-0.31699997186660767	0.002400040626525879	-0.37302210439954486	0.016867925959659975	-0.4197999835014343	-0.18639999628067017	0	1	0
0	5.781549889700753	0.11868059656699326	5.5408477783203125	6.1065673828125	0.001219205583844866	0.23736956672928444	-0.814727783203125	1.4806365966796875	-0.0032502027239118304	0.03068043228620548	-0.2531890869140625	0.1343536376953125	-0.15642024448939731	2.1179103389691396	-4.254150390625	5.096435546875	34.42807170468285	0.05119882503386655	34.264892578125	34.64166259765625	0.8436613910254978	0.007676009990677185	0.7927999496459961	0.9265999794006348	-0.06675345773356302	0.017778472095419957	-0.2117999792098999	-0.000800013542175293	-0.38154878088122324	0.011501492991572477	-0.4394000172615051	-0.3158000111579895	0	1	0
0	5.619028636387417	0.1353401466969023	5.2524566650390625	6.047821044921875	0.001854947771344866	0.24735353745374178	-0.84136962890625	1.4992218017578125	-0.003301725115094866	0.02712135706156868	-0.2823944091796875	0.2010955810546875	0.010935828799293154	3.307317714676594	-8.12225341796875	9.2254638671875	34.467565944126676	0.03375211854511671	34.341339111328125	34.64630126953125	0.8406128104584558	0.00816460722084169	0.795799970626831	0.8855999708175659	-0.045965581527778084	0.023077881303415627	-0.1258000135421753	0.04920005798339844	-0.387619162054289	0.012399031732636902	-0.4472000002861023	-0.33139997720718384	0	1	0
0	5.270844722929455	0.08684128663467669	5.0182342529296875	5.550384521484375	0.001418609619140625	0.23512353026680974	-0.754302978515625	1.4750518798828125	-0.0032545841761997766	0.015271935375146605	-0.161865234375	0.1041412353515625	0.20977848597935267	2.418780285929395	-5.950927734375	5.58929443359375	34.460337367466515	0.029983892141264037	34.35205078125	34.65704345703125	0.8363556669836952	0.005893140476409178	0.8173999786376953	0.8697999715805054	-0.039559553197452	0.007377537915278461	-0.08619999885559082	0.000599980354309082	-0.39785431465080806	0.012564279752324915	-0.42979997396469116	-0.3384000062942505	0	1	0
0	4.985543387276786	0.07878462787831216	4.7298431396484375	5.239105224609375	0.0005674547467912946	0.2336582582194317	-0.744415283203125	1.4673614501953125	-0.00328863525390625	0.01120681441926949	-0.1350860595703125	0.0853729248046875	0.036272684733072914	2.205755939445007	-4.38079833984375	4.79278564453125	34.4979746660505	0.028748273837872994	34.38262939453125	34.681610107421875	0.835375590863682	0.003212218639563495	0.8212000131607056	0.8494000434875488	-0.03871094326462064	0.00303303182978181	-0.06739997863769531	-0.027000010013580322	-0.4003188194263549	0.006004836215067944	-0.42900002002716064	-0.3766000270843506	0	1	0
0	4.75012583051409	0.06481920897320739	4.56390380859375	4.94842529296875	0.001565647670200893	0.2360011656229241	-0.7602996826171875	1.47418212890625	-0.003147951398577009	0.014724658324335848	-0.13970947265625	0.0574493408203125	0.017741612025669644	2.648599486390672	-6.01348876953125	5.462646484375	34.51891114734468	0.029743608167759228	34.4208984375	34.670867919921875	0.8371669053009578	0.00574442621349412	0.8206000328063965	0.8769999742507935	-0.024849190436658404	0.013661292949841988	-0.07740002870559692	0.031200051307678223	-0.3945634193562326	0.012000847675162275	-0.4261999726295471	-0.33899998664855957	0	1	0
0	4.589155560448056	0.041123586802193135	4.1934967041015625	4.75006103515625	0.0008943045479910714	0.23201213767464665	-0.726654052734375	1.48260498046875	-0.0033105904715401784	0.01115463406829731	-0.0602874755859375	0.0398712158203125	0.09361768450055803	2.5798583704248634	-5.07354736328125	5.206298828125	34.562327930268786	0.0308586099800744	34.45458984375	34.707733154296875	0.8355092007148833	0.0032636517191352637	0.8221999406814575	0.8494000434875488	-0.030270524155525932	0.004913336589265258	-0.049799978733062744	-0.013999998569488525	-0.3993578671387264	0.006613908873705981	-0.42640000581741333	-0.3718000054359436	0	1	0
0	4.484081286475772	0.03214087879254976	4.2812347412109375	4.65087890625	0.0009257332938058036	0.22858494754375314	-0.7248687744140625	1.47454833984375	-0.0032164808000837053	0.009832299378131798	-0.0593719482421875	0.0369415283203125	0.0023116338820684526	1.8124577519539107	-3.24859619140625	4.18548583984375	34.59294966634115	0.0290862653104321	34.449981689453125	34.792327880859375	0.8361666955834344	0.0027179721820900405	0.8226000070571899	0.8456000089645386	-0.025125059996332442	0.002437110881222161	-0.03519999980926514	-0.014999985694885254	-0.3972687343500909	0.005159590345124761	-0.42799997329711914	-0.37620002031326294	0	1	0
0	4.3620903741745725	0.03948144530777778	4.15191650390625	4.5459747314453125	0.0014676448277064732	0.2382984348066837	-0.73590087890625	1.4816436767578125	-0.003200709751674107	0.012476748313613693	-0.0964508056640625	0.0810699462890625	0.03337540399460565	3.612600807237896	-12.139892578125	10.870361328125	34.610454461960565	0.02871388162534978	34.515869140625	34.755401611328125	0.8317220274550574	0.006891483515531935	0.7874000072479248	0.8700000047683716	-0.009411105882553826	0.014954887739041687	-0.06459999084472656	0.05900001525878906	-0.40516697190489087	0.012519628794884195	-0.46160000562667847	-0.33899998664855957	0	1	0
0	4.24547506059919	0.02920062303635526	4.1110992431640625	4.4036865234375	0.0013065054757254464	0.23494907500618883	-0.726654052734375	1.4824676513671875	-0.0031876656668526787	0.011354820170644424	-0.07781982421875	0.050262451171875	0.11891973586309523	2.214783099591945	-4.26788330078125	6.15997314453125	34.612563802083336	0.028263301043195098	34.52197265625	34.756927490234375	0.8278294266802924	0.004050748106204804	0.8098000288009644	0.8567999601364136	0.008488475254603795	0.005529698138836809	-0.042999982833862305	0.051599979400634766	-0.4111074093012583	0.007053859461825526	-0.4466000199317932	-0.3813999891281128	0	1	0
0	4.146354094005766	0.031054339925595652	4.0180206298828125	4.31671142578125	0.0014752785818917412	0.23341517826999378	-0.7142486572265625	1.4732208251953125	-0.0032296622140066964	0.011745826736430773	-0.0652313232421875	0.0540618896484375	0.053241184779575894	2.2021564613165707	-5.24139404296875	4.82330322265625	34.60499311319987	0.028069112250999863	34.515869140625	34.746185302734375	0.8287608941623142	0.003544737785759332	0.8065999746322632	0.8461999893188477	0.0088477891598429	0.00414332745904229	-0.02060002088546753	0.026600003242492676	-0.4091460857192675	0.0063007604561225936	-0.44179999828338623	-0.38380002975463867	0	1	0
0	4.081470253354027	0.014735593319552737	3.9306640625	4.2327880859375	0.0008704354422433035	0.22820913494892497	-0.708709716796875	1.4757843017578125	-0.0031562674386160713	0.011674878051723082	-0.0732421875	0.0465087890625	-0.058687845865885414	2.0384039792028252	-3.839111328125	4.937744140625	34.62061136300223	0.03127278562226381	34.518951416015625	34.76922607421875	0.8355964004936672	0.0048424889533730045	0.8142000436782837	0.8538000583648682	0.003922113089334397	0.005902059035888235	-0.02899998426437378	0.034600019454956055	-0.39394353317362923	0.009773296460526505	-0.4390000104904175	-0.36299997568130493	0	1	0
0	4.027018447149367	0.023815927145022408	3.7570953369140625	4.2186737060546875	0.0008596954345703125	0.22449694862215003	-0.724456787109375	1.4992218017578125	-0.003134514944893973	0.011293925919030383	-0.0587310791015625	0.042938232421875	0.12977360316685269	2.036798321086653	-3.48358154296875	4.20379638671875	34.63480896868025	0.028694515124264307	34.543487548828125	34.7677001953125	0.8361634101867675	0.003044903926344232	0.818600058555603	0.8458000421524048	0.0006276466591017587	0.007828799074727527	-0.01819998025894165	0.026999950408935547	-0.39339053314356576	0.0061637167238912756	-0.428600013256073	-0.3694000244140625	0	1	0
0	3.955794198172433	0.021743662080748197	3.8364410400390625	4.146575927734375	0.0015116860525948661	0.22878318019058452	-0.7230377197265625	1.48260498046875	-0.00315350341796875	0.010826183611767425	-0.0565338134765625	0.0421600341796875	-0.017191205705915178	1.9327554677019965	-3.24249267578125	4.93011474609375	34.64104037475586	0.029267641619620293	34.549591064453125	34.833892822265625	0.8362608866578056	0.0029640901722927317	0.819599986076355	0.8458000421524048	0.001021942124480293	0.0036393227487774467	-0.013599991798400879	0.01680004596710205	-0.39344250454789115	0.005608529934683679	-0.4254000186920166	-0.36979997158050537	0	1	0
0	3.9071585155668713	0.01477801672358704	3.763580322265625	4.0332794189453125	0.0009451141357421875	0.22983028310858708	-0.741668701171875	1.4717559814453125	-0.0031169237409319197	0.01079632144726471	-0.0608367919921875	0.0423431396484375	0.05924442836216518	1.8568874196484433	-3.53240966796875	3.92913818359375	34.65592162068685	0.03004049609561924	34.560333251953125	34.835418701171875	0.8347141904660633	0.0032943562267124995	0.8184000253677368	0.8705999851226807	0.007624465377557846	0.0038659667458118786	-0.0153999924659729	0.020599961280822754	-0.3957492385875611	0.005692642934889821	-0.4254000186920166	-0.3726000189781189	0	1	0
0	3.871085412161691	0.018404993407885165	3.633880615234375	4.022216796875	0.0012798963274274554	0.23246927891483976	-0.7225799560546875	1.4775238037109375	-0.00316119384765625	0.01132907655686809	-0.0644989013671875	0.0536956787109375	0.028297206333705357	2.2151783650160226	-3.80096435546875	4.85992431640625	34.66638700067429	0.02956583095064423	34.572601318359375	34.87701416015625	0.832225009327843	0.004270116391518952	0.8104000091552734	0.8666000366210938	-0.00026732214575722103	0.003313972366531249	-0.029399991035461426	0.023800015449523926	-0.40343438149066196	0.007928838476058131	-0.4422000050544739	-0.36879998445510864	0	1	0
0	3.827486564999535	0.0166469487899985	3.6998748779296875	3.96575927734375	0.0012398550851004464	0.2308563238656396	-0.790740966796875	1.4918060302734375	-0.0031117313929966517	0.010204079438189392	-0.0535125732421875	0.0412445068359375	0.17672308058965774	4.145238991784777	-12.16888427734375	13.861083984375	34.677020365397134	0.030381188133553106	34.583343505859375	34.88934326171875	0.8346321616286323	0.004101720290821346	0.8190000057220459	0.8805999755859375	-0.007926049905163901	0.0025670921927869253	-0.019999980926513672	0.007200002670288086	-0.399096572180589	0.008244407162739288	-0.4318000078201294	-0.34960001707077026	0	1	0
0	3.788564282371884	0.01523946065430945	3.6861419677734375	3.9218902587890625	0.0016608516148158483	0.2325066062327612	-0.7163543701171875	1.4669952392578125	-0.003150272914341518	0.010215310250173717	-0.06280517578125	0.0352020263671875	0.01091584705171131	1.8793849914384522	-2.79693603515625	4.12139892578125	34.69463642665318	0.03036648029523144	34.594085693359375	34.903228759765625	0.8356863435336521	0.003208892819443606	0.8206000328063965	0.8453999757766724	-0.00578080221584865	0.002190828293302498	-0.014599978923797607	0.003399968147277832	-0.39635457186188017	0.006194325243089047	-0.4261999726295471	-0.3709999918937683	0	1	0
0	3.7654603140694753	0.011411011735292562	3.5186767578125	3.890228271484375	0.000666351318359375	0.22746134934481788	-0.7130584716796875	1.49322509765625	-0.003146026611328125	0.011071563168585779	-0.0675201416015625	0.0498046875	0.06705758231026786	2.349514641061394	-4.41131591796875	7.90557861328125	34.714118116106306	0.029676184394940353	34.615570068359375	34.853912353515625	0.8363960383733113	0.004130282792810256	0.8082000017166138	0.8600000143051147	-0.0010733052435375396	0.005270254511345835	-0.023000001907348633	0.024199962615966797	-0.39402152351822173	0.00708980449669084	-0.4261999726295471	-0.36979997158050537	0	1	0
0	3.7426765623546783	0.012526979628904264	3.6121368408203125	3.8631439208984375	0.002394984654017857	0.2318723361937291	-0.7108154296875	1.4983978271484375	-0.003166283743722098	0.011862058174858026	-0.0908660888671875	0.0577239990234375	0.051065136137462795	2.0138589126702353	-4.71649169921875	4.443359375	34.749891983758836	0.03374483176915196	34.615570068359375	34.974151611328125	0.8332043147711526	0.0035696700391436263	0.8164000511169434	0.8478000164031982	-0.00642574462720326	0.006801958662369312	-0.02740001678466797	0.03540003299713135	-0.4028170287325269	0.007298583617410283	-0.4344000220298767	-0.375	0	1	0
0	3.7349381583077568	0.015130382125232503	3.53546142578125	3.87115478515625	0.00028858729771205356	0.22389434618397158	-0.6970367431640625	1.4735870361328125	-0.003171231951032366	0.011031064865249646	-0.0781402587890625	0.037994384765625	0.0420867919921875	1.9735218915504296	-3.96881103515625	4.61883544921875	34.766994040352955	0.0293569097931702	34.6739501953125	34.9417724609375	0.8331592859313601	0.003419686216930574	0.8173999786376953	0.8428000211715698	-0.011106933630648113	0.002835846952428214	-0.021000027656555176	0.0003999471664428711	-0.4037172004608881	0.006424217735012979	-0.4336000084877014	-0.379800021648407	0	1	0
0	3.746689914521717	0.011441670562572715	3.51409912109375	3.885650634765625	0.0010711757114955356	0.22681392700446842	-0.7082977294921875	1.4783477783203125	-0.003217980521065848	0.011423683383954525	-0.0963592529296875	0.0506744384765625	0.038035438174293154	1.9051949156606864	-2.92510986328125	3.997802734375	34.76442367844354	0.02968777838430566	34.664703369140625	34.98651123046875	0.833453752103306	0.004082601253590441	0.8154000043869019	0.8538000583648682	-0.009625277419885	0.003112206117745088	-0.034399986267089844	0.021000027656555176	-0.40290132477737606	0.007570683994789632	-0.4350000023841858	-0.37860000133514404	0	1	0
0	3.7452457427978514	0.0145558284335041	3.5541534423828125	3.89556884765625	0.0010757293701171874	0.2356945383977533	-0.7342987060546875	1.4991302490234375	-0.003152805873325893	0.012837988740173273	-0.0824432373046875	0.0558013916015625	0.08367658342633928	2.617511995927814	-5.694580078125	6.87103271484375	34.77278505743118	0.029669056458227816	34.615570068359375	34.988037109375	0.8351814097676958	0.005805516891429074	0.7094000577926636	0.9018000364303589	0.013852171520392101	0.008899215982903528	-0.038600027561187744	0.05760002136230469	-0.3943204094483739	0.010284013069499982	-0.49540001153945923	-0.3158000111579895	0	1	0
0	3.7320320129394533	0.011985086381320922	3.6266326904296875	3.863525390625	0.001348541259765625	0.23925079505473407	-0.7612152099609375	1.4801788330078125	-0.0031111973353794642	0.014015283913711256	-0.1331634521484375	0.190338134765625	0.011591666085379464	2.984264763772285	-5.86090087890625	7.27081298828125	34.75108126685733	0.03148446657358966	34.64630126953125	34.909393310546875	0.8368936767861956	0.004861569666753149	0.8078000545501709	0.8658000230789185	0.014565961133866084	0.010615531043208613	-0.023000001907348633	0.08140003681182861	-0.3898820286847296	0.008064042458809546	-0.42799997329711914	-0.350600004196167	0	1	0
0	3.709799248831613	0.012973676287756704	3.4427642822265625	3.838348388671875	0.0009508122035435267	0.2249930476453851	-0.7219390869140625	1.4819183349609375	-0.003046388898577009	0.011559430867057307	-0.0579071044921875	0.0571746826171875	0.022789873395647323	1.7859770854685817	-2.66265869140625	3.9886474609375	34.741909739176435	0.02915218133557215	34.575653076171875	34.909393310546875	0.8363717908405123	0.0031561538159130594	0.8221999406814575	0.8733999729156494	0.0067958270992551535	0.003718300294397244	-0.029399991035461426	0.03139996528625488	-0.39332103799070633	0.006211560200359711	-0.4259999990463257	-0.36479997634887695	0	1	0
0	3.7014264787946427	0.011748088112533897	3.5854339599609375	3.8394927978515625	0.0017784837995256696	0.23862305967478153	-0.76446533203125	1.4808197021484375	-0.0030809151785714285	0.01188689668945906	-0.0656890869140625	0.0531463623046875	0.10635484967912946	2.869309101155645	-6.92901611328125	6.67572021484375	34.727317349388485	0.029881516110899495	34.62939453125	34.87237548828125	0.8363966386942636	0.004570136635117597	0.8078000545501709	0.8525999784469604	-0.005867295500778017	0.009664202392782222	-0.03179997205734253	0.029800057411193848	-0.3953023331193697	0.009304753312199612	-0.4326000213623047	-0.35920000076293945	0	1	0
0	3.6950741359165735	0.015066657662031338	3.5747528076171875	3.842926025390625	0.0006967947823660714	0.230252114780358	-0.75933837890625	1.4992218017578125	-0.003127166748046875	0.014579661662924136	-0.1181488037109375	0.0722808837890625	0.017758106050037203	2.096892123464695	-4.17022705078125	4.58526611328125	34.717225561232794	0.029636939800279472	34.607879638671875	34.920166015625	0.8352132289012273	0.005533227063666853	0.8154000043869019	0.8797999620437622	-0.009132876733938852	0.01194517704663062	-0.04259997606277466	0.06540000438690186	-0.39886766650279365	0.011397151864105006	-0.43140000104904175	-0.31459999084472656	0	1	0
0	3.716790081205822	0.013360868231426359	3.5823822021484375	3.8692474365234375	0.0015433720179966518	0.24202039886637838	-0.8163299560546875	1.4992218017578125	-0.0030467006138392857	0.01257128985148407	-0.1764678955078125	0.0753021240234375	0.12420516241164435	5.895401696704057	-19.403076171875	21.41265869140625	34.74945135062082	0.03142157418152359	34.614044189453125	34.92633056640625	0.8236686733223143	0.008117614113236443	0.7625999450683594	0.9406000375747681	-0.04147195420662562	0.00962636962711033	-0.11879998445510864	0.034399986267089844	-0.42897945811918803	0.01341271677255539	-0.557200014591217	-0.27859997749328613	0	1	0
0	3.7022688366117933	0.011323844077536007	3.5816192626953125	3.8303375244140625	0.001324432373046875	0.23453267755250914	-0.7440948486328125	1.4991302490234375	-0.0030428336007254464	0.011546879291641455	-0.088531494140625	0.0732879638671875	-0.09830162411644346	2.9477843589802775	-7.598876953125	8.160400390625	34.77866037568592	0.030213727975674214	34.67852783203125	34.97723388671875	0.8232195889495668	0.00487536873396758	0.7962000370025635	0.8553999662399292	-0.04616728606678191	0.0061583813991988555	-0.0934000015258789	-0.0073999762535095215	-0.43004002919935047	0.008051394677995266	-0.4617999792098999	-0.39020001888275146	0	1	0
0	3.70296630859375	0.014780157859679208	3.5350799560546875	3.8402557373046875	0.0005801435198102678	0.2338792886742093	-0.7988433837890625	1.4991302490234375	-0.0030095040457589284	0.009821679680009188	-0.0470123291015625	0.038909912109375	0.11250326974051339	2.196495100021469	-4.37774658203125	4.669189453125	34.794071483793715	0.029437503175655265	34.69696044921875	34.918609619140625	0.8230811301923934	0.002919025859375538	0.8093999624252319	0.8345999717712402	-0.04447516235567275	0.0035023298085033626	-0.05620002746582031	-0.027000010013580322	-0.4303731343348821	0.005067373587374826	-0.45980000495910645	-0.40679997205734253	0	1	0
0	3.71700800941104	0.012311813195516927	3.6029815673828125	3.84521484375	0.0016904885428292412	0.23756154234646096	-0.7791595458984375	1.4815521240234375	-0.0031000344412667412	0.009900280243308246	-0.0498504638671875	0.0346527099609375	0.10959014892578126	2.194063901741703	-4.6173095703125	5.49468994140625	34.79849350702195	0.029648887685368823	34.706207275390625	34.997314453125	0.8238795207284746	0.003268072610319335	0.8087999820709229	0.8375999927520752	-0.03982506755703971	0.0028302906921476995	-0.05140000581741333	-0.028599977493286133	-0.4284438289347149	0.005965887777805791	-0.4646000266075134	-0.406000018119812	0	1	0
0	3.7054727645147416	0.01099026901034653	3.59649658203125	3.8299560546875	0.0011551971435546874	0.23751996357945643	-0.78753662109375	1.4959259033203125	-0.0030356358119419643	0.021894601741511192	-0.1594390869140625	0.1468963623046875	0.1748139154343378	3.0900928211513095	-7.56378173828125	10.39581298828125	34.77766383725121	0.03352491203674458	34.663177490234375	34.93096923828125	0.8353542388223466	0.010227959694762302	0.7910000085830688	0.8926000595092773	-0.04840068636905579	0.020403529647836736	-0.178600013256073	0.03340005874633789	-0.4022770761875879	0.01910920478589744	-0.4570000171661377	-0.3381999731063843	0	1	0
0	3.7208753676641555	0.013366066389132673	3.5945892333984375	3.8463592529296875	0.0010407017299107143	0.23467887581303212	-0.7446441650390625	1.4844818115234375	-0.0031066632952008928	0.011543686057552202	-0.0866546630859375	0.0430755615234375	-0.07826363699776785	2.7512503171234113	-7.147216796875	5.78460693359375	34.787344220842634	0.03106228952592125	34.64630126953125	34.98651123046875	0.8220090170531046	0.0034563671862422657	0.8057999610900879	0.8414000272750854	-0.05702643889188767	0.0030159088759528843	-0.06739997863769531	-0.04100000858306885	-0.43338741020077753	0.006162782995987561	-0.4631999731063843	-0.4034000039100647	0	1	0
0	3.7239417848132907	0.011399814108122052	3.5015106201171875	3.917694091796875	0.0012226693289620536	0.23076104557361787	-0.7061920166015625	1.4991302490234375	-0.00311090087890625	0.010922262909251433	-0.0659637451171875	0.0416107177734375	0.04527166457403274	1.9435066171280202	-2.85797119140625	3.67279052734375	34.78914977882022	0.03005056949025074	34.6893310546875	34.97723388671875	0.8215449029547828	0.0028340532307235488	0.8073999881744385	0.8317999839782715	-0.061126382583663576	0.002429067967221514	-0.07020002603530884	-0.0504000186920166	-0.4345483152270317	0.0049789555311557316	-0.46640002727508545	-0.4103999733924866	0	1	0
0	3.709608713785807	0.011124910708052424	3.60260009765625	3.8616180419921875	0.0020651811872209823	0.23334757066089143	-0.7302703857421875	1.4718475341796875	-0.0031411045619419643	0.010336744963143837	-0.0551605224609375	0.0374908447265625	0.1186492919921875	2.204120816431099	-3.89862060546875	4.69818115234375	34.77809780593145	0.029746488373728196	34.6846923828125	34.9078369140625	0.8182528772808256	0.00353841330219693	0.8034000396728516	0.8315999507904053	-0.06195526764790217	0.0036594001907384157	-0.08340001106262207	-0.046999990940093994	-0.4418775334528514	0.006618183649005956	-0.47600001096725464	-0.4142000079154968	0	1	0
0	3.6983467647007533	0.011953400709175981	3.5907745361328125	3.833770751953125	0.0004425637381417411	0.22609821705831679	-0.735992431640625	1.4683685302734375	-0.0031020703996930805	0.009942147463837623	-0.069122314453125	0.03533935546875	0.045662580217633926	1.9487582327292454	-4.18853759765625	4.85076904296875	34.78644733683268	0.029564090166327	34.693878173828125	34.91552734375	0.8162090879565194	0.0029486295319041743	0.8023999929428101	0.8257999420166016	-0.05386904769000553	0.002797567859063905	-0.06480002403259277	-0.04240000247955322	-0.4457083998180571	0.005341419422692061	-0.47699999809265137	-0.4205999970436096	0	1	0
0	3.69368402390253	0.015299539012063053	3.4027099609375	3.8360595703125	0.0013477260044642858	0.23596858954778907	-0.7600250244140625	1.4735870361328125	-0.0031211874825613837	0.013916098984489988	-0.1566009521484375	0.1029510498046875	0.10142008463541667	3.0592971600181356	-9.53216552734375	7.21588134765625	34.79476544044131	0.029878438917852832	34.687744140625	35.001922607421875	0.8203362396047229	0.007153433201736573	0.8021999597549438	0.8600000143051147	-0.06113691384735562	0.014400677071352301	-0.11379998922348022	0.007200002670288086	-0.4371986282865206	0.014532599084195495	-0.4742000102996826	-0.3500000238418579	0	1	0
0	3.705732236589704	0.012417281091357667	3.4564971923828125	3.849029541015625	0.0010369437081473214	0.22247332451590213	-0.7232208251953125	1.49212646484375	-0.0031270969935825892	0.010535767073702377	-0.0653228759765625	0.0439910888671875	0.07367757161458334	1.8787883359293118	-3.98406982421875	4.21142578125	34.80326402210054	0.029687549033648137	34.66162109375	34.94482421875	0.8186329644066946	0.002961388240400094	0.8057999610900879	0.8329999446868896	-0.07091125627642586	0.0030337248738511267	-0.0934000015258789	-0.058399975299835205	-0.44126905662956695	0.005205240695284428	-0.4702000021934509	-0.41339999437332153	0	1	0
0	3.721010989234561	0.025046940233303963	3.5762786865234375	3.8883209228515625	0.0013365870884486607	0.2360893551914929	-0.7504119873046875	1.4992218017578125	-0.003076387677873884	0.010485540583996679	-0.0751190185546875	0.0471038818359375	0.02406405494326637	3.3412357620053146	-5.87005615234375	7.08160400390625	34.811258668445404	0.030241974020428292	34.64630126953125	35.006561279296875	0.8190970205011822	0.0065249676645943	0.7854000329971313	0.8538000583648682	-0.06817657081286113	0.0051699897445236735	-0.09619998931884766	-0.04439997673034668	-0.4401936760402861	0.011537330599663371	-0.4894000291824341	-0.3889999985694885	0	1	0
0	9.661178734188988	0.06572640494401942	9.521102905273438	9.949874877929688	0.0013486742292131697	0.30037953566573605	-1.037017822265625	1.4992218017578125	-0.004068152291434152	0.013197258433131877	-0.0949859619140625	0.0640411376953125	0.16436578659784226	8.247633758630858	-13.3392333984375	23.61602783203125	34.67624492100307	0.029833419545712548	34.568023681640625	34.860076904296875	0.9127550287473769	0.008838468205274421	0.8717999458312988	0.9816000461578369	-0.03697819093011674	0.008720059532480695	-0.06599998474121094	-0.0018000006675720215	-0.0826728192681358	0.019710495637251413	-0.1998000144958496	0.01900005340576172	0	0	1
0	9.838047554379418	0.21508640060939072	9.569931030273438	10.623550415039062	0.0008474208286830357	0.31090560499330033	-1.1011962890625	1.4992218017578125	-0.003996139526367188	0.012723648074805059	-0.10894775390625	0.0747528076171875	0.023337227957589284	6.668249046917828	-10.79254150390625	20.68634033203125	34.64042365809849	0.03233017829334589	34.537322998046875	34.78619384765625	0.9122010668856757	0.009145238938464055	0.8694000244140625	0.9592000246047974	-0.030178019665536425	0.005532877209729158	-0.06379997730255127	0.00020003318786621094	-0.08650263831728981	0.017553110931940525	-0.1754000186920166	0.03240001201629639	0	0	1
0	9.906329036894299	0.16854432751535783	9.615707397460938	10.584259033203125	0.0006888078962053572	0.30681728369779476	-1.082977294921875	1.4999542236328125	-0.004020834786551339	0.013693811341350877	-0.0845489501953125	0.0607452392578125	-0.11440393357049851	6.098945556996095	-9.01336669921875	20.98236083984375	34.70124207705543	0.05503469775483072	34.540374755859375	34.909393310546875	0.9126718192781721	0.008502053894582787	0.8717999458312988	0.9579999446868896	-0.03410449532383964	0.006020286072865419	-0.06040000915527344	-0.0153999924659729	-0.08151625741947265	0.016542556379344292	-0.1629999876022339	-0.004999995231628418	0	0	1
0	9.789925529843284	0.1893615976962253	9.463119506835938	10.64605712890625	0.00011391122000558035	0.2919287952153255	-1.14093017578125	1.4993133544921875	-0.004005719866071429	0.013330460282310344	-0.0830841064453125	0.0603790283203125	0.27544446672712053	4.548277554580014	-8.50677490234375	12.19329833984375	34.89508401198614	0.04583107953629914	34.706207275390625	35.057525634765625	0.913044723777544	0.007926002713120025	0.8545999526977539	0.9637999534606934	-0.03334960940338316	0.005080306610604161	-0.05779999494552612	-0.010399997234344482	-0.07376620993160066	0.0183555386237504	-0.16079998016357422	-0.013400018215179443	0	0	1
0	9.963989602951777	0.355119360002294	9.3963623046875	11.046600341796875	0.0003075605119977679	0.30695096409853445	-1.1375885009765625	1.4994964599609375	-0.003988163539341518	0.013962296014554176	-0.0847320556640625	0.0724639892578125	0.1265385945638021	6.188839856827978	-10.028076171875	20.76873779296875	35.08322355433873	0.13649652798204714	34.801544189453125	35.42303466796875	0.9130164478563128	0.008640078780375083	0.878600001335144	0.9645999670028687	-0.03277094299452645	0.005887971501214944	-0.06540000438690186	-0.006200015544891357	-0.07334388597522463	0.015808596284631084	-0.15299999713897705	-0.001999974250793457	0	0	1
0	9.553459512619746	0.27449664500352033	9.194183349609375	10.405731201171875	0.002812044416155134	0.30551952716656433	-1.093048095703125	1.4994964599609375	-0.004093074253627232	0.01530982171368562	-0.1409454345703125	0.07525634765625	-0.49843270438058035	7.350440185229604	-11.54937744140625	27.25067138671875	35.23892412312826	0.055426250559922764	35.028167724609375	35.461883544921875	0.9136274004152843	0.008616895475669286	0.8711999654769897	0.9716000556945801	-0.034770571473098935	0.006848354146723893	-0.08939999341964722	0.013200044631958008	-0.06581804795492263	0.016305906131928245	-0.13620001077651978	0.01380002498626709	0	0	1
0	9.249682907831101	0.10754102953745678	9.020614624023438	9.643936157226562	0.0013190808977399553	0.29729839410517855	-1.0874176025390625	1.4992218017578125	-0.0040923614501953125	0.014077941017424534	-0.0970458984375	0.0731048583984375	0.03809727260044643	7.3970612196407926	-17.7459716796875	26.26800537109375	35.02436948794411	0.06775832306044643	34.841583251953125	35.280303955078125	0.9131375142733256	0.008690543829946672	0.8669999837875366	0.9830000400543213	-0.036628428865046726	0.00894659394503015	-0.09719997644424438	-0.0037999749183654785	-0.07404073353324618	0.02106956509157739	-0.16540002822875977	0.0326000452041626	0	0	1
0	9.360488128662109	0.3122372389687636	8.969497680664062	10.272979736328125	0.0010907723563058035	0.3010983645134418	-1.0989990234375	1.49945068359375	-0.004155175345284598	0.012816632321126889	-0.0998382568359375	0.0760345458984375	-0.06981404622395833	5.618648714361155	-11.69586181640625	18.02215576171875	34.9149048055013	0.06965421982444034	34.740020751953125	35.15179443359375	0.912869914480618	0.011606275495380432	0.8445999622344971	1.0627999305725098	-0.032269809756960185	0.009122848720626582	-0.08700001239776611	0.021000027656555176	-0.07514985746996743	0.023485824174487645	-0.2314000129699707	0.026999950408935547	0	0	1
0	8.996899959019252	0.16469669777302948	8.538436889648438	9.548187255859375	0.0014645472935267856	0.29896263205287554	-1.07281494140625	1.4994049072265625	-0.004180559430803571	0.012201014551405527	-0.092742919921875	0.06683349609375	0.5755796160016741	7.641682618543375	-14.95208740234375	29.43878173828125	35.05013509114583	0.04645906320257681	34.841583251953125	35.250885009765625	0.9134881523677281	0.009917709490048658	0.843000054359436	1.0085999965667725	-0.03263169539826257	0.009096681108636465	-0.10100001096725464	0.08299994468688965	-0.06826106693063463	0.017874891708417242	-0.14639997482299805	0.021000027656555176	0	0	1
0	8.882626687912714	0.08911460110962659	8.560562133789062	9.210968017578125	7.524326869419643e-05	0.3391198328294504	-1.410186767578125	1.4993133544921875	-0.004146218436104911	0.013851852367145846	-0.179443359375	0.1798553466796875	0.025809733072916667	5.5489326060574085	-10.6414794921875	15.924072265625	34.84938232857841	0.08841658647913218	34.60174560546875	35.0899658203125	0.9138443143083935	0.013514852094634515	0.7486000061035156	1.066999912261963	-0.03461495283955619	0.009631636288834351	-0.1032000184059143	-0.0018000006675720215	-0.060587142989749	0.027826254208651636	-0.35579997301101685	0.2314000129699707	0	0	1
0	9.111038571312314	0.17669506459592524	8.867263793945312	9.79156494140625	0.0006591273716517858	0.27656539915565914	-0.94720458984375	1.4992218017578125	-0.004166078839983259	0.010847433892021632	-0.0879364013671875	0.0570831298828125	-0.01644773937406994	4.108092672485905	-9.75799560546875	8.49456787109375	34.56040916515532	0.06082376569610773	34.408660888671875	34.801544189453125	0.9122645138558887	0.009171030187486892	0.8545999526977539	1.0006000995635986	-0.034768305102984114	0.008912717741116913	-0.07120001316070557	0.02479994297027588	-0.08724861920163746	0.02340317020425039	-0.24839997291564941	0.004600048065185547	0	0	1
0	9.309860047839937	0.11512689955900046	9.06829833984375	9.665679931640625	0.00277154541015625	0.28699337085598126	-1.039215087890625	1.4992218017578125	-0.004124152047293527	0.012215600431764095	-0.1183319091796875	0.080841064453125	-0.18632718040829613	5.217282592339635	-11.480712890625	15.91644287109375	34.4823478582473	0.04135256177571228	34.348968505859375	34.693878173828125	0.9121153425545919	0.013119656992765074	0.8106000423431396	1.0564000606536865	-0.04019208585364478	0.01675032518056324	-0.1809999942779541	0.050999999046325684	-0.08888925751901808	0.029618866967892225	-0.32359999418258667	0.12020003795623779	0	0	1
0	9.646745282127744	0.16146242765825933	9.367752075195312	10.212326049804688	0.0007419324602399554	0.29271532303906267	-1.053131103515625	1.4993133544921875	-0.004026920863560268	0.011709004148867792	-0.07562255859375	0.0674285888671875	0.2987418038504464	4.5144718843647444	-8.77532958984375	11.46087646484375	34.431572240920296	0.027695866409586205	34.3291015625	34.57415771484375	0.9122246666806085	0.011810628686997018	0.8481999635696411	1.0218000411987305	-0.039822286023980094	0.00899487187339085	-0.09780001640319824	0.011800050735473633	-0.09016920941784268	0.02223093598379249	-0.2021999955177307	0.04079997539520264	0	0	1
0	9.900513458251954	0.1576958818637042	9.642410278320312	10.503387451171875	0.0007265690394810268	0.2813589846393794	-1.0184326171875	1.4994049072265625	-0.003964566911969866	0.01185454533955267	-0.0660552978515625	0.045135498046875	0.07234337216331846	4.006070199167945	-7.10601806640625	10.03265380859375	34.46490356154669	0.03001526980753713	34.342864990234375	34.626312255859375	0.9129145523877371	0.00581022897474115	0.8761999607086182	0.9550000429153442	-0.03857196212666375	0.004842507551932803	-0.06180000305175781	-0.024200022220611572	-0.07731522893054145	0.030180929804770353	-0.17100000381469727	0.03919994831085205	0	0	1
0	10.170994513375419	0.2660060810767173	9.875869750976562	11.113739013671875	-0.0008434186662946429	0.2831730022051724	-1.0037384033203125	1.4992218017578125	-0.0039701080322265625	0.01225481682326792	-0.0981903076171875	0.0670623779296875	-0.11758459182012648	4.415564774882622	-7.62786865234375	11.99493408203125	34.4834965457008	0.0523383703844515	34.348968505859375	34.666229248046875	0.913400285879771	0.022070189982653695	0.7122000455856323	1.3278000354766846	-0.04456320968979881	0.010371903203812064	-0.09619998931884766	0.029199957847595215	-0.06305987623192015	0.04528950890860305	-0.17580002546310425	0.20179998874664307	0	0	1
0	10.231104714529854	0.2680422277202569	9.773635864257812	11.060714721679688	0.0026942138671875	0.3054796124376936	-1.499359130859375	1.4993133544921875	-0.003990480695452009	0.010490121827015066	-0.0882110595703125	0.06248474121093749	0.22735486711774552	4.972875560363796	-7.25860595703125	12.46185302734375	34.52833217366536	0.04679655817842118	34.39947509765625	34.773834228515625	0.9124106761841547	0.00951986701146326	0.8392000198364258	1.0104000568389893	-0.04707577146234967	0.006229442843970178	-0.07639998197555542	-0.001399993896484375	-0.08824421899375462	0.025132048778773123	-0.19739997386932373	0.0307999849319458	0	0	1
0	9.91417579650879	0.30490246683298117	9.495925903320312	10.904693603515625	0.001277468000139509	0.28646374662949187	-1.020538330078125	1.4992218017578125	-0.004010726928710937	0.011696485260370027	-0.1250152587890625	0.0935211181640625	-0.042153058733258926	5.911235918415025	-8.23211669921875	19.66400146484375	34.660709741501584	0.08316116409716237	34.511260986328125	35.0142822265625	0.9120452668212709	0.008325313341706154	0.853600025177002	0.9694000482559204	-0.046275562079179856	0.008884378551111027	-0.08179998397827148	0.0055999755859375	-0.09179706678504036	0.02456415741699476	-0.18620002269744873	0.03059995174407959	0	0	1
0	9.713791075206938	0.16927972258130772	9.427261352539062	10.480117797851562	-0.0005071563720703125	0.2881278042769893	-1.0265350341796875	1.4992218017578125	-0.004076871599469866	0.010401262806255921	-0.0676116943359375	0.0428009033203125	0.31189437139601933	6.095117712747788	-8.82720947265625	15.54718017578125	34.69515471976144	0.08763130747651181	34.4990234375	34.94024658203125	0.9127894287393207	0.0059911147013691855	0.8810000419616699	0.9526000022888184	-0.053082314247176764	0.004830677807373485	-0.07279998064041138	-0.03420001268386841	-0.08642698130437305	0.014432100370736703	-0.19139999151229858	-0.02899998426437378	0	0	1
0	9.673008455548967	0.27798107248601006	9.295272827148438	10.649490356445312	0.0023189130510602677	0.2924369160753543	-1.0161895751953125	1.4993133544921875	-0.004062648228236607	0.010736198179159882	-0.132476806640625	0.0808868408203125	0.010130818684895833	6.158129746933608	-12.77618408203125	19.219970703125	34.66694838896252	0.08509916632448733	34.494415283203125	34.929412841796875	0.9120561335995083	0.012818462255063941	0.7841999530792236	1.065000057220459	-0.049881304794833776	0.011866473171489422	-0.09179997444152832	0.06019997596740723	-0.09396353333053135	0.01988872188340233	-0.19859999418258667	0.008999943733215332	0	0	1
0	9.513518905639648	0.14421025010821487	9.28802490234375	9.93804931640625	0.0009895215715680803	0.2867676735497129	-1.0401763916015625	1.4992218017578125	-0.004089946201869419	0.010095742704100708	-0.06317138671875	0.0514984130859375	-0.7189565022786458	7.285403300652311	-13.72222900390625	20.72906494140625	34.7745383765811	0.04772960144654871	34.604827880859375	34.9417724609375	0.9121462952012107	0.00712474409493363	0.8636000156402588	0.9902000427246094	-0.05435012397595814	0.005780346703644143	-0.08179998397827148	-0.022599995136260986	-0.09200759988455545	0.018428894617196302	-0.1876000165939331	0.000800013542175293	0	0	1
0	9.4866639091855	0.17010493877490343	9.120559692382812	10.187149047851562	0.0010352107456752231	0.2916687712780552	-1.0087738037109375	1.4999542236328125	-0.004106957571847098	0.010265507369810224	-0.0752105712890625	0.0644073486328125	0.911971682593936	7.243680604110622	-10.00213623046875	22.59674072265625	34.65619138154529	0.03379073225460106	34.540374755859375	34.80926513671875	0.912329362324306	0.014129094374511614	0.7832000255584717	1.1329998970031738	-0.056005324465887886	0.008097188819852823	-0.10100001096725464	-0.011399984359741211	-0.086889542894704	0.03271538367170226	-0.19340002536773682	0.07599997520446777	0	0	1
0	6.041128449212938	0.10735616964839707	5.8162689208984375	6.280517578125	0.0006097913469587054	0.23446675934797756	-0.7326507568359375	1.4879608154296875	-0.0035757097516741073	0.008013568866179481	-0.0580902099609375	0.0349273681640625	-0.05529378255208333	2.7192806745871203	-5.74188232421875	6.65740966796875	34.90649462890625	0.030799727090403104	34.80462646484375	35.063690185546875	0.8138853634368806	0.005519647722871231	0.7671999931335449	0.8489999771118164	-0.0504239330972944	0.007172400091895563	-0.09619998931884766	-0.0054000020027160645	-0.45171093356893177	0.00977075068399145	-0.5069999694824219	-0.38020002841949463	1	0	0
0	5.832538695562453	0.07399619623974	5.6339263916015625	6.0787200927734375	0.0013540998186383929	0.23723133108839045	-0.7429962158203125	1.4680938720703125	-0.0035184435163225446	0.007564682035850139	-0.0498504638671875	0.0279693603515625	0.07592337472098214	1.7371149986589616	-3.11279296875	4.13055419921875	34.90365609741211	0.030324320228688046	34.792327880859375	35.102325439453125	0.8224479977743966	0.002945738810531215	0.8093999624252319	0.8329999446868896	-0.05187309464670363	0.0024242353492343878	-0.0626000165939331	-0.03979998826980591	-0.43390687742687406	0.005376829589257529	-0.4642000198364258	-0.40619999170303345	1	0	0
0	5.939468619936989	0.30668449733894604	5.4592132568359375	6.5937042236328125	0.0018471854073660715	0.23997393829381905	-0.791107177734375	1.4993133544921875	-0.003472806658063616	0.0077915264306864145	-0.052459716796875	0.03424072265625	0.03969813755580357	3.0450461042798036	-7.64007568359375	9.075927734375	34.896691678001766	0.030661722463857063	34.772308349609375	35.0946044921875	0.8196088656130291	0.0064369437411711024	0.76419997215271	0.8514000177383423	-0.0506145710008485	0.003328641469626752	-0.06300002336502075	-0.031599998474121094	-0.439472400250889	0.011245569868418182	-0.5410000085830688	-0.36979997158050537	1	0	0
0	5.957582328433082	0.09255542419471714	5.7155609130859375	6.1946868896484375	0.0004829799107142857	0.23816414231763303	-0.7848358154296875	1.4831085205078125	-0.0034844774518694196	0.011932061804590582	-0.1271209716796875	0.1070709228515625	0.05056297665550595	2.5746509446137	-6.4483642578125	6.903076171875	34.90158165922619	0.03044603127810955	34.792327880859375	35.1085205078125	0.8240587890375228	0.007191610557153833	0.7982000112533569	0.8833999633789062	-0.04684273276726405	0.008128345431914116	-0.06980001926422119	0.02740001678466797	-0.42950172428006217	0.013692592210657132	-0.46700000762939453	-0.3596000075340271	1	0	0
0	5.8115442185174855	0.07283883493969655	5.5896759033203125	6.035614013671875	0.001941349574497768	0.23512599964739125	-0.7731170654296875	1.4851226806640625	-0.003453608921595982	0.01126394192313391	-0.1800384521484375	0.1505584716796875	0.0748506818498884	2.066816974675276	-5.46417236328125	5.16510009765625	34.91681504894438	0.031065560883303336	34.779998779296875	35.10540771484375	0.8218854159173511	0.005735956588880185	0.7661999464035034	0.8389999866485596	-0.046812494925090244	0.004634623865275439	-0.07300001382827759	-0.01840001344680786	-0.43436539170571736	0.010333174637596435	-0.5171999931335449	-0.3906000256538391	1	0	0
0	5.757640983944848	0.0934145004929641	5.53436279296875	6.145477294921875	0.00046265738351004463	0.23375896736798477	-0.73828125	1.4923553466796875	-0.0034153987339564733	0.007185874648435177	-0.0497589111328125	0.0293426513671875	0.10210447765531994	2.1704601287389713	-3.51104736328125	5.65338134765625	34.916709288097564	0.03027496368144472	34.8231201171875	35.0806884765625	0.8261267781427928	0.0032259950922822753	0.8142000436782837	0.8378000259399414	-0.044867200871308646	0.0026997858964230843	-0.054000020027160645	-0.03380000591278076	-0.42547440957455407	0.006227505104119865	-0.45420002937316895	-0.392799973487854	1	0	0
0	5.613852909633091	0.05410141788535343	5.3211212158203125	5.81207275390625	0.0011443917410714286	0.23508338047286184	-0.76666259765625	1.4690093994140625	-0.003384255545479911	0.00719125007383395	-0.0428924560546875	0.0269622802734375	0.0826966785249256	1.8704237486415813	-4.01611328125	4.09698486328125	34.91307896060035	0.03030672903852856	34.80926513671875	35.102325439453125	0.8240309771412895	0.002916419601675809	0.8106000423431396	0.8345999717712402	-0.04353662078721183	0.0024492719593506517	-0.05339998006820679	-0.03280001878738403	-0.4297280960253307	0.005339800283670286	-0.4562000036239624	-0.40140002965927124	1	0	0
0	5.428622327532087	0.06335136236869213	5.2280426025390625	5.615234375	0.001364835466657366	0.23913685261368942	-0.7522430419921875	1.47308349609375	-0.0033545684814453125	0.007518519643194111	-0.0604705810546875	0.0417022705078125	0.2349121820359003	2.078939514290508	-4.78973388671875	7.2784423828125	34.915609049479166	0.030811482172416905	34.81695556640625	35.125518798828125	0.8228400450036639	0.004225208257253637	0.805400013923645	0.8586000204086304	-0.04442652517557144	0.0056988906105362724	-0.10100001096725464	-0.0004000067710876465	-0.43225508680230096	0.007700581039669004	-0.4642000198364258	-0.3686000108718872	1	0	0
0	5.507694898332868	0.12345060780070868	5.2471160888671875	5.9856414794921875	0.0014858790806361608	0.24171126652939845	-0.77508544921875	1.4992218017578125	-0.0033528529575892856	0.0075353043718948765	-0.0461883544921875	0.0307159423828125	-0.12655181884765626	2.3193762534718965	-7.71636962890625	4.92401123046875	34.917202824183875	0.030796309598665368	34.796966552734375	35.134796142578125	0.8233342545259567	0.0033942148242796792	0.8093999624252319	0.8353999853134155	-0.04929884677557718	0.0038571593592190635	-0.06540000438690186	-0.02319997549057007	-0.4315401151151884	0.006309058857646169	-0.46060001850128174	-0.397599995136261	1	0	0
0	5.355603299822126	0.0729091943470182	5.1685333251953125	5.6362152099609375	0.0008617728097098215	0.23323831498666256	-0.8106536865234375	1.4833831787109375	-0.0033551548549107142	0.006918461232244775	-0.0542449951171875	0.0352020263671875	-0.04748048328218006	2.247395751951252	-4.85992431640625	5.02777099609375	34.928750854492186	0.031233328320152177	34.78924560546875	35.120880126953125	0.8229820735965456	0.003201662158155024	0.8090000152587891	0.8345999717712402	-0.050158075264522005	0.002941917743946139	-0.0626000165939331	-0.03299999237060547	-0.4322687917351723	0.005568909720143749	-0.4610000252723694	-0.40539997816085815	1	0	0
0	5.4299317132859	0.0776534804157629	5.2120208740234375	5.6888580322265625	0.0013740365164620536	0.23444207924370908	-0.7712860107421875	1.4982147216796875	-0.0033548474993024555	0.00673580039640081	-0.0413360595703125	0.0240325927734375	0.1431358700706845	1.8164921276653994	-4.28619384765625	4.1046142578125	34.93748509434291	0.030403253717101602	34.835418701171875	35.06988525390625	0.8230975306204387	0.0042345080668621075	0.788599967956543	0.8351999521255493	-0.048246513244651616	0.0026873623148933614	-0.05820000171661377	-0.03659999370574951	-0.4319040103810174	0.007995659858740142	-0.49299997091293335	-0.40460002422332764	1	0	0
0	5.330082738967169	0.06748411551590479	5.1700592041015625	5.5858612060546875	0.001244659423828125	0.2374411410617136	-0.851348876953125	1.4806365966796875	-0.003347017560686384	0.007289184327297939	-0.04559326171875	0.03167724609375	-0.41104220435732886	5.645248875307551	-19.88067626953125	17.86651611328125	34.942992380777994	0.030570054264703835	34.835418701171875	35.066802978515625	0.8282667025838579	0.006829899804831578	0.812000036239624	0.8697999715805054	-0.04663119035675412	0.004103978258124848	-0.0690000057220459	-0.02460002899169922	-0.4203014759847096	0.015038251063125913	-0.45740002393722534	-0.3343999981880188	1	0	0
