# Supplementary material for: Learning From Others Without Sacrificing Privacy: Simulation Comparing Centralized and Federated Machine Learning on Mobile Health Data
Source: JMIR Mhealth Uhealth. 2021 Mar 30;9(3):e23728. doi: 10.2196/23728 (PMC8044739; doi:10.2196/23728)
Supplement: Multimedia Appendix 2 [file mhealth_v9i3e23728_app2.zip › subject_feats_chest30/S13_feats_4.csv]

	EDA_mean	EDA_std	EDA_min	EDA_max	ECG_mean	ECG_std	ECG_min	ECG_max	EMG_mean	EMG_std	EMG_min	EMG_max	Resp_mean	Resp_std	Resp_min	Resp_max	Temp_mean	Temp_std	Temp_min	Temp_max	ACC_x_mean	ACC_x_std	ACC_x_min	ACC_x_max	ACC_y_mean	ACC_y_std	ACC_y_min	ACC_y_max	ACC_z_mean	ACC_z_std	ACC_z_min	ACC_z_max	0	1	2
0	2.368905766805013	0.01318059959737782	2.2396087646484375	2.487945556640625	0.0006148943219866071	0.23410186970836722	-0.5109100341796875	1.4992218017578125	-0.003155790056501116	0.01919053908593177	-0.17449951171875	0.1610870361328125	-0.2020991734095982	6.509549255044865	-15.106201171875	14.76593017578125	32.84423977661133	0.028014093563119367	32.7139892578125	33.019866943359375	0.8750519706124351	0.03070300836216273	0.8029999732971191	1.0422000885009766	0.043662809462774364	0.11780966270174159	-0.15859997272491455	0.21039998531341553	-0.1940670477407319	0.13700306628255307	-0.4327999949455261	0.20459997653961182	0	1	0
0	2.3460338047572544	0.014946544868360829	2.2258758544921875	2.4875640869140625	0.00034484209333147324	0.22094384285117485	-0.3515625	1.4612274169921875	-0.0031476396833147323	0.01353166031398174	-0.1564178466796875	0.1732177734375	0.08004063197544643	4.3343832469049435	-13.29193115234375	12.32452392578125	32.92985036214193	0.02861520881441255	32.84576416015625	33.156646728515625	0.8609151426213129	0.0193260288223603	0.7749999761581421	0.9742000102996826	0.07904651450827008	0.0949815078058373	-0.16680002212524414	0.20079994201660156	-0.27843633325043177	0.05229995653088374	-0.4312000274658203	-0.012000024318695068	0	1	0
0	2.3348548889160154	0.014069691021872029	2.1495819091796875	2.4669647216796875	0.0013068455287388392	0.2312911803676243	-0.3365478515625	1.4772491455078125	-0.003172395978655134	0.01453923649465795	-0.1024932861328125	0.0827178955078125	0.22046915690104166	3.433341687766877	-6.6802978515625	13.02337646484375	33.01199817766462	0.03418879960562614	32.8907470703125	33.19732666015625	0.8829144014233634	0.033121033926202983	0.6648000478744507	1.4744000434875488	0.15573882902803876	0.041594283095266825	-0.049799978733062744	0.22080004215240479	-0.09358304771639052	0.0713675024590932	-0.3285999894142151	0.3938000202178955	0	1	0
0	2.320070848010835	0.0120110508623787	2.2289276123046875	2.4509429931640625	0.0012899584089006697	0.23467981280416292	-0.4298858642578125	1.4972991943359375	-0.0031895076206752233	0.01509829752384317	-0.0797882080078125	0.1453399658203125	0.29819132486979166	5.054671135070685	-17.99774169921875	15.30914306640625	33.10404464285714	0.028622429297853087	32.940277099609375	33.271148681640625	0.8741765813089553	0.00811669360408932	0.8046000003814697	0.9625999927520752	0.18479661907468523	0.015443587581376244	0.07620000839233398	0.29100000858306885	-0.12797686688105264	0.03399807877536768	-0.2573999762535095	0.007799983024597168	0	1	0
0	2.328766595749628	0.013981580526709435	2.2098541259765625	2.4566650390625	0.0015190102713448662	0.23578959393280804	-0.3369598388671875	1.4992218017578125	-0.0031427525111607144	0.016881697320304923	-0.1205291748046875	0.1024932861328125	-0.017534383138020835	5.039711543502131	-14.312744140625	13.51776123046875	33.17288424391974	0.022859539912347022	33.079986572265625	33.32391357421875	0.8623741909208752	0.017061970952135505	0.781000018119812	0.9522000551223755	0.03851131388686952	0.1049204503348133	-0.1218000054359436	0.23500001430511475	-0.2755682097588267	0.10343732956556394	-0.40039998292922974	0.004999995231628418	0	1	0
0	2.334958085559663	0.01185693042455188	2.0267486572265625	2.4951934814453125	0.00023316737583705356	0.22162584466350035	-0.3235015869140625	1.47015380859375	-0.00330517578125	0.01524058138088668	-0.0848236083984375	0.0720977783203125	-0.2476045880998884	3.1023820110214957	-8.28399658203125	7.84912109375	33.23943917410714	0.02679519434706735	33.08447265625	33.494537353515625	0.8494234677155813	0.01611917413918602	0.8090000152587891	0.9306000471115112	-0.04386185774349031	0.018862022144609223	-0.13539999723434448	0.04900002479553223	-0.36491754292306444	0.046675003517865146	-0.4129999876022339	-0.18699997663497925	0	1	0
0	2.34577024550665	0.021874533161651145	2.234649658203125	2.4852752685546875	0.0016435328892299107	0.2336379594005812	-0.3215789794921875	1.4765167236328125	-0.003207266671316964	0.014395929850028792	-0.0760345458984375	0.1448822021484375	0.2434050060453869	4.217692258315004	-9.521484375	10.83831787109375	33.28306725638253	0.022731589698040486	33.16571044921875	33.49908447265625	0.8681530654089792	0.015659523265512468	0.8046000003814697	1.0348000526428223	-0.03084125681434359	0.11627713886384793	-0.2766000032424927	0.2505999803543091	-0.2855324381958871	0.056085510872841256	-0.37459999322891235	0.0989999771118164	0	1	0
0	2.3557759602864583	0.012092077604149041	2.1633148193359375	2.474212646484375	0.000745389665876116	0.2162198023874013	-0.4872894287109375	1.4725799560546875	-0.003247772216796875	0.00983366963171303	-0.0598297119140625	0.037261962890625	0.33750821068173364	4.226613948046854	-15.9759521484375	15.07110595703125	33.321234316871276	0.022288627102302075	33.2169189453125	33.474884033203125	0.8573225227480843	0.0072726457319984925	0.8273999691009521	0.9046000242233276	-0.1492603060631525	0.008484026284300051	-0.21660000085830688	-0.11860001087188721	-0.3382919328837168	0.024234040336909735	-0.4065999984741211	-0.13419997692108154	0	1	0
0	2.37194698878697	0.011861478032890487	2.1488189697265625	2.5043487548828125	0.0007786472865513393	0.21831638556286867	-0.3650665283203125	1.47052001953125	-0.0032966744559151787	0.010496610764869269	-0.067657470703125	0.0398712158203125	-0.2614895775204613	3.692870106804763	-15.71197509765625	4.92095947265625	33.36573052687872	0.026056807420449427	33.266632080078125	33.542938232421875	0.8261195502394721	0.006557860263580741	0.8012000322341919	0.865399956703186	-0.16349029560316178	0.009738938736193116	-0.20999997854232788	-0.09680002927780151	-0.4144631143325851	0.016886624291244334	-0.45420002937316895	-0.2896000146865845	0	1	0
0	2.369329361688523	0.012883625273367701	2.2716522216796875	2.4871826171875	0.0010881413051060267	0.23893537869781326	-0.4620208740234375	1.48736572265625	-0.0032498866489955357	0.012154943179520724	-0.0779571533203125	0.0973663330078125	0.1280638195219494	4.229605013984505	-14.5904541015625	10.45989990234375	33.40193615867978	0.020288491435762977	33.2786865234375	33.630706787109375	0.8449327510027659	0.018805365877030508	0.7627999782562256	0.961400032043457	0.061195333517733076	0.16613500067641154	-0.17180001735687256	0.409000039100647	-0.29355345741340094	0.10610976152103113	-0.43379998207092285	0.09459996223449707	0	1	0
0	2.3503925141834077	0.013450564156947004	2.249908447265625	2.483367919921875	0.0011196201869419643	0.2481727937122523	-0.4185333251953125	1.49908447265625	-0.003110327584402902	0.018527347112008558	-0.09832763671875	0.1416778564453125	-0.01988685244605655	4.522683426584275	-15.37933349609375	10.6170654296875	33.42561855788458	0.025346493442773847	33.27716064453125	33.589813232421875	0.8511097045853024	0.013096094602801363	0.8037999868392944	0.9531999826431274	0.18861629504249208	0.049252262987201506	0.017400026321411133	0.2954000234603882	-0.2341387809600149	0.06509869742020118	-0.3708000183105469	0.024199962615966797	0	1	0
0	2.336732428414481	0.012041605748929884	2.185821533203125	2.4570465087890625	0.0008656005859375	0.24525665543991565	-0.49287414550781256	1.4965667724609375	-0.0030895952497209823	0.015199736352726876	-0.1337127685546875	0.1367340087890625	0.0021588280087425594	4.9270648328145645	-19.7265625	12.65716552734375	33.440346208844865	0.020385144806120376	33.37066650390625	33.636749267578125	0.8524283421380179	0.006684125754769106	0.792199969291687	0.8753999471664429	0.21168399124486106	0.01322306315717705	0.1502000093460083	0.25999999046325684	-0.21209659976050968	0.02584546088509784	-0.3335999846458435	-0.14800000190734863	0	1	0
0	2.339045097714379	0.016805091146160127	2.24609375	2.5089263916015625	0.0010276423863002232	0.23659861478000271	-0.3182830810546875	1.49542236328125	-0.0031702292306082587	0.013331121828030583	-0.06207275390624999	0.0820770263671875	0.13104037330264137	3.5078870739356804	-7.65838623046875	10.97869873046875	33.45471880958194	0.021064944550141424	33.343536376953125	33.598907470703125	0.8688979318425769	0.02242520043374382	0.8145999908447266	1.0668001174926758	0.12420058108511425	0.1102275534704806	-0.3109999895095825	0.24940001964569092	-0.20609471440031416	0.055335754971215415	-0.3118000030517578	0.07340002059936523	0	1	0
0	2.330006317865281	0.011361615194833918	2.10418701171875	2.4608612060546875	0.0016504908970424107	0.2451985900388083	-0.4427032470703125	1.4810943603515625	-0.0031408560616629465	0.013862796344457877	-0.0749359130859375	0.0712738037109375	0.049380711146763394	4.734234152172465	-14.97039794921875	9.12628173828125	33.489072938464936	0.025901898837334354	33.31939697265625	33.641326904296875	0.8548530756235123	0.010685144955766264	0.7486000061035156	0.9514000415802002	0.20715412419182913	0.02059841244391439	0.10979998111724854	0.2793999910354614	-0.20465507641576586	0.04261401780226907	-0.3614000082015991	-0.09140002727508545	0	1	0
0	2.339659245808919	0.016861677706892716	2.21710205078125	2.4505615234375	0.0006418282645089285	0.2430948692456268	-0.3770599365234375	1.4992218017578125	-0.003116446358816964	0.017421522112412897	-0.1412200927734375	0.1704254150390625	0.16395997546968005	6.213168410776622	-15.47088623046875	17.38128662109375	33.516222011021206	0.023235988159421087	33.408447265625	33.70947265625	0.8673039619354974	0.028053035225825036	0.7960000038146973	0.972000002861023	0.14644303761777425	0.10885757834997471	-0.09460002183914185	0.28939998149871826	-0.08929785735266549	0.17010775965610378	-0.3569999933242798	0.284000039100647	0	1	0
0	2.365454355875651	0.011935231452933537	2.2548675537109375	2.5264739990234375	0.0015754743303571428	0.24783488054196864	-0.5550384521484375	1.4991302490234375	-0.0031411067417689733	0.011838711258591643	-0.0747528076171875	0.0636749267578125	-0.42759588332403276	4.742246755176226	-15.44647216796875	15.22979736328125	33.47564994012742	0.02172994126412347	33.363128662109375	33.656463623046875	0.9086206854638599	0.010167793362465382	0.8522000312805176	0.9694000482559204	-0.041642057878630505	0.05997346159445532	-0.16380000114440918	0.06379997730255127	0.08016316195045199	0.060048323219483196	-0.01819998025894165	0.2680000066757202	0	1	0
0	2.3641519637334913	0.011422801600283498	2.2319793701171875	2.4784088134765625	0.00040831429617745534	0.24014628373611882	-0.5931243896484375	1.4941864013671875	-0.0030591605050223213	0.010966756606199213	-0.1050567626953125	0.06756591796875	-0.12915271577380952	4.772018847423731	-17.24090576171875	7.97882080078125	33.47688236926851	0.024702225813907363	33.342010498046875	33.632232666015625	0.902854694599197	0.007592636417986546	0.860200047492981	0.9558000564575195	0.013946409273715247	0.02153719808967508	-0.11580002307891846	0.059399962425231934	0.12899939074402764	0.032997468219739486	0.020599961280822754	0.21979999542236328	0	1	0
0	2.3570709591820127	0.011301766252456045	2.2579193115234375	2.486419677734375	0.0017475934709821428	0.2465771636550957	-0.4541473388671875	1.4837493896484375	-0.003076723371233259	0.009940955244321271	-0.08697509765625	0.055755615234375	0.6090514410109747	2.6154884714421205	-8.83331298828125	5.609130859375	33.51794077264695	0.02251130546889992	33.420501708984375	33.656463623046875	0.9093501150267465	0.005103210203466267	0.8680000305175781	0.9473999738693237	0.012961428233555386	0.007733026892363024	-0.04360002279281616	0.050999999046325684	0.0773191525652295	0.016946712900907882	0.009400010108947754	0.1438000202178955	0	1	0
0	2.3540778023856026	0.011424663306885735	2.21710205078125	2.4814605712890625	0.0002278507777622768	0.25177737854709836	-0.4346466064453125	1.4787139892578125	-0.003058534894670759	0.010285565887597308	-0.10235595703125	0.0562591552734375	0.013244410923549107	3.3558664135075	-6.11114501953125	8.04595947265625	33.548709930419925	0.024651656462312772	33.465850830078125	33.697357177734375	0.9137201901901336	0.00652566381727666	0.860200047492981	0.9639999866485596	-0.036860457860288166	0.02749776888548224	-0.13580000400543213	0.07840001583099365	0.04786173350470407	0.02962952001715681	-0.05620002746582031	0.14820003509521484	0	1	0
0	2.3603475843157087	0.015784041127770432	2.1686553955078125	2.4776458740234375	0.0014759870256696428	0.2503634556773801	-0.562408447265625	1.4829254150390625	-0.0030594656808035714	0.010101361968687423	-0.06134033203124999	0.08184814453125	-0.2693211146763393	5.084060723135209	-16.68853759765625	16.48101806640625	33.55400544230143	0.021669749733429285	33.467315673828125	33.69281005859375	0.9133889618033455	0.005172824572381592	0.8775999546051025	0.9637999534606934	-0.016037676896367755	0.0104551132103551	-0.0658000111579895	0.03579998016357422	0.04349554301443554	0.02813409307428661	-0.024200022220611572	0.2359999418258667	0	1	0
0	2.3662852696010046	0.011509909004178151	2.280426025390625	2.481842041015625	0.0007526201520647322	0.24590811281054203	-0.41583251953125	1.4785308837890625	-0.0031072474888392855	0.01027282551696311	-0.0932464599609375	0.2369384765625	0.14090503510974703	2.7810292758920703	-10.38055419921875	5.48095703125	33.55810532052176	0.02121717455840642	33.483978271484375	33.691314697265625	0.9134751525436129	0.00566085709914746	0.8522000312805176	0.9628000259399414	-0.014241258726233528	0.025610022810912614	-0.14300000667572021	0.012199997901916504	0.03676777136325836	0.021161387900187786	-0.0997999906539917	0.11059999465942383	0	1	0
0	2.3587662651425316	0.011271122952832028	2.2617340087890625	2.4932861328125	0.0010578090122767858	0.25598925917144366	-0.5536651611328125	1.4896087646484375	-0.0029451468331473216	0.012694331035286872	-0.1096343994140625	0.10491943359375	0.42508697509765625	3.8974710028450867	-9.356689453125	9.686279296875	33.55602780587333	0.022258991115948874	33.414459228515625	33.738311767578125	0.9090691898209708	0.006611497685387974	0.8727999925613403	0.951200008392334	0.002255228332110814	0.04133576872265249	-0.13620001077651978	0.054200053215026855	0.07108486655212584	0.04491654302870023	-0.08980000019073486	0.19140005111694336	0	1	0
0	2.3417977832612538	0.013944890952437852	2.2449493408203125	2.4822235107421875	0.001753843035016741	0.2620044750840122	-0.618988037109375	1.49908447265625	-0.0028527134486607143	0.018535877341178994	-0.164154052734375	0.24833679199218747	0.13313438778831846	5.542492950517589	-12.298583984375	13.63372802734375	33.55056845383417	0.02156635426608529	33.452239990234375	33.700439453125	0.9068261517172768	0.008999908231969436	0.8569999933242798	0.9553999900817871	-0.006015990251586551	0.0600153937226519	-0.13419997692108154	0.11140000820159912	0.08616590470927102	0.05577903963834827	-0.13419997692108154	0.20560002326965332	0	1	0
0	2.3176579429989768	0.012002507923028491	2.2159576416015625	2.435302734375	0.001147247314453125	0.25648569440191	-0.62384033203125	1.4993133544921875	-0.0027285897391183035	0.011468178334464481	-0.0904083251953125	0.1068878173828125	-0.06444571358816964	4.860678993710117	-13.458251953125	8.92486572265625	33.5421895417713	0.03920112426057319	33.437103271484375	33.730712890625	0.9026209223554248	0.007613689294034803	0.8317999839782715	0.9825999736785889	0.009720751435983749	0.011980928437766705	-0.07440000772476196	0.07519996166229248	0.13196144766466958	0.04205516665677147	-0.12139999866485596	0.3309999704360962	0	1	0
0	2.32968499319894	0.02077046742064891	2.21099853515625	2.440643310546875	0.0002610844203404018	0.24747531646641308	-0.5611724853515625	1.4856719970703125	-0.0028339734758649556	0.012136619574882464	-0.1030426025390625	0.0909576416015625	0.1591949462890625	5.337276360364777	-13.507080078125	16.78314208984375	33.6705981329055	0.03564484429203821	33.55047607421875	33.8597412109375	0.9005069810549419	0.022729608001837747	0.8190000057220459	0.9694000482559204	-0.034212905324640726	0.10037989296995804	-0.3149999976158142	0.13359999656677246	-0.03228802851268223	0.14202043771923814	-0.3877999782562256	0.1873999834060669	0	1	0
0	2.359047408331008	0.013336247413492446	2.2518157958984375	2.484893798828125	0.001995812552315848	0.2349021950777462	-0.4742889404296875	1.4932708740234375	-0.0028649139404296874	0.01518656581228005	-0.1253814697265625	0.1436920166015625	-0.11659073602585565	3.7913315178794855	-9.73968505859375	10.1104736328125	33.59255844116211	0.06414127753180125	33.444671630859375	33.82781982421875	0.8725426004273551	0.03605890779308096	0.8082000017166138	0.9443999528884888	-0.12292288549457278	0.12997523522152218	-0.2694000005722046	0.11220002174377441	-0.22089407616002218	0.14633992223652117	-0.4318000078201294	0.015799999237060547	0	1	0
0	2.333697328113374	0.012028386317958169	2.223968505859375	2.471923828125	0.0008846195765904017	0.24756254870565547	-0.4259490966796875	1.4947357177734375	-0.0028777640206473216	0.012188732213445103	-0.0559844970703125	0.0584564208984375	-0.1285247076125372	3.48433723644341	-5.36956787109375	7.71026611328125	33.54338396344866	0.03399816991094711	33.4461669921875	33.723114013671875	0.9077513897248677	0.006512322464039356	0.8616000413894653	0.9501999616622925	0.05327187600589934	0.03676285833574447	-0.004999995231628418	0.12740004062652588	-0.03277533357767832	0.030036623435765658	-0.12379997968673706	0.04419994354248047	0	1	0
0	2.327123024350121	0.011184139742355234	2.2205352783203125	2.435302734375	0.0006644090924944196	0.24447723051087236	-0.3962860107421875	1.4810028076171875	-0.002922361101422991	0.00899622683229627	-0.0495758056640625	0.03057861328125	0.05876210530598958	2.8002334084248104	-5.3802490234375	7.65838623046875	33.5602638578869	0.025522166031602886	33.47943115234375	33.711029052734375	0.8992352179232098	0.006145199785130939	0.8733999729156494	0.9229999780654907	0.09704504935514359	0.006658688616194502	0.06280004978179932	0.11539995670318604	0.056168142733119784	0.045302896622804546	-0.017000019550323486	0.21119999885559082	0	1	0
0	2.326246588570731	0.012395185018732671	2.1991729736328125	2.4555206298828125	0.0010675114222935267	0.2372326707311311	-0.32647705078125	1.4992218017578125	-0.002857369559151786	0.013189697435489242	-0.07745361328125	0.1051483154296875	0.24929119291759672	4.0484719947279055	-8.87908935546875	15.50140380859375	33.595094451904295	0.032842137379294895	33.49908447265625	33.74285888671875	0.8680811053230649	0.025278965782066565	0.819599986076355	0.9944000244140625	0.0527476854182425	0.07846056011133799	-0.19260001182556152	0.15260004997253418	-0.18039387580326624	0.211327836286219	-0.40939998626708984	0.17260003089904785	0	1	0
0	2.3225528353736515	0.011406906952115239	2.21099853515625	2.451324462890625	0.0007993491036551339	0.23173472646151944	-0.432586669921875	1.4992218017578125	-0.0028218579973493304	0.009884233282143896	-0.0579986572265625	0.0480194091796875	-0.10035429454985119	4.383353875966489	-17.51556396484375	10.97564697265625	33.615108940487815	0.027581753143959255	33.52325439453125	33.814178466796875	0.8213702571164994	0.007732460504051487	0.7934000492095947	0.8818000555038452	0.09896374263649894	0.010696831259864592	0.0634000301361084	0.14479994773864746	-0.40062834325858526	0.023251208008616388	-0.44859999418258667	-0.19459998607635498	0	1	0
0	2.3307532719203405	0.014042499610435247	2.1392822265625	2.4646759033203125	0.0018177947998046875	0.24752759849292788	-0.6013641357421875	1.4992218017578125	-0.002864294869559152	0.014447216164249974	-0.130096435546875	0.1472625732421875	0.2891439528692336	5.287024965537566	-20.9686279296875	8.57696533203125	33.68333855474563	0.02692332246206779	33.583770751953125	33.905303955078125	0.8460743431420553	0.037603870963586514	0.7963999509811401	0.9543999433517456	0.0925957335006623	0.05463180378475107	-0.07300001382827759	0.19159996509552002	-0.2028604190207663	0.2617130591603411	-0.4351999759674072	0.35819995403289795	0	1	0
0	2.3436487470354352	0.011624046561145511	2.103424072265625	2.4684906005859375	0.000484771728515625	0.23529866317540024	-0.399627685546875	1.4776153564453125	-0.0028271092006138393	0.00976631094913386	-0.0540618896484375	0.0362091064453125	-0.09321151006789434	3.2707278234914767	-8.72039794921875	8.72039794921875	33.70236087181455	0.030280864258830857	33.6019287109375	33.9266357421875	0.9028710563636961	0.005681924699648648	0.8494000434875488	0.9257999658584595	0.02599385726451874	0.011886015921249786	-0.006600022315979004	0.0756000280380249	0.12410865709327516	0.019347337551792018	0.0745999813079834	0.20819997787475586	0	1	0
0	2.3529964810325987	0.012038657589631291	2.252960205078125	2.462005615234375	0.0017663487025669643	0.24997387706810695	-0.461151123046875	1.4772491455078125	-0.0027200993129185267	0.010945647547085872	-0.0829010009765625	0.08404541015625	-0.04495573497953869	4.369399643631284	-12.47406005859375	8.35113525390625	33.68985886492048	0.026097733698181306	33.617095947265625	33.8597412109375	0.9060601804483505	0.009034006476411354	0.8436000347137451	0.9642000198364258	0.033628256871586756	0.023117040919090493	-0.06599998474121094	0.10839998722076416	0.07349256156455902	0.0569458723959685	-0.2526000142097473	0.19360005855560303	0	1	0
0	2.364959208170573	0.012308415972290734	2.21710205078125	2.504730224609375	0.000439208984375	0.23439601016342715	-0.5503692626953125	1.4992218017578125	-0.0029794224330357143	0.016114508151617572	-0.16973876953125	0.12286376953125	0.26515466599237353	6.371251710995945	-16.766357421875	13.34075927734375	33.740091772170295	0.027908747015367896	33.629180908203125	33.89923095703125	0.7796838190271741	0.06725226194470577	0.6820000410079956	1.056999921798706	-0.08019159981750307	0.049236627217373916	-0.24379998445510864	0.13419997692108154	-0.4774757331950324	0.18312017154530433	-0.6527999639511108	0.27160000801086426	0	1	0
0	2.375534693400065	0.015511560804586653	2.0961761474609375	2.520751953125	0.0014505157470703126	0.22181843466311657	-0.3310546875	1.4870452880859375	-0.002908876691545759	0.015631138368832353	-0.137969970703125	0.17376708984375	-0.31541348411923364	4.06720071642623	-11.19537353515625	8.75701904296875	33.78567546299526	0.02610997075798316	33.686737060546875	33.964630126953125	0.8342324477490924	0.0713448300310093	0.579200029373169	1.5534000396728516	-0.12576776230619066	0.060582554750863764	-0.3378000259399414	0.138200044631958	-0.36217317136412575	0.16349901675170933	-0.6908000111579895	0.30159997940063477	0	1	0
0	2.386458278837658	0.01742846408026385	2.2823333740234375	2.530670166015625	0.0012209341866629465	0.23647680312311406	-0.3563690185546875	1.4789886474609375	-0.0028723384312220983	0.010932656005107526	-0.05657958984375	0.0523223876953125	0.2552275158110119	5.198725940937097	-16.37420654296875	11.36932373046875	33.8445371660505	0.029639789168361998	33.7125244140625	34.09100341796875	0.8381652667181833	0.022762308744272857	0.7546000480651855	0.9450000524520874	-0.08625878103290285	0.137788395487745	-0.31139999628067017	0.1865999698638916	-0.3690498285321962	0.06430971100760907	-0.5410000085830688	-0.08020001649856567	0	1	0
0	2.3906243823823474	0.012120850760828581	2.2552490234375	2.5302886962890625	0.0006679752894810268	0.23598507174722602	-0.2940673828125	1.47052001953125	-0.0028952244349888393	0.01173956386449388	-0.0670623779296875	0.0661468505859375	0.06532839820498512	2.6148984790216834	-7.7117919921875	6.207275390625	33.89472679065523	0.025189269773522097	33.773193359375	34.118438720703125	0.8387410193284353	0.013141952518944462	0.7782000303268433	0.906999945640564	0.10879339144911085	0.013772255485960855	0.02499997615814209	0.18060004711151123	-0.35225969506161553	0.0303010895358792	-0.43959999084472656	-0.27740001678466797	0	1	0
0	2.3866081419445218	0.011401151539038173	2.214813232421875	2.5279998779296875	0.001719146728515625	0.23841245993926866	-0.306976318359375	1.4992218017578125	-0.0028523036411830355	0.009904855128418984	-0.0538330078125	0.0460052490234375	0.10677977062406994	2.5596597166778654	-5.97076416015625	7.42034912109375	33.925430499848865	0.024255363715284885	33.824798583984375	34.068115234375	0.8332257329906736	0.008302942820460598	0.7790000438690186	0.8874000310897827	0.11876626693634759	0.012382421146600462	0.06939995288848877	0.16579997539520264	-0.3626133712416603	0.016437299706253933	-0.4225999712944031	-0.3091999888420105	0	1	0
0	2.405556687854585	0.01978996311979119	2.0915985107421875	2.5981903076171875	0.0006575230189732143	0.23316859692803213	-0.3527984619140625	1.4875030517578125	-0.002868475777762277	0.012576280393539587	-0.1143035888671875	0.23968505859375	0.059843590146019345	4.368007704249437	-10.86578369140625	14.49737548828125	33.93864901442755	0.024223366044927235	33.853668212890625	34.199249267578125	0.8415708089839844	0.02526429236322142	0.7733999490737915	0.9847999811172485	-0.08913322945719673	0.15232599955448772	-0.32580000162124634	0.13359999656677246	-0.35285337133066996	0.06873783688098445	-0.45260000228881836	0.06700003147125244	0	1	0
0	3.333870097569057	0.02988833358906048	3.2131195068359375	3.5297393798828125	0.0010832606724330356	0.25171184766519694	-0.48797607421875	1.4775238037109375	-0.0029533168247767856	0.013181978226993692	-0.0897216796875	0.1186065673828125	0.44968065534319196	7.357287353511291	-13.74359130859375	22.47467041015625	34.03487162708101	0.024489242224616778	33.947906494140625	34.20538330078125	0.8917336006902513	0.03999977985228991	0.5241999626159668	1.1754000186920166	-0.04803431435426076	0.07893928348986838	-0.3492000102996826	0.12020003795623779	-0.20903241900035313	0.07784437096391955	-0.5238000154495239	0.15059995651245117	0	0	1
0	3.401644733973912	0.041990772591611804	3.2695770263671875	3.610992431640625	0.001139923095703125	0.24935985549880338	-0.4013671875	1.4557342529296875	-0.0029425114222935266	0.012134513102509374	-0.1125640869140625	0.0829925537109375	-0.04179266066778274	6.582708596326451	-18.43414306640625	18.86444091796875	34.0680987941197	0.029880039975531406	33.958526611328125	34.272552490234375	0.8805303146498544	0.03171761808072947	0.636199951171875	1.2074000835418701	-0.13647903798591524	0.06480107584378862	-0.2766000032424927	0.14219999313354492	-0.26177665690581003	0.038799357745774476	-0.46820002794265747	-0.025799989700317383	0	0	1
0	3.5417750767299108	0.05482068977685811	3.3901214599609375	3.7525177001953125	0.0016012464250837054	0.2545726568628967	-0.7180023193359375	1.4993133544921875	-0.003084134783063616	0.012352355786075244	-0.164154052734375	0.0895843505859375	-0.020122201102120537	5.969205441631381	-16.02020263671875	20.85113525390625	34.111532026018416	0.04434008191683512	33.9935302734375	34.295501708984375	0.8727225523903256	0.035567097227292496	0.6518000364303589	1.1702001094818115	-0.02560439081419082	0.06367242024917981	-0.17019999027252197	0.2549999952316284	-0.2754976569612821	0.11235227437658561	-0.5304000377655029	0.16579997539520264	0	0	1
0	3.8236101786295573	0.09530368612294798	3.5442352294921875	4.107666015625	0.0013611668178013393	0.2289728107609318	-0.4279632568359375	1.478759765625	-0.0031705147879464287	0.011895432157834753	-0.0872039794921875	0.0691680908203125	0.08967154366629464	4.67892204510965	-4.83245849609375	13.92974853515625	34.2676798328218	0.05008716640681605	34.109283447265625	34.465301513671875	0.8730187049082347	0.025367213125611753	0.7111999988555908	1.0717999935150146	-0.02691686701206934	0.03250778531300028	-0.18639999628067017	0.16260004043579102	-0.3003628475211916	0.036956764893915986	-0.42760002613067627	-0.09520000219345093	0	0	1
0	4.215802274431501	0.2003980381688178	3.8860321044921875	4.61273193359375	0.00018657139369419642	0.2179613463954391	-0.49076843261718744	1.4991302490234375	-0.0032536272321428573	0.01358274367666807	-0.1015777587890625	0.1115570068359375	0.07518056233723959	10.867558074402593	-20.86334228515625	37.88604736328125	34.386415345691496	0.04698506495976504	34.2496337890625	34.6109619140625	0.8717357143390746	0.0293327428922566	0.704800009727478	1.0699999332427979	-0.05360399076200667	0.04168140461499509	-0.2598000168800354	0.09300005435943604	-0.29790834275029954	0.07709714148130084	-0.495199978351593	0.12940001487731934	0	0	1
0	4.617382485525948	0.10574811915470601	4.33502197265625	4.9892425537109375	0.0015990818568638392	0.23482948015090363	-0.438079833984375	1.4991302490234375	-0.003248628888811384	0.01252628100834925	-0.0766754150390625	0.0705413818359375	-0.8710297357468378	6.894939916441351	-11.87896728515625	24.42474365234375	34.53154268246605	0.03129647355939692	34.417816162109375	34.6846923828125	0.8792729811895461	0.03354119177041788	0.7111999988555908	1.0441999435424805	-0.11030137145235425	0.08312957924199925	-0.3094000220298767	0.39760005474090576	-0.24517573353222438	0.11207589321992505	-0.49900001287460327	0.1706000566482544	0	0	1
0	5.027926090785435	0.17349229881022815	4.602813720703125	5.46112060546875	0.0006824798583984375	0.25214237625405744	-0.5749969482421875	1.4992218017578125	-0.003402860369001116	0.011701023827638064	-0.0686187744140625	0.0576324462890625	0.46627349853515626	11.635929694571816	-27.5390625	33.81195068359375	34.56549767339797	0.040922183374359225	34.433135986328125	34.7369384765625	0.8826286955560957	0.04077020877975208	0.6327999830245972	1.1582000255584717	-0.07655991474787394	0.08851488968816462	-0.44179999828338623	0.15260004997253418	-0.2410049999554952	0.09350942535192294	-0.41360002756118774	0.16260004043579102	0	0	1
0	5.381113343011766	0.14096788098989355	5.00335693359375	5.751800537109375	0.0016320212227957588	0.2318577212288863	-0.410064697265625	1.4992218017578125	-0.0035415169852120536	0.01257366233199219	-0.144561767578125	0.1837005615234375	0.28559068952287947	6.261196497130238	-13.63372802734375	19.71282958984375	34.57028957839239	0.04142091063771491	34.42242431640625	34.72467041015625	0.8707727714209329	0.029618261894882845	0.6704000234603882	1.0625998973846436	-0.10722932370787575	0.05944345064640871	-0.3022000193595886	0.12419998645782471	-0.3025693426103819	0.053343030153017904	-0.5144000053405762	0.06299996376037598	0	0	1
0	5.905625134422666	0.3240354654327373	5.4534912109375	6.635284423828125	-0.00023450142996651784	0.23578717626315013	-0.4562530517578125	1.4991302490234375	-0.0038104771205357143	0.013499867094545984	-0.1150360107421875	0.1230926513671875	0.801611328125	8.76248877703367	-17.1356201171875	35.34698486328125	34.4770701511928	0.043697192702206455	34.345947265625	34.65087890625	0.8710301613296781	0.03201484136690336	0.6477999687194824	1.2214000225067139	-0.07031161933569681	0.06606824883590584	-0.36820000410079956	0.16840004920959473	-0.2912278473093396	0.09291364991939703	-0.5654000043869019	0.2014000415802002	0	0	1
0	5.86944454738072	0.17783228958721356	5.6278228759765625	6.484222412109375	0.002365199497767857	0.23747198974907913	-0.3851165771484375	1.4991302490234375	-0.0037451934814453124	0.010496828155534215	-0.072052001953125	0.083404541015625	-0.3259490966796875	9.228170510958568	-16.76025390625	28.75213623046875	34.59536292230515	0.07278676475605875	34.433135986328125	34.846221923828125	0.8748761140732538	0.028276520507828584	0.7688000202178955	1.0360000133514404	-0.060850981371743336	0.08449432732724367	-0.30379998683929443	0.1873999834060669	-0.27259242853380383	0.09037423926536577	-0.4326000213623047	0.09039998054504395	0	0	1
0	5.927713484991164	0.11230484123248445	5.5408477783203125	6.160736083984375	0.001316962105887277	0.232361518022121	-0.332611083984375	1.4633331298828125	-0.0038260846819196427	0.009159787490088143	-0.0534210205078125	0.0548858642578125	-0.12837415422712053	2.8275029363296915	-9.39178466796875	8.746337890625	34.70261041405087	0.04839174075983234	34.543487548828125	34.86468505859375	0.8719613895473026	0.00756196053050874	0.8062000274658203	0.9465999603271484	0.04679177187170301	0.025077889539401457	-0.06779998540878296	0.15359997749328613	-0.2826982854604721	0.01734403182263434	-0.39800000190734863	-0.14740002155303955	0	0	1
0	5.724033846173968	0.14552670060142398	5.3691864013671875	6.0573577880859375	0.0010594395228794642	0.23952623799721323	-0.32061767578125	1.450286865234375	-0.003781890869140625	0.00918059441052729	-0.05291748046875	0.0397796630859375	-0.08041846865699405	2.7720844360983	-9.02252197265625	6.80389404296875	34.557118421282084	0.04868697327775975	34.413238525390625	34.740020751953125	0.8674777603944143	0.010471767123010945	0.8178000450134277	0.9731999635696411	0.06867563833509173	0.016904369317015205	0.042600035667419434	0.20260000228881836	-0.28528297116359075	0.046096924762118456	-0.3709999918937683	0.09200000762939453	0	0	1
0	5.268855103992281	0.15084532666139908	4.9839019775390625	5.6278228759765625	0.0012468021937779017	0.25304023273591203	-0.5896453857421875	1.4713897705078125	-0.0036605922154017857	0.011151721529937214	-0.1348114013671875	0.0825347900390625	-0.03192690894717262	7.62453889683803	-18.58978271484375	30.09185791015625	34.401644413539344	0.07110613191563095	34.211456298828125	34.615570068359375	0.8744478377330871	0.021162601140259057	0.7350000143051147	1.045799970626831	-0.027303876434053694	0.056811002094466795	-0.19940000772476196	0.09379994869232178	-0.28144233325549534	0.08059302677027605	-0.3962000012397766	0.20340001583099365	0	0	1
0	4.907879402523949	0.0910978281699203	4.671478271484375	5.156707763671875	0.0009052036830357143	0.2509926453756083	-0.40264892578125	1.4744110107421875	-0.003496453421456473	0.01076137192158159	-0.0564422607421875	0.045867919921875	-0.5861621675037202	5.3727439904128484	-13.17901611328125	13.87481689453125	34.273130529494516	0.02789732826442815	34.185546875	34.41937255859375	0.8746697711149851	0.01708737275576812	0.7685999870300293	0.962399959564209	-0.03611664769195375	0.03366170683452323	-0.07700002193450928	0.2682000398635864	-0.2844473141829173	0.08286610513095045	-0.42180001735687256	0.21780002117156982	0	0	1
0	4.633078348068964	0.07354804783752926	4.4330596923828125	4.853057861328125	0.0017457144601004464	0.25596887355692	-0.4669647216796875	1.4874114990234375	-0.0034077039446149555	0.010855468910488586	-0.072784423828125	0.0896759033203125	0.009683663504464285	10.199460699756866	-18.08624267578125	35.44464111328125	34.204744381859186	0.03402851844857479	34.106201171875	34.4071044921875	0.8738745712666285	0.03104878391586952	0.6055999994277954	1.156599998474121	-0.04388404781477792	0.042447264967309335	-0.19099998474121094	0.29200005531311035	-0.2899601139993895	0.07983888315083659	-0.5490000247955322	0.1950000524520874	0	0	1
0	4.4749187469482425	0.0507371921582214	4.1545867919921875	4.6619415283203125	0.0010058659144810268	0.24292315689300842	-0.3376922607421875	1.4688262939453125	-0.0033323189871651785	0.010940068111899742	-0.0782318115234375	0.0592803955078125	0.8563609531947545	6.980335095864567	-10.38055419921875	21.61712646484375	34.20726853579566	0.026871977602171943	34.0772705078125	34.41632080078125	0.8736095996413912	0.01646750666456878	0.7482000589370728	0.990399956703186	-0.05136182866777692	0.014615542025894112	-0.1305999755859375	0.029800057411193848	-0.3011996761049543	0.04078657262374861	-0.4161999821662903	-0.1592000126838684	0	0	1
0	4.321307518368676	0.031979602202377895	4.0714263916015625	4.486846923828125	0.0010547136579241072	0.24014293462712677	-0.3104095458984375	1.4777069091796875	-0.003233551025390625	0.01104174618563916	-0.0547943115234375	0.0556640625	0.08789171491350446	3.8568240666643465	-5.95855712890625	13.06915283203125	34.23123924473354	0.027031470075494984	34.130615234375	34.46221923828125	0.8644769421815872	0.0122725687375669	0.6953999996185303	0.9625999927520752	-0.05880737129279545	0.01208468337800874	-0.15859997272491455	0.024199962615966797	-0.3312427425696736	0.029171397765776055	-0.44419997930526733	-0.22899997234344482	0	0	1
0	4.22814222063337	0.026050936583039197	4.1225433349609375	4.367828369140625	0.0008563188825334822	0.2374938964702075	-0.4352874755859375	1.4861297607421875	-0.003167201450892857	0.012172718301716881	-0.08441162109375	0.0575408935546875	-0.57916746593657	8.054360357194557	-23.22540283203125	28.912353515625	34.24928334263393	0.02813998857544792	34.136749267578125	34.390289306640625	0.8674869515895843	0.015988124848717016	0.7862000465393066	0.9758000373840332	-0.049160962340377624	0.017700836363189386	-0.11019998788833618	0.12380003929138184	-0.31841245687291736	0.0496641535319376	-0.4472000002861023	-0.10180002450942993	0	0	1
0	4.150380361647833	0.03002297546345173	4.01153564453125	4.3018341064453125	0.0011766095842633928	0.24808767737647763	-0.6017303466796875	1.4994964599609375	-0.003240530831473214	0.013315949595824496	-0.082305908203125	0.1406707763671875	1.2619037446521577	6.870148387348805	-15.91339111328125	32.16705322265625	34.26253031848726	0.028798474578598646	34.1702880859375	34.430084228515625	0.8660668086040587	0.03416213249024173	0.5429999828338623	1.0999999046325684	-0.0522934095064799	0.048369968581720435	-0.3862000107765198	0.17180001735687256	-0.2986142951562291	0.1254576861907089	-0.5778000354766846	0.4010000228881836	0	0	1
0	4.180108006795248	0.019537237341980346	4.0409088134765625	4.3399810791015625	0.000857576642717634	0.2451893578513904	-0.35101318359375	1.4793548583984375	-0.0032416120256696427	0.011115687140470358	-0.11773681640625	0.0824432373046875	-0.601026843843006	4.733716317897632	-10.15777587890625	14.67437744140625	34.28000856236049	0.028951255422178017	34.185546875	34.42547607421875	0.8756098474888574	0.012268122782933488	0.7655999660491943	0.9773999452590942	0.0015470374396869115	0.011976432390148582	-0.14139997959136963	0.07819998264312744	-0.28682109517142884	0.03079726076804081	-0.49980002641677856	-0.16939997673034668	0	0	1
0	4.150788388933454	0.01835865646562577	4.0340423583984375	4.282379150390625	0.0014532056535993304	0.24452187449353255	-0.3958282470703125	1.4992218017578125	-0.0032690320696149556	0.015009686256152026	-0.1092681884765625	0.1742706298828125	-0.46396811349051337	9.141351746863846	-24.2462158203125	22.81036376953125	34.29281845819382	0.02713388670467909	34.139739990234375	34.4407958984375	0.8750687627338227	0.02796186164474435	0.6574000120162964	1.1461999416351318	-0.01152949609642937	0.018740574056496758	-0.17559999227523804	0.09099996089935303	-0.2889384572562717	0.052913177000431494	-0.5081999897956848	-0.08899998664855957	0	0	1
0	4.13340087164016	0.0199072987014136	3.9642333984375	4.278564453125	0.0004951389857700893	0.24227653030226154	-0.5711517333984375	1.4689178466796875	-0.0032328927176339286	0.011265435296232293	-0.0734710693359375	0.0575408935546875	0.76403321765718	6.796528773172726	-27.88238525390625	20.80535888671875	34.33804288882301	0.02920157014418743	34.228271484375	34.548065185546875	0.856914571807498	0.026910281216291906	0.645799994468689	1.0743999481201172	-0.010405505129269191	0.029445578454397228	-0.24119997024536133	0.16199994087219238	-0.30874270460719155	0.15921687596730694	-0.49299997091293335	0.30320000648498535	0	0	1
0	2.5568246387300038	0.02109280228735352	2.3807525634765625	2.6821136474609375	0.001113309587751116	0.23070226877035116	-0.333251953125	1.4988555908203125	-0.0028954075404575893	0.012033811728453213	-0.07452392578125	0.0651397705078125	0.06458885556175595	3.892084491192103	-6.7352294921875	11.25640869140625	34.04762477329799	0.02596788455130883	33.915924072265625	34.232818603515625	0.9109005049864451	0.030079275213679306	0.6318000555038452	1.2130000591278076	-0.06239101936987468	0.04537222204003262	-0.37300002574920654	0.09080004692077637	-0.09051494289579845	0.06958293802144667	-0.30699998140335083	0.1303999423980713	1	0	0
0	2.58230345589774	0.010653569077189324	2.390289306640625	2.6882171630859375	0.0012608686174665179	0.22860983930144527	-0.3189239501953125	1.4861297607421875	-0.0028737662179129466	0.013312885886544128	-0.075897216796875	0.0740203857421875	-0.046027483258928574	4.864415145722534	-9.47418212890625	17.51251220703125	34.06880612327939	0.02466393271733674	33.987457275390625	34.275604248046875	0.9042411422843025	0.011374922531707318	0.7857999801635742	1.0313999652862549	-0.09260668545109885	0.022344016851361004	-0.2401999831199646	0.020599961280822754	-0.16731453346638453	0.01968751591831566	-0.2825999855995178	-0.048799991607666016	1	0	0
0	2.646638452439081	0.032707666690577404	2.3471832275390625	2.8049468994140625	0.0007788260323660715	0.2341459311484785	-0.5220794677734375	1.4992218017578125	-0.002920006888253348	0.013145607126493522	-0.0747528076171875	0.0797882080078125	0.39220602852957587	5.715899247694221	-13.08135986328125	11.0321044921875	34.100507337297714	0.026553276598482632	34.00567626953125	34.27716064453125	0.9057855710302081	0.0239060160001045	0.7361999750137329	1.1426000595092773	-0.0667646097484089	0.038679041152699094	-0.2635999917984009	0.06959998607635498	-0.15319913343020847	0.04064644552716671	-0.31940001249313354	0.06180000305175781	1	0	0
0	2.772220884050642	0.045199241361816855	2.6371002197265625	2.9056549072265625	0.0013018450055803572	0.2272276398938581	-0.33123779296875	1.499176025390625	-0.002958803449358259	0.013025874748729835	-0.0698089599609375	0.0558929443359375	-0.28872084844680057	5.575891403446258	-16.33758544921875	14.91851806640625	34.14214781842913	0.02668130279407211	34.04376220703125	34.2908935546875	0.905848732812064	0.027652283176677322	0.6125999689102173	1.3682000637054443	-0.09428116204341253	0.02633308930938786	-0.2282000184059143	0.034600019454956055	-0.15286491427535104	0.03737617178197584	-0.26099997758865356	0.03540003299713135	1	0	0
0	2.8516479310535248	0.01811098855324159	2.748870849609375	2.997589111328125	0.001415926252092634	0.22797874886018207	-0.396331787109375	1.4992218017578125	-0.0030217045375279016	0.01474854954392069	-0.093017578125	0.1327056884765625	0.23212185814267114	5.754788609456115	-19.40155029296875	19.00482177734375	34.155512038457964	0.025304793404344734	34.031585693359375	34.339813232421875	0.8962025059461594	0.020765266764870022	0.7644000053405762	1.1050000190734863	-0.0970115050531569	0.03808934722202759	-0.21660000085830688	0.12000000476837158	-0.2064725715234166	0.04531197792427647	-0.43140000104904175	-0.002200007438659668	1	0	0
0	2.8642279307047525	0.010707430705713058	2.7858734130859375	2.968597412109375	0.0016640581403459822	0.23371232771079897	-0.3072509765625	1.4819183349609375	-0.002953303745814732	0.01092696051580382	-0.0692596435546875	0.05145263671875	0.07943536667596726	3.5686903452188985	-6.8572998046875	12.03765869140625	34.15665647524879	0.02518845906316992	34.068115234375	34.31231689453125	0.908049694884391	0.02559009068260567	0.7230000495910645	1.2030000686645508	-0.06763682850485757	0.03554568292429965	-0.19859999418258667	0.05840003490447998	-0.12240478094702675	0.06752246057990587	-0.3009999990463257	0.06540000438690186	1	0	0
0	2.853915550595238	0.011617550379403905	2.7130126953125	2.967071533203125	0.000514162336077009	0.2206418865974525	-0.4794158935546875	1.4936370849609375	-0.002948601858956473	0.012443616737689739	-0.0756683349609375	0.0753021240234375	-0.23068963913690477	5.157853333175524	-14.52178955078125	15.06195068359375	34.15622850109282	0.024991065410982723	34.06353759765625	34.2908935546875	0.9036971806628363	0.024095282523040273	0.7325999736785889	1.140199899673462	-0.08705920970723742	0.03855074327119027	-0.2770000100135803	0.12179994583129883	-0.16739944792645317	0.03800683383696201	-0.28939998149871826	0.10759997367858887	1	0	0
0	2.8367061070033484	0.01166780846222149	2.69775390625	2.9388427734375	0.0011163417271205357	0.222615555055301	-0.3282623291015625	1.476104736328125	-0.0029749341692243306	0.012043312604919908	-0.0715484619140625	0.0538330078125	0.1480899629138765	2.5953648600717694	-5.1666259765625	6.59027099609375	34.15668719627744	0.02514442152904332	34.0711669921875	34.301605224609375	0.9036675994963873	0.02139074535764125	0.7582000494003296	1.0490000247955322	-0.08413982901970546	0.04430499030518705	-0.21299999952316284	0.03059995174407959	-0.15485364773443766	0.06489219778209691	-0.31519997119903564	0.059399962425231934	1	0	0
0	2.826561955043248	0.012450985262963258	2.7545928955078125	2.930450439453125	0.001620938982282366	0.22482045592717792	-0.3487701416015625	1.4789886474609375	-0.0029912131173270087	0.013133635206103179	-0.0699005126953125	0.07305908203125	0.13474818638392858	5.825969711114768	-18.31817626953125	21.31195068359375	34.17057361857096	0.028099150667011463	34.075775146484375	34.38568115234375	0.9014498374178296	0.015983529479151444	0.7913999557495117	1.0125999450683594	-0.11338463794901257	0.032859140754182455	-0.2627999782562256	0.0307999849319458	-0.17489718088649567	0.040913341571350126	-0.27960002422332764	0.05620002746582031	1	0	0
0	2.8237216041201636	0.010404806961784249	2.7446746826171875	2.9644012451171875	0.0007275390625	0.22969190177584048	-0.3191986083984375	1.4786224365234375	-0.0030220729282924106	0.012500356168805241	-0.07196044921875	0.05291748046875	0.5175833565848215	5.098793274450301	-13.49029541015625	22.2076416015625	34.1842640032087	0.026175519116646482	34.09405517578125	34.3321533203125	0.9049529236044203	0.016678700591745452	0.7871999740600586	1.041599988937378	-0.09246160950547173	0.03976288225687615	-0.26319998502731323	0.03859996795654297	-0.14548353348175685	0.0662200230921052	-0.3109999895095825	0.10699999332427979	1	0	0
0	2.817245319911412	0.011026595547408135	2.733612060546875	2.928924560546875	0.0010836247035435269	0.2196977127167458	-0.3190155029296875	1.4783477783203125	-0.0030063912527901787	0.012058300046960506	-0.0680694580078125	0.0577239990234375	-0.41081099737258187	2.976027756778777	-7.32574462890625	8.44573974609375	34.17460048421224	0.025574859290076666	34.052886962890625	34.341339111328125	0.9046625703970591	0.020818366311847022	0.7242000102996826	1.081399917602539	-0.10573776256754285	0.03622709096116264	-0.33340001106262207	0.02540004253387451	-0.14439272420179275	0.06739639135692851	-0.32819998264312744	0.09739995002746582	1	0	0
0	2.8329742068336126	0.022055351317470658	2.7339935302734375	2.970123291015625	0.001022123064313616	0.23205876303080086	-0.423248291015625	1.4853973388671875	-0.002972316196986607	0.01381793960765043	-0.0915985107421875	0.0933380126953125	-0.05031382242838542	4.868572549302649	-15.325927734375	9.9884033203125	34.178180071149555	0.025806491570925575	34.09100341796875	34.335205078125	0.9030454853035155	0.0337494260913601	0.6335999965667725	1.3447999954223633	-0.11177850514082681	0.043972658866683396	-0.27539998292922974	0.11179995536804199	-0.16073966678551266	0.050419473237282554	-0.37040001153945923	0.09220004081726074	1	0	0
